# Supplementary material for: Ten-eleven translocation protein 1 modulates medulloblastoma progression
Source: Genome Biol. 2021 Apr 29;22:125. doi: 10.1186/s13059-021-02352-9 (PMC8082834; doi:10.1186/s13059-021-02352-9)
Supplement: Supplementary file 2 — Additional file 2: Table S1. Summary of GEO datasets. [file 13059_2021_2352_MOESM2_ESM.xlsx]

## Sheet: phenodata
Table S1: Summary of GEO datasets related to Fig 1E, Fig 1F, and Fig S1E
Sample	Disease	Gender	Age	Subgroup	Source
GSM1094863_DKFZ0888.CEL	Normal	F	Fetus	Normal	GSE44971
GSM1094864_DKFZ0889.CEL	Normal	F	Fetus	Normal	GSE44971
GSM1094865_DKFZ0890.CEL	Normal	M	Fetus	Normal	GSE44971
GSM1094866_DKFZ0891.CEL	Normal	M	Fetus	Normal	GSE44971
GSM1094867_DKFZ0892.CEL	Normal	F	Fetus	Normal	GSE44971
GSM1094868_DKFZ0894.CEL	Normal	M	24	Normal	GSE44971
GSM1094869_DKFZ0895.CEL	Normal	M	Adult	Normal	GSE44971
GSM1094870_DKFZ0896.CEL	Normal	M	Adult	Normal	GSE44971
GSM1094871_DKFZ0897.CEL	Normal	M	26	Normal	GSE44971
GSM1214936_NORMAL_E514_Cerebellum.CEL	Normal	Unknown	Children	Normal	GSE50161
GSM1214944_NORMAL_E605_Cerebellum.CEL	Normal	Unknown	Children	Normal	GSE50161
GSM175852.CEL	Normal	M	Unknown	Normal	GSE7307
GSM175853.CEL	Normal	M	Unknown	Normal	GSE7307
GSM175854.CEL	Normal	M	Unknown	Normal	GSE7307
GSM175907.CEL	Normal	Unknown	Unknown	Normal	GSE7307
GSM176030.CEL	Normal	M	Unknown	Normal	GSE7307
GSM176031.CEL	Normal	M	Unknown	Normal	GSE7307
GSM176048.CEL	Normal	M	Unknown	Normal	GSE7307
GSM176157.CEL	Normal	F	Unknown	Normal	GSE7307
GSM176158.CEL	Normal	F	Unknown	Normal	GSE7307
GSM176159.CEL	Normal	F	Unknown	Normal	GSE7307
GSM176160.CEL	Normal	F	Unknown	Normal	GSE7307
GSM80616.CEL	Normal	M	25	Normal	GSE3526
GSM80617.CEL	Normal	M	38	Normal	GSE3526
GSM80618.CEL	Normal	F	39	Normal	GSE3526
GSM80619.CEL	Normal	M	30	Normal	GSE3526
GSM80626.CEL	Normal	M	35	Normal	GSE3526
GSM80636.CEL	Normal	F	50	Normal	GSE3526
GSM80637.CEL	Normal	F	48	Normal	GSE3526
GSM80638.CEL	Normal	F	53	Normal	GSE3526
GSM80639.CEL	Normal	F	23	Normal	GSE3526
GSM1195778_DKFZ0003.CEL	Medulloblastoma	M	26	SHH	GSE49243
GSM1195779_DKFZ0019.CEL	Medulloblastoma	M	38	SHH	GSE49243
GSM1195780_DKFZ0023.CEL	Medulloblastoma	M	17	SHH	GSE49243
GSM1195781_DKFZ0025.CEL	Medulloblastoma	M	19	SHH	GSE49243
GSM1195782_DKFZ0029.CEL	Medulloblastoma	F	9	SHH	GSE49243
GSM1195783_DKFZ0030.CEL	Medulloblastoma	M	35	SHH	GSE49243
GSM1195784_DKFZ0031.CEL	Medulloblastoma	M	3	SHH	GSE49243
GSM1195785_DKFZ0032.CEL	Medulloblastoma	F	7	SHH	GSE49243
GSM1195786_DKFZ0036.CEL	Medulloblastoma	F	32	SHH	GSE49243
GSM1195787_DKFZ0037.CEL	Medulloblastoma	M	5	SHH	GSE49243
GSM1195788_DKFZ0048.CEL	Medulloblastoma	F	44	SHH	GSE49243
GSM1195789_DKFZ0051.CEL	Medulloblastoma	F	24	SHH	GSE49243
GSM1195790_DKFZ0052.CEL	Medulloblastoma	M	18	SHH	GSE49243
GSM1195791_DKFZ0053.CEL	Medulloblastoma	M	46	SHH	GSE49243
GSM1195792_DKFZ0057.CEL	Medulloblastoma	M	18	SHH	GSE49243
GSM1195793_DKFZ0059.CEL	Medulloblastoma	F	34	SHH	GSE49243
GSM1195794_DKFZ0060.CEL	Medulloblastoma	M	48	SHH	GSE49243
GSM1195795_DKFZ0201.CEL	Medulloblastoma	F	16	SHH	GSE49243
GSM1195796_DKFZ0216.CEL	Medulloblastoma	F	4	SHH	GSE49243
GSM1195797_DKFZ0217.CEL	Medulloblastoma	M	1	SHH	GSE49243
GSM1195798_DKFZ0218.CEL	Medulloblastoma	F	10	SHH	GSE49243
GSM1195799_DKFZ0222.CEL	Medulloblastoma	M	1	SHH	GSE49243
GSM1195800_DKFZ0223.CEL	Medulloblastoma	M	8	SHH	GSE49243
GSM1195801_DKFZ0226.CEL	Medulloblastoma	F	13	SHH	GSE49243
GSM1195802_DKFZ0227.CEL	Medulloblastoma	F	4	SHH	GSE49243
GSM1195803_DKFZ0229.CEL	Medulloblastoma	F	1	SHH	GSE49243
GSM1195804_DKFZ0241.CEL	Medulloblastoma	M	20	SHH	GSE49243
GSM1195805_DKFZ0244.CEL	Medulloblastoma	F	42	SHH	GSE49243
GSM1195806_DKFZ0248.CEL	Medulloblastoma	M	23	SHH	GSE49243
GSM1195807_DKFZ0249.CEL	Medulloblastoma	M	28	SHH	GSE49243
GSM1195808_DKFZ0250.CEL	Medulloblastoma	M	50	SHH	GSE49243
GSM1195809_DKFZ0251.CEL	Medulloblastoma	M	27	SHH	GSE49243
GSM1195810_DKFZ0345.CEL	Medulloblastoma	M	35	SHH	GSE49243
GSM1195811_DKFZ0347.CEL	Medulloblastoma	M	23	SHH	GSE49243
GSM1195812_DKFZ0349.CEL	Medulloblastoma	F	2	SHH	GSE49243
GSM1195813_DKFZ0350.CEL	Medulloblastoma	F	1.5	SHH	GSE49243
GSM1195814_DKFZ0361.CEL	Medulloblastoma	F	Unknown	SHH	GSE49243
GSM1195815_DKFZ0362.CEL	Medulloblastoma	M	31	SHH	GSE49243
GSM1195816_DKFZ0363.CEL	Medulloblastoma	M	36	SHH	GSE49243
GSM1195817_DKFZ0364.CEL	Medulloblastoma	F	39	SHH	GSE49243
GSM1195818_DKFZ0365.CEL	Medulloblastoma	M	26	SHH	GSE49243
GSM1195819_DKFZ0366.CEL	Medulloblastoma	F	49	SHH	GSE49243
GSM1195820_DKFZ0368.CEL	Medulloblastoma	M	32	SHH	GSE49243
GSM1195821_DKFZ0373.CEL	Medulloblastoma	F	0	SHH	GSE49243
GSM1195822_DKFZ0407.CEL	Medulloblastoma	M	2.7	SHH	GSE49243
GSM1195823_DKFZ0410.CEL	Medulloblastoma	M	25.6	SHH	GSE49243
GSM1195824_DKFZ0412.CEL	Medulloblastoma	F	1.6	SHH	GSE49243
GSM1195825_DKFZ0416.CEL	Medulloblastoma	F	1.6	SHH	GSE49243
GSM1195826_DKFZ0463.CEL	Medulloblastoma	F	30.7	SHH	GSE49243
GSM1195827_DKFZ0464.CEL	Medulloblastoma	F	28.6	SHH	GSE49243
GSM1195828_DKFZ0472.CEL	Medulloblastoma	M	1.5	SHH	GSE49243
GSM1195829_DKFZ0474.CEL	Medulloblastoma	F	27	SHH	GSE49243
GSM1195830_DKFZ0548.CEL	Medulloblastoma	M	13	SHH	GSE49243
GSM1195831_DKFZ0552.CEL	Medulloblastoma	M	Unknown	SHH	GSE49243
GSM1195832_DKFZ0557.CEL	Medulloblastoma	F	6	SHH	GSE49243
GSM1195833_DKFZ0558.CEL	Medulloblastoma	F	9	SHH	GSE49243
GSM1195834_DKFZ0561.CEL	Medulloblastoma	F	22	SHH	GSE49243
GSM1195835_DKFZ0579.CEL	Medulloblastoma	M	38	SHH	GSE49243
GSM1195836_DKFZ0581.CEL	Medulloblastoma	M	23	SHH	GSE49243
GSM1195837_DKFZ0582.CEL	Medulloblastoma	F	11	SHH	GSE49243
GSM1195838_DKFZ0583.CEL	Medulloblastoma	M	17	SHH	GSE49243
GSM1195839_DKFZ0584.CEL	Medulloblastoma	M	37	SHH	GSE49243
GSM1195840_DKFZ0596.CEL	Medulloblastoma	F	19	SHH	GSE49243
GSM1195841_DKFZ0597.CEL	Medulloblastoma	F	31	SHH	GSE49243
GSM1195842_DKFZ0599.CEL	Medulloblastoma	F	25	SHH	GSE49243
GSM1195843_DKFZ0614.CEL	Medulloblastoma	F	22	SHH	GSE49243
GSM1195844_DKFZ0661.CEL	Medulloblastoma	F	32	SHH	GSE49243
GSM1195845_DKFZ0761.CEL	Medulloblastoma	F	39	SHH	GSE49243
GSM1195846_DKFZ0762.CEL	Medulloblastoma	F	23	SHH	GSE49243
GSM1195847_DKFZ0764.CEL	Medulloblastoma	M	35	SHH	GSE49243
GSM1195848_DKFZ0782.CEL	Medulloblastoma	M	1.4	SHH	GSE49243
GSM1195849_DKFZ0787.CEL	Medulloblastoma	M	9	SHH	GSE49243
GSM1195850_DKFZ0788.CEL	Medulloblastoma	M	17	SHH	GSE49243
GSM1214914_MED_945.CEL	Medulloblastoma	Unknown	Unknown	G3	GSE50161
GSM1214915_MED_186.CEL	Medulloblastoma	Unknown	Unknown	G4	GSE50161
GSM1214916_MED_254.CEL	Medulloblastoma	Unknown	Unknown	G4	GSE50161
GSM1214917_MED_258.CEL	Medulloblastoma	Unknown	Unknown	SHH	GSE50161
GSM1214918_MED_262.CEL	Medulloblastoma	Unknown	Unknown	G4	GSE50161
GSM1214919_MED_277.CEL	Medulloblastoma	Unknown	Unknown	G3	GSE50161
GSM1214920_MED_288.CEL	Medulloblastoma	Unknown	Unknown	SHH	GSE50161
GSM1214921_MED_330.CEL	Medulloblastoma	Unknown	Unknown	G4	GSE50161
GSM1214922_MED_437.CEL	Medulloblastoma	Unknown	Unknown	G4	GSE50161
GSM1214923_MED_529.CEL	Medulloblastoma	Unknown	Unknown	SHH	GSE50161
GSM1214924_MED_565.CEL	Medulloblastoma	Unknown	Unknown	SHH	GSE50161
GSM1214925_MED_613.CEL	Medulloblastoma	Unknown	Unknown	WNT	GSE50161
GSM1214926_MED_676.CEL	Medulloblastoma	Unknown	Unknown	G3	GSE50161
GSM1214927_MED_719.CEL	Medulloblastoma	Unknown	Unknown	SHH	GSE50161
GSM1214928_MED_791.CEL	Medulloblastoma	Unknown	Unknown	G4	GSE50161
GSM1214929_MED_797.CEL	Medulloblastoma	Unknown	Unknown	G4	GSE50161
GSM1214930_MED_801.CEL	Medulloblastoma	Unknown	Unknown	SHH	GSE50161
GSM1214931_MED_801b.CEL	Medulloblastoma	Unknown	Unknown	SHH	GSE50161
GSM1214932_MED_877.CEL	Medulloblastoma	Unknown	Unknown	SHH	GSE50161
GSM1214933_MED_898.CEL	Medulloblastoma	Unknown	Unknown	SHH	GSE50161
GSM1214934_MED_925.CEL	Medulloblastoma	Unknown	Unknown	G3	GSE50161
GSM1214935_MED_B40.CEL	Medulloblastoma	Unknown	Unknown	SHH	GSE50161
GSM260959.CEL	Medulloblastoma	M	19	WNT	GSE10327
GSM260960.CEL	Medulloblastoma	M	7	G4	GSE10327
GSM260961.CEL	Medulloblastoma	M	3	SHH	GSE10327
GSM260962.CEL	Medulloblastoma	M	15	G3	GSE10327
GSM260963.CEL	Medulloblastoma	M	8	WNT	GSE10327
GSM260964.CEL	Medulloblastoma	M	4	G3	GSE10327
GSM260965.CEL	Medulloblastoma	M	14	G4	GSE10327
GSM260966.CEL	Medulloblastoma	F	7	G4	GSE10327
GSM260967.CEL	Medulloblastoma	M	3	SHH	GSE10327
GSM260968.CEL	Medulloblastoma	F	10	G4	GSE10327
GSM260969.CEL	Medulloblastoma	F	5	G4	GSE10327
GSM260970.CEL	Medulloblastoma	M	2	G3	GSE10327
GSM260971.CEL	Medulloblastoma	F	20	WNT	GSE10327
GSM260972.CEL	Medulloblastoma	M	2	SHH	GSE10327
GSM260973.CEL	Medulloblastoma	M	3	G4	GSE10327
GSM260974.CEL	Medulloblastoma	M	4	G4	GSE10327
GSM260975.CEL	Medulloblastoma	F	11	G4	GSE10327
GSM260976.CEL	Medulloblastoma	M	13.5	G4	GSE10327
GSM260977.CEL	Medulloblastoma	M	7.3	G4	GSE10327
GSM260978.CEL	Medulloblastoma	M	8	WNT	GSE10327
GSM260979.CEL	Medulloblastoma	M	6.4	G3	GSE10327
GSM260980.CEL	Medulloblastoma	M	1.8	SHH	GSE10327
GSM260981.CEL	Medulloblastoma	M	3.3	G3	GSE10327
GSM260982.CEL	Medulloblastoma	M	2.8	G3	GSE10327
GSM260983.CEL	Medulloblastoma	M	2.2	SHH	GSE10327
GSM260984.CEL	Medulloblastoma	M	3.1	G4	GSE10327
GSM260985.CEL	Medulloblastoma	M	5.9	G4	GSE10327
GSM260986.CEL	Medulloblastoma	F	4.8	G4	GSE10327
GSM260987.CEL	Medulloblastoma	M	27.1	SHH	GSE10327
GSM260988.CEL	Medulloblastoma	F	35.3	SHH	GSE10327
GSM260989.CEL	Medulloblastoma	M	10.3	G4	GSE10327
GSM260990.CEL	Medulloblastoma	M	16.6	G4	GSE10327
GSM260991.CEL	Medulloblastoma	F	5	G4	GSE10327
GSM260992.CEL	Medulloblastoma	M	5.3	G4	GSE10327
GSM260993.CEL	Medulloblastoma	F	7.8	WNT	GSE10327
GSM260994.CEL	Medulloblastoma	M	12.2	G4	GSE10327
GSM260995.CEL	Medulloblastoma	F	1.5	SHH	GSE10327
GSM260996.CEL	Medulloblastoma	F	25.6	G3	GSE10327
GSM260997.CEL	Medulloblastoma	M	10	G4	GSE10327
GSM260998.CEL	Medulloblastoma	F	6	G4	GSE10327
GSM260999.CEL	Medulloblastoma	M	7.4	G4	GSE10327
GSM261000.CEL	Medulloblastoma	M	10.4	WNT	GSE10327
GSM261001.CEL	Medulloblastoma	M	4.9	G4	GSE10327
GSM261002.CEL	Medulloblastoma	F	11.2	WNT	GSE10327
GSM261003.CEL	Medulloblastoma	M	12.7	WNT	GSE10327
GSM261004.CEL	Medulloblastoma	M	2.8	SHH	GSE10327
GSM261005.CEL	Medulloblastoma	F	Unknown	G3	GSE10327
GSM261006.CEL	Medulloblastoma	M	5.4	G4	GSE10327
GSM261007.CEL	Medulloblastoma	M	10	WNT	GSE10327
GSM261008.CEL	Medulloblastoma	M	6	G3	GSE10327
GSM261009.CEL	Medulloblastoma	M	5	G3	GSE10327
GSM261010.CEL	Medulloblastoma	F	6	WNT	GSE10327
GSM261011.CEL	Medulloblastoma	M	3	G4	GSE10327
GSM261012.CEL	Medulloblastoma	M	7	SHH	GSE10327
GSM261013.CEL	Medulloblastoma	F	12	G4	GSE10327
GSM261014.CEL	Medulloblastoma	F	3	SHH	GSE10327
GSM261015.CEL	Medulloblastoma	F	3.7	G4	GSE10327
GSM261016.CEL	Medulloblastoma	F	6.3	SHH	GSE10327
GSM261017.CEL	Medulloblastoma	F	31	SHH	GSE10327
GSM261018.CEL	Medulloblastoma	M	2.5	SHH	GSE10327
GSM261019.CEL	Medulloblastoma	F	2.4	G3	GSE10327
GSM261020.CEL	Medulloblastoma	M	3.8	G3	GSE10327
GSM324062.CEL	Medulloblastoma	Unknown	3	SHH	GSE12992
GSM324063.CEL	Medulloblastoma	Unknown	8	G4	GSE12992
GSM324064.CEL	Medulloblastoma	Unknown	9.1	SHH	GSE12992
GSM324065.CEL	Medulloblastoma	Unknown	3.4	SHH	GSE12992
GSM324066.CEL	Medulloblastoma	Unknown	7.3	G4	GSE12992
GSM324067.CEL	Medulloblastoma	Unknown	9.5	G4	GSE12992
GSM324068.CEL	Medulloblastoma	Unknown	11.2	G4	GSE12992
GSM324069.CEL	Medulloblastoma	Unknown	4.9	G3	GSE12992
GSM324082.CEL	Medulloblastoma	Unknown	8.9	G4	GSE12992
GSM324083.CEL	Medulloblastoma	Unknown	5.8	SHH	GSE12992
GSM324084.CEL	Medulloblastoma	Unknown	3.4	G3	GSE12992
GSM324085.CEL	Medulloblastoma	Unknown	3.7	G4	GSE12992
GSM324090.CEL	Medulloblastoma	Unknown	8.2	G4	GSE12992
GSM324091.CEL	Medulloblastoma	Unknown	7.6	G4	GSE12992
GSM324092.CEL	Medulloblastoma	Unknown	5.6	G4	GSE12992
GSM324093.CEL	Medulloblastoma	Unknown	9	G4	GSE12992
GSM324104.CEL	Medulloblastoma	Unknown	1	SHH	GSE12992
GSM324111.CEL	Medulloblastoma	Unknown	4.2	G3	GSE12992
GSM324112.CEL	Medulloblastoma	Unknown	10.5	SHH	GSE12992
GSM324113.CEL	Medulloblastoma	Unknown	8	G4	GSE12992
GSM324115.CEL	Medulloblastoma	Unknown	5.3	G4	GSE12992
GSM324119.CEL	Medulloblastoma	Unknown	11.5	G4	GSE12992
GSM324137.CEL	Medulloblastoma	Unknown	12.3	WNT	GSE12992
GSM324138.CEL	Medulloblastoma	Unknown	0.3	SHH	GSE12992
GSM324139.CEL	Medulloblastoma	Unknown	9.6	G4	GSE12992
GSM324140.CEL	Medulloblastoma	Unknown	7.8	G3	GSE12992
GSM324141.CEL	Medulloblastoma	Unknown	9	WNT	GSE12992
GSM324508.CEL	Medulloblastoma	Unknown	5.8	G4	GSE12992
GSM324512.CEL	Medulloblastoma	Unknown	7.1	G3	GSE12992
GSM324513.CEL	Medulloblastoma	Unknown	3.1	G4	GSE12992
GSM324514.CEL	Medulloblastoma	Unknown	10.2	G4	GSE12992
GSM324515.CEL	Medulloblastoma	Unknown	3.5	G3	GSE12992
GSM324516.CEL	Medulloblastoma	Unknown	5.6	WNT	GSE12992
GSM324517.CEL	Medulloblastoma	Unknown	6.5	SHH	GSE12992
GSM324526.CEL	Medulloblastoma	Unknown	2	SHH	GSE12992
GSM325233.CEL	Medulloblastoma	Unknown	10.9	G4	GSE12992
GSM325278.CEL	Medulloblastoma	Unknown	13.2	WNT	GSE12992
GSM325280.CEL	Medulloblastoma	Unknown	11	G4	GSE12992
GSM325281.CEL	Medulloblastoma	Unknown	2.8	G4	GSE12992
GSM325282.CEL	Medulloblastoma	Unknown	5	G3	GSE12992
GSM918578_mbt003-u133v2.CEL	Medulloblastoma	M	8.4	G4	GSE37418
GSM918579_mbt004-u133v2.CEL	Medulloblastoma	M	8.3	G4	GSE37418
GSM918580_mbt006-u133v2.CEL	Medulloblastoma	F	6.6	WNT	GSE37418
GSM918581_mbt008-u133v2.CEL	Medulloblastoma	M	9.2	G4	GSE37418
GSM918582_mbt009-u133v2.CEL	Medulloblastoma	M	8.6	SHH	GSE37418
GSM918583_mbt010-u133v2.CEL	Medulloblastoma	F	8.1	G4	GSE37418
GSM918584_mbt011-u133v2.CEL	Medulloblastoma	M	8.8	G4	GSE37418
GSM918585_mbt013-u133v2.CEL	Medulloblastoma	F	9	G4	GSE37418
GSM918586_mbt016-u133v2.CEL	Medulloblastoma	M	10.1	G3	GSE37418
GSM918587_mbt020-u133v2.CEL	Medulloblastoma	M	9.8	G3	GSE37418
GSM918588_mbt024-u133v2.CEL	Medulloblastoma	M	4.11	G3	GSE37418
GSM918589_mbt031-u133v2.CEL	Medulloblastoma	M	5.2	G3	GSE37418
GSM918590_mbt032-u133v2.CEL	Medulloblastoma	M	8.9	G4	GSE37418
GSM918591_mbt033-u133v2.CEL	Medulloblastoma	M	9.4	G4	GSE37418
GSM918592_mbt034-u133v2.CEL	Medulloblastoma	M	14.8	G4	GSE37418
GSM918593_mbt035-u133v2.CEL	Medulloblastoma	F	9.1	WNT	GSE37418
GSM918594_mbt037-u133v2.CEL	Medulloblastoma	M	4.8	G3	GSE37418
GSM918595_mbt045-u133v2.CEL	Medulloblastoma	F	7.9	G4	GSE37418
GSM918596_mbt046-u133v2.CEL	Medulloblastoma	F	3.4	G4	GSE37418
GSM918597_mbt048-u133v2.CEL	Medulloblastoma	M	5.5	G4	GSE37418
GSM918598_mbt050-u133v2.CEL	Medulloblastoma	M	11.9	G4	GSE37418
GSM918599_mbt051-u133v2.CEL	Medulloblastoma	M	6.9	G4	GSE37418
GSM918600_mbt053-u133v2.CEL	Medulloblastoma	M	12.11	G3	GSE37418
GSM918601_mbt058-u133v2.CEL	Medulloblastoma	M	3.4	G3	GSE37418
GSM918602_mbt062-u133v2.CEL	Medulloblastoma	F	13.5	G4	GSE37418
GSM918603_mbt063-u133v2.CEL	Medulloblastoma	M	11.7	WNT	GSE37418
GSM918604_mbt068-u133v2.CEL	Medulloblastoma	M	3.8	G4	GSE37418
GSM918605_mbt069-u133v2.CEL	Medulloblastoma	M	5	G4	GSE37418
GSM918606_mbt075-u133v2.CEL	Medulloblastoma	F	16.1	SHH	GSE37418
GSM918607_mbt078-u133v2.CEL	Medulloblastoma	F	10	SHH	GSE37418
GSM918608_mbt079-u133v2.CEL	Medulloblastoma	F	3.2	SHH	GSE37418
GSM918609_mbt081-u133v2.CEL	Medulloblastoma	F	8.7	SHH	GSE37418
GSM918610_mbt083-u133v2.CEL	Medulloblastoma	M	11.9	G4	GSE37418
GSM918611_mbt085-u133v2.CEL	Medulloblastoma	M	8.7	G3	GSE37418
GSM918612_mbt087-u133v2.CEL	Medulloblastoma	M	3.2	G3	GSE37418
GSM918613_mbt089-u133v2.CEL	Medulloblastoma	M	4.3	G4	GSE37418
GSM918614_mbt093-u133v2.CEL	Medulloblastoma	M	6.11	G3	GSE37418
GSM918615_mbt095-u133v2.CEL	Medulloblastoma	M	6.2	G4	GSE37418
GSM918616_mbt098-u133v2.CEL	Medulloblastoma	M	11.7	G4	GSE37418
GSM918617_mbt099-u133v2.CEL	Medulloblastoma	F	12.11	G4	GSE37418
GSM918618_mbt102-u133v2.CEL	Medulloblastoma	M	10.1	WNT	GSE37418
GSM918619_mbt103-u133v2.CEL	Medulloblastoma	M	16.8	SHH	GSE37418
GSM918620_mbt105-u133v2.CEL	Medulloblastoma	F	7	SHH	GSE37418
GSM918621_mbt106-u133v2.CEL	Medulloblastoma	M	8.9	SHH	GSE37418
GSM918622_mbt109-u133v2.CEL	Medulloblastoma	F	6.9	G4	GSE37418
GSM918623_mbt110-u133v2.CEL	Medulloblastoma	M	8.8	G4	GSE37418
GSM918624_mbt124-u133v2.CEL	Medulloblastoma	M	5.2	G3	GSE37418
GSM918625_mbt126-u133v2.CEL	Medulloblastoma	F	9.2	WNT	GSE37418
GSM918626_mbt127-u133v2.CEL	Medulloblastoma	M	6.4	G4	GSE37418
GSM918627_mbt135-u133v2.CEL	Medulloblastoma	M	6.11	G4	GSE37418
GSM918628_mbt136-u133v2.CEL	Medulloblastoma	M	8.4	SHH_OUTLIER	GSE37418
GSM918629_mbt140-u133v2.CEL	Medulloblastoma	M	13.7	G3	GSE37418
GSM918630_mbt141-u133v2.CEL	Medulloblastoma	F	6.4	G4	GSE37418
GSM918631_mbt144-u133v2.CEL	Medulloblastoma	F	5.9	G4	GSE37418
GSM918632_mbt145-u133v2.CEL	Medulloblastoma	M	9.2	G4	GSE37418
GSM918633_mbt146-u133v2.CEL	Medulloblastoma	M	8.8	G4	GSE37418
GSM918634_mbt147-u133v2.CEL	Medulloblastoma	M	8.2	G4	GSE37418
GSM918635_mbt148-u133v2.CEL	Medulloblastoma	M	5.1	G4	GSE37418
GSM918636_mbt149-u133v2.CEL	Medulloblastoma	F	7.1	G3	GSE37418
GSM918637_mbt150-u133v2.CEL	Medulloblastoma	M	3.11	G3	GSE37418
GSM918638_mbt151-u133v2.CEL	Medulloblastoma	F	8.2	WNT	GSE37418
GSM918639_mbt156-u133v2.CEL	Medulloblastoma	M	5	G3	GSE37418
GSM918640_mbt158-u133v2.CEL	Medulloblastoma	M	10.3	G3	GSE37418
GSM918641_mbt161-u133v2.CEL	Medulloblastoma	M	8.5	WNT	GSE37418
GSM918642_mbt166-u133v2.CEL	Medulloblastoma	F	8.5	WNT	GSE37418
GSM918643_mbt167-u133v2.CEL	Medulloblastoma	F	8.4	WNT	GSE37418
GSM918644_mbt168-u133v2.CEL	Medulloblastoma	F	9.1	WNT	GSE37418
GSM918645_tbm055-u133v2.CEL	Medulloblastoma	M	6.11	G4	GSE37418
GSM918646_tbm061-u133v2.CEL	Medulloblastoma	M	9.1	G4	GSE37418
GSM918647_tbm082-u133v2.CEL	Medulloblastoma	M	11.8	G4	GSE37418
GSM918648_tbm084-u133v2.CEL	Medulloblastoma	M	12.1	G4	GSE37418
GSM918649_tbm091-u133v2.CEL	Medulloblastoma	M	4.1	SHH	GSE37418
GSM918650_tbm092-u133v2.CEL	Medulloblastoma	M	12.2	G4	GSE37418
GSM918651_tbm107-u133v2.CEL	Medulloblastoma	M	5.1	SHH	GSE37418
GSM918652_tbm111-u133v2.CEL	Medulloblastoma	M	10.1	G4	GSE37418
GSM918653_tbm143-u133v2.CEL	Medulloblastoma	M	5.9	G4	GSE37418
