# Supplementary material for: Ten-eleven translocation protein 1 modulates medulloblastoma progression
Source: Genome Biol. 2021 Apr 29;22:125. doi: 10.1186/s13059-021-02352-9 (PMC8082834; doi:10.1186/s13059-021-02352-9)
Supplement: Supplementary file 3 — Additional file 3: Table S2. MB sample summary. [file 13059_2021_2352_MOESM3_ESM.xlsx]

## Sheet: Sheet1
Table S2: MB sample summary, related to Fig 2
ID #	Diagnosis	Moleclar Subgroup	Age (years)	Dot blot assay	hME-seal Seq	Institution
MB01	Medulloblastoma	Unknown	7	Yes	Yes	Xiangya Hospital
MB02	Medulloblastoma	Unknown	6	Yes	Yes	Xiangya Hospital
MB03	Medulloblastoma	Unknown	7	Yes	Yes	Xiangya Hospital
MB04	Medulloblastoma	SHH	7	Yes	Yes	Aflac cancer center
MB05	Medulloblastoma	Grp3/4	5	Yes	Yes	Aflac cancer center
MB06	Medulloblastoma	SHH	19	Yes	Yes	Aflac cancer center
MB07	Medulloblastoma	Grp3/4	3	Yes	Yes	Aflac cancer center
MB08	Medulloblastoma	Grp3/4	11	Yes	Yes	Aflac cancer center
MB09	Medulloblastoma	WNT	7	No	Yes	Dr. Erwin G. Van Meir
MB10	Medulloblastoma	WNT	11	No	Yes	Dr. Erwin G. Van Meir
MB11	Medulloblastoma	SHH	34	No	Yes	Dr. Erwin G. Van Meir
MB12	Medulloblastoma	SHH	1.5	No	Yes	Dr. Erwin G. Van Meir
MB13	Medulloblastoma	Group3	2	No	Yes	Dr. Erwin G. Van Meir
MB14	Medulloblastoma	Group3	7	No	Yes	Dr. Erwin G. Van Meir
MB15	Medulloblastoma	Group4	11	No	Yes	Dr. Erwin G. Van Meir
MB16	Medulloblastoma	Group4	12	No	Yes	Dr. Erwin G. Van Meir
CB01	No brain disorder	-	11	Yes	Yes	University of Maryland
CB02	No brain disorder	-	5	Yes	Yes	University of Maryland
CB03	No brain disorder	-	19	Yes	Yes	University of Maryland
CB04	No brain disorder	-	10	Yes	Yes	University of Maryland
CB05	No brain disorder	-	5	Yes	Yes	University of Maryland
CB06	No brain disorder	-	19	Yes	Yes	University of Maryland
