# Supplementary material for: Ten-eleven translocation protein 1 modulates medulloblastoma progression
Source: Genome Biol. 2021 Apr 29;22:125. doi: 10.1186/s13059-021-02352-9 (PMC8082834; doi:10.1186/s13059-021-02352-9)
Supplement: Supplementary file 4 — Additional file 4: Table S3. Summary of 5hmC gain and loss regions in human MBs. [file 13059_2021_2352_MOESM4_ESM.xlsx]

## Sheet: Sheet1
Table S3: Summary of 5hmC gain and loss regions in human MBs, related to Fig 2A and Fig S2C
chr	start	end	category
chr1	1238001	1240000	5hmC gain
chr1	1240001	1242000	5hmC gain
chr1	1822001	1824000	5hmC gain
chr1	1950001	1952000	5hmC gain
chr1	1952001	1954000	5hmC gain
chr1	2162001	2164000	5hmC gain
chr1	2164001	2166000	5hmC gain
chr1	2166001	2168000	5hmC gain
chr1	2168001	2170000	5hmC gain
chr1	2170001	2172000	5hmC gain
chr1	2182001	2184000	5hmC gain
chr1	2200001	2202000	5hmC gain
chr1	2222001	2224000	5hmC gain
chr1	2458001	2460000	5hmC gain
chr1	2460001	2462000	5hmC gain
chr1	3774001	3776000	5hmC gain
chr1	4052001	4054000	5hmC gain
chr1	4094001	4096000	5hmC gain
chr1	4382001	4384000	5hmC gain
chr1	4626001	4628000	5hmC gain
chr1	4718001	4720000	5hmC gain
chr1	4720001	4722000	5hmC gain
chr1	5250001	5252000	5hmC gain
chr1	5298001	5300000	5hmC gain
chr1	5328001	5330000	5hmC gain
chr1	5520001	5522000	5hmC gain
chr1	5678001	5680000	5hmC gain
chr1	5696001	5698000	5hmC gain
chr1	5730001	5732000	5hmC gain
chr1	5746001	5748000	5hmC gain
chr1	6846001	6848000	5hmC gain
chr1	6926001	6928000	5hmC gain
chr1	6930001	6932000	5hmC gain
chr1	6938001	6940000	5hmC gain
chr1	6954001	6956000	5hmC gain
chr1	7106001	7108000	5hmC gain
chr1	7270001	7272000	5hmC gain
chr1	7278001	7280000	5hmC gain
chr1	7372001	7374000	5hmC gain
chr1	7442001	7444000	5hmC gain
chr1	7844001	7846000	5hmC gain
chr1	8156001	8158000	5hmC gain
chr1	8452001	8454000	5hmC gain
chr1	8456001	8458000	5hmC gain
chr1	8478001	8480000	5hmC gain
chr1	8480001	8482000	5hmC gain
chr1	8488001	8490000	5hmC gain
chr1	8518001	8520000	5hmC gain
chr1	8524001	8526000	5hmC gain
chr1	8536001	8538000	5hmC gain
chr1	8570001	8572000	5hmC gain
chr1	8580001	8582000	5hmC gain
chr1	8616001	8618000	5hmC gain
chr1	8620001	8622000	5hmC gain
chr1	8622001	8624000	5hmC gain
chr1	8628001	8630000	5hmC gain
chr1	8642001	8644000	5hmC gain
chr1	8650001	8652000	5hmC gain
chr1	8680001	8682000	5hmC gain
chr1	8688001	8690000	5hmC gain
chr1	8690001	8692000	5hmC gain
chr1	8702001	8704000	5hmC gain
chr1	8704001	8706000	5hmC gain
chr1	8724001	8726000	5hmC gain
chr1	8730001	8732000	5hmC gain
chr1	8740001	8742000	5hmC gain
chr1	8758001	8760000	5hmC gain
chr1	8874001	8876000	5hmC gain
chr1	8986001	8988000	5hmC gain
chr1	9240001	9242000	5hmC gain
chr1	9242001	9244000	5hmC gain
chr1	9712001	9714000	5hmC gain
chr1	9884001	9886000	5hmC gain
chr1	9912001	9914000	5hmC gain
chr1	10238001	10240000	5hmC gain
chr1	10362001	10364000	5hmC gain
chr1	10364001	10366000	5hmC gain
chr1	10570001	10572000	5hmC gain
chr1	10580001	10582000	5hmC gain
chr1	10582001	10584000	5hmC gain
chr1	10600001	10602000	5hmC gain
chr1	10662001	10664000	5hmC gain
chr1	10840001	10842000	5hmC gain
chr1	10848001	10850000	5hmC gain
chr1	10858001	10860000	5hmC gain
chr1	10868001	10870000	5hmC gain
chr1	11258001	11260000	5hmC gain
chr1	11526001	11528000	5hmC gain
chr1	11714001	11716000	5hmC gain
chr1	11862001	11864000	5hmC gain
chr1	12494001	12496000	5hmC gain
chr1	12508001	12510000	5hmC gain
chr1	12520001	12522000	5hmC gain
chr1	12534001	12536000	5hmC gain
chr1	12654001	12656000	5hmC gain
chr1	12674001	12676000	5hmC gain
chr1	12676001	12678000	5hmC gain
chr1	14056001	14058000	5hmC gain
chr1	14078001	14080000	5hmC gain
chr1	14080001	14082000	5hmC gain
chr1	14086001	14088000	5hmC gain
chr1	14392001	14394000	5hmC gain
chr1	14504001	14506000	5hmC gain
chr1	14506001	14508000	5hmC gain
chr1	14508001	14510000	5hmC gain
chr1	14510001	14512000	5hmC gain
chr1	14512001	14514000	5hmC gain
chr1	14564001	14566000	5hmC gain
chr1	14574001	14576000	5hmC gain
chr1	14588001	14590000	5hmC gain
chr1	14718001	14720000	5hmC gain
chr1	14802001	14804000	5hmC gain
chr1	14808001	14810000	5hmC gain
chr1	14842001	14844000	5hmC gain
chr1	14930001	14932000	5hmC gain
chr1	14934001	14936000	5hmC gain
chr1	15112001	15114000	5hmC gain
chr1	15288001	15290000	5hmC gain
chr1	15300001	15302000	5hmC gain
chr1	16266001	16268000	5hmC gain
chr1	16388001	16390000	5hmC gain
chr1	16390001	16392000	5hmC gain
chr1	16574001	16576000	5hmC gain
chr1	16712001	16714000	5hmC gain
chr1	16824001	16826000	5hmC gain
chr1	16860001	16862000	5hmC gain
chr1	16938001	16940000	5hmC gain
chr1	16940001	16942000	5hmC gain
chr1	17076001	17078000	5hmC gain
chr1	17092001	17094000	5hmC gain
chr1	17240001	17242000	5hmC gain
chr1	17872001	17874000	5hmC gain
chr1	17900001	17902000	5hmC gain
chr1	17914001	17916000	5hmC gain
chr1	17998001	18000000	5hmC gain
chr1	18428001	18430000	5hmC gain
chr1	18438001	18440000	5hmC gain
chr1	18442001	18444000	5hmC gain
chr1	18446001	18448000	5hmC gain
chr1	18472001	18474000	5hmC gain
chr1	18514001	18516000	5hmC gain
chr1	18538001	18540000	5hmC gain
chr1	18560001	18562000	5hmC gain
chr1	18576001	18578000	5hmC gain
chr1	18590001	18592000	5hmC gain
chr1	18610001	18612000	5hmC gain
chr1	18652001	18654000	5hmC gain
chr1	18654001	18656000	5hmC gain
chr1	18894001	18896000	5hmC gain
chr1	19248001	19250000	5hmC gain
chr1	19276001	19278000	5hmC gain
chr1	19280001	19282000	5hmC gain
chr1	19414001	19416000	5hmC gain
chr1	19452001	19454000	5hmC gain
chr1	19464001	19466000	5hmC gain
chr1	19726001	19728000	5hmC gain
chr1	19944001	19946000	5hmC gain
chr1	20576001	20578000	5hmC gain
chr1	20608001	20610000	5hmC gain
chr1	20772001	20774000	5hmC gain
chr1	20804001	20806000	5hmC gain
chr1	20806001	20808000	5hmC gain
chr1	21106001	21108000	5hmC gain
chr1	21338001	21340000	5hmC gain
chr1	21594001	21596000	5hmC gain
chr1	21998001	22000000	5hmC gain
chr1	22416001	22418000	5hmC gain
chr1	22702001	22704000	5hmC gain
chr1	22714001	22716000	5hmC gain
chr1	22782001	22784000	5hmC gain
chr1	22800001	22802000	5hmC gain
chr1	22814001	22816000	5hmC gain
chr1	22824001	22826000	5hmC gain
chr1	22826001	22828000	5hmC gain
chr1	22832001	22834000	5hmC gain
chr1	22932001	22934000	5hmC gain
chr1	23050001	23052000	5hmC gain
chr1	23200001	23202000	5hmC gain
chr1	23294001	23296000	5hmC gain
chr1	23412001	23414000	5hmC gain
chr1	23798001	23800000	5hmC gain
chr1	23852001	23854000	5hmC gain
chr1	23884001	23886000	5hmC gain
chr1	23924001	23926000	5hmC gain
chr1	24718001	24720000	5hmC gain
chr1	24738001	24740000	5hmC gain
chr1	24832001	24834000	5hmC gain
chr1	24862001	24864000	5hmC gain
chr1	25252001	25254000	5hmC gain
chr1	25254001	25256000	5hmC gain
chr1	25260001	25262000	5hmC gain
chr1	25298001	25300000	5hmC gain
chr1	25314001	25316000	5hmC gain
chr1	25460001	25462000	5hmC gain
chr1	25760001	25762000	5hmC gain
chr1	25762001	25764000	5hmC gain
chr1	25798001	25800000	5hmC gain
chr1	25810001	25812000	5hmC gain
chr1	25862001	25864000	5hmC gain
chr1	25870001	25872000	5hmC gain
chr1	25876001	25878000	5hmC gain
chr1	25884001	25886000	5hmC gain
chr1	25886001	25888000	5hmC gain
chr1	25892001	25894000	5hmC gain
chr1	25894001	25896000	5hmC gain
chr1	25944001	25946000	5hmC gain
chr1	26004001	26006000	5hmC gain
chr1	26026001	26028000	5hmC gain
chr1	26226001	26228000	5hmC gain
chr1	26560001	26562000	5hmC gain
chr1	26794001	26796000	5hmC gain
chr1	26856001	26858000	5hmC gain
chr1	27066001	27068000	5hmC gain
chr1	27078001	27080000	5hmC gain
chr1	27112001	27114000	5hmC gain
chr1	27444001	27446000	5hmC gain
chr1	27754001	27756000	5hmC gain
chr1	27862001	27864000	5hmC gain
chr1	27886001	27888000	5hmC gain
chr1	27890001	27892000	5hmC gain
chr1	27892001	27894000	5hmC gain
chr1	27894001	27896000	5hmC gain
chr1	27898001	27900000	5hmC gain
chr1	27900001	27902000	5hmC gain
chr1	27902001	27904000	5hmC gain
chr1	27914001	27916000	5hmC gain
chr1	27918001	27920000	5hmC gain
chr1	27920001	27922000	5hmC gain
chr1	27922001	27924000	5hmC gain
chr1	27924001	27926000	5hmC gain
chr1	27926001	27928000	5hmC gain
chr1	29490001	29492000	5hmC gain
chr1	30276001	30278000	5hmC gain
chr1	30406001	30408000	5hmC gain
chr1	30426001	30428000	5hmC gain
chr1	30456001	30458000	5hmC gain
chr1	30644001	30646000	5hmC gain
chr1	30670001	30672000	5hmC gain
chr1	30692001	30694000	5hmC gain
chr1	31090001	31092000	5hmC gain
chr1	31404001	31406000	5hmC gain
chr1	31438001	31440000	5hmC gain
chr1	31844001	31846000	5hmC gain
chr1	31846001	31848000	5hmC gain
chr1	31996001	31998000	5hmC gain
chr1	32478001	32480000	5hmC gain
chr1	32798001	32800000	5hmC gain
chr1	32892001	32894000	5hmC gain
chr1	33642001	33644000	5hmC gain
chr1	33644001	33646000	5hmC gain
chr1	33724001	33726000	5hmC gain
chr1	33798001	33800000	5hmC gain
chr1	33802001	33804000	5hmC gain
chr1	33804001	33806000	5hmC gain
chr1	33830001	33832000	5hmC gain
chr1	33894001	33896000	5hmC gain
chr1	33904001	33906000	5hmC gain
chr1	34326001	34328000	5hmC gain
chr1	34464001	34466000	5hmC gain
chr1	34488001	34490000	5hmC gain
chr1	34490001	34492000	5hmC gain
chr1	34512001	34514000	5hmC gain
chr1	34570001	34572000	5hmC gain
chr1	34640001	34642000	5hmC gain
chr1	34906001	34908000	5hmC gain
chr1	35174001	35176000	5hmC gain
chr1	35392001	35394000	5hmC gain
chr1	35644001	35646000	5hmC gain
chr1	35646001	35648000	5hmC gain
chr1	35650001	35652000	5hmC gain
chr1	35964001	35966000	5hmC gain
chr1	36024001	36026000	5hmC gain
chr1	36026001	36028000	5hmC gain
chr1	36088001	36090000	5hmC gain
chr1	36192001	36194000	5hmC gain
chr1	36350001	36352000	5hmC gain
chr1	36948001	36950000	5hmC gain
chr1	37030001	37032000	5hmC gain
chr1	37032001	37034000	5hmC gain
chr1	37136001	37138000	5hmC gain
chr1	37202001	37204000	5hmC gain
chr1	37220001	37222000	5hmC gain
chr1	37222001	37224000	5hmC gain
chr1	37402001	37404000	5hmC gain
chr1	37432001	37434000	5hmC gain
chr1	37434001	37436000	5hmC gain
chr1	37474001	37476000	5hmC gain
chr1	37520001	37522000	5hmC gain
chr1	37532001	37534000	5hmC gain
chr1	37636001	37638000	5hmC gain
chr1	37642001	37644000	5hmC gain
chr1	37704001	37706000	5hmC gain
chr1	37722001	37724000	5hmC gain
chr1	37726001	37728000	5hmC gain
chr1	37730001	37732000	5hmC gain
chr1	37790001	37792000	5hmC gain
chr1	37806001	37808000	5hmC gain
chr1	37942001	37944000	5hmC gain
chr1	38258001	38260000	5hmC gain
chr1	38260001	38262000	5hmC gain
chr1	38506001	38508000	5hmC gain
chr1	38536001	38538000	5hmC gain
chr1	38558001	38560000	5hmC gain
chr1	38618001	38620000	5hmC gain
chr1	38758001	38760000	5hmC gain
chr1	38910001	38912000	5hmC gain
chr1	38920001	38922000	5hmC gain
chr1	38962001	38964000	5hmC gain
chr1	39090001	39092000	5hmC gain
chr1	39192001	39194000	5hmC gain
chr1	39546001	39548000	5hmC gain
chr1	39568001	39570000	5hmC gain
chr1	39618001	39620000	5hmC gain
chr1	39734001	39736000	5hmC gain
chr1	40230001	40232000	5hmC gain
chr1	40302001	40304000	5hmC gain
chr1	40310001	40312000	5hmC gain
chr1	40888001	40890000	5hmC gain
chr1	41114001	41116000	5hmC gain
chr1	41118001	41120000	5hmC gain
chr1	41128001	41130000	5hmC gain
chr1	41704001	41706000	5hmC gain
chr1	41778001	41780000	5hmC gain
chr1	41904001	41906000	5hmC gain
chr1	42072001	42074000	5hmC gain
chr1	42082001	42084000	5hmC gain
chr1	42118001	42120000	5hmC gain
chr1	42178001	42180000	5hmC gain
chr1	42260001	42262000	5hmC gain
chr1	42268001	42270000	5hmC gain
chr1	42288001	42290000	5hmC gain
chr1	42318001	42320000	5hmC gain
chr1	42322001	42324000	5hmC gain
chr1	42324001	42326000	5hmC gain
chr1	42326001	42328000	5hmC gain
chr1	42328001	42330000	5hmC gain
chr1	42330001	42332000	5hmC gain
chr1	42334001	42336000	5hmC gain
chr1	42336001	42338000	5hmC gain
chr1	42340001	42342000	5hmC gain
chr1	42342001	42344000	5hmC gain
chr1	42346001	42348000	5hmC gain
chr1	42348001	42350000	5hmC gain
chr1	42356001	42358000	5hmC gain
chr1	42380001	42382000	5hmC gain
chr1	42382001	42384000	5hmC gain
chr1	42384001	42386000	5hmC gain
chr1	42420001	42422000	5hmC gain
chr1	42592001	42594000	5hmC gain
chr1	42604001	42606000	5hmC gain
chr1	42748001	42750000	5hmC gain
chr1	43154001	43156000	5hmC gain
chr1	43158001	43160000	5hmC gain
chr1	43602001	43604000	5hmC gain
chr1	43814001	43816000	5hmC gain
chr1	43980001	43982000	5hmC gain
chr1	43986001	43988000	5hmC gain
chr1	44334001	44336000	5hmC gain
chr1	44740001	44742000	5hmC gain
chr1	44768001	44770000	5hmC gain
chr1	44782001	44784000	5hmC gain
chr1	44794001	44796000	5hmC gain
chr1	44798001	44800000	5hmC gain
chr1	44820001	44822000	5hmC gain
chr1	44844001	44846000	5hmC gain
chr1	44880001	44882000	5hmC gain
chr1	44884001	44886000	5hmC gain
chr1	44886001	44888000	5hmC gain
chr1	44888001	44890000	5hmC gain
chr1	44894001	44896000	5hmC gain
chr1	44922001	44924000	5hmC gain
chr1	44964001	44966000	5hmC gain
chr1	44980001	44982000	5hmC gain
chr1	45032001	45034000	5hmC gain
chr1	45034001	45036000	5hmC gain
chr1	45040001	45042000	5hmC gain
chr1	45064001	45066000	5hmC gain
chr1	45096001	45098000	5hmC gain
chr1	45098001	45100000	5hmC gain
chr1	45792001	45794000	5hmC gain
chr1	46008001	46010000	5hmC gain
chr1	46144001	46146000	5hmC gain
chr1	46390001	46392000	5hmC gain
chr1	46502001	46504000	5hmC gain
chr1	46578001	46580000	5hmC gain
chr1	46668001	46670000	5hmC gain
chr1	47040001	47042000	5hmC gain
chr1	47082001	47084000	5hmC gain
chr1	47154001	47156000	5hmC gain
chr1	47908001	47910000	5hmC gain
chr1	48330001	48332000	5hmC gain
chr1	48332001	48334000	5hmC gain
chr1	48936001	48938000	5hmC gain
chr1	48964001	48966000	5hmC gain
chr1	48990001	48992000	5hmC gain
chr1	48994001	48996000	5hmC gain
chr1	49032001	49034000	5hmC gain
chr1	49060001	49062000	5hmC gain
chr1	49074001	49076000	5hmC gain
chr1	49084001	49086000	5hmC gain
chr1	49092001	49094000	5hmC gain
chr1	49110001	49112000	5hmC gain
chr1	49118001	49120000	5hmC gain
chr1	49158001	49160000	5hmC gain
chr1	49200001	49202000	5hmC gain
chr1	49206001	49208000	5hmC gain
chr1	49226001	49228000	5hmC gain
chr1	49228001	49230000	5hmC gain
chr1	49382001	49384000	5hmC gain
chr1	49386001	49388000	5hmC gain
chr1	49396001	49398000	5hmC gain
chr1	49420001	49422000	5hmC gain
chr1	49518001	49520000	5hmC gain
chr1	50490001	50492000	5hmC gain
chr1	50556001	50558000	5hmC gain
chr1	50568001	50570000	5hmC gain
chr1	50570001	50572000	5hmC gain
chr1	50580001	50582000	5hmC gain
chr1	50626001	50628000	5hmC gain
chr1	50678001	50680000	5hmC gain
chr1	50680001	50682000	5hmC gain
chr1	50696001	50698000	5hmC gain
chr1	50742001	50744000	5hmC gain
chr1	50744001	50746000	5hmC gain
chr1	50770001	50772000	5hmC gain
chr1	50796001	50798000	5hmC gain
chr1	50800001	50802000	5hmC gain
chr1	50880001	50882000	5hmC gain
chr1	50882001	50884000	5hmC gain
chr1	50886001	50888000	5hmC gain
chr1	50888001	50890000	5hmC gain
chr1	50918001	50920000	5hmC gain
chr1	51980001	51982000	5hmC gain
chr1	52106001	52108000	5hmC gain
chr1	52194001	52196000	5hmC gain
chr1	52200001	52202000	5hmC gain
chr1	53570001	53572000	5hmC gain
chr1	53590001	53592000	5hmC gain
chr1	53604001	53606000	5hmC gain
chr1	53648001	53650000	5hmC gain
chr1	53660001	53662000	5hmC gain
chr1	53828001	53830000	5hmC gain
chr1	53846001	53848000	5hmC gain
chr1	53852001	53854000	5hmC gain
chr1	53870001	53872000	5hmC gain
chr1	53940001	53942000	5hmC gain
chr1	54084001	54086000	5hmC gain
chr1	54194001	54196000	5hmC gain
chr1	54202001	54204000	5hmC gain
chr1	54824001	54826000	5hmC gain
chr1	54828001	54830000	5hmC gain
chr1	54836001	54838000	5hmC gain
chr1	54866001	54868000	5hmC gain
chr1	54868001	54870000	5hmC gain
chr1	54964001	54966000	5hmC gain
chr1	55350001	55352000	5hmC gain
chr1	55416001	55418000	5hmC gain
chr1	55532001	55534000	5hmC gain
chr1	55534001	55536000	5hmC gain
chr1	55536001	55538000	5hmC gain
chr1	55678001	55680000	5hmC gain
chr1	55682001	55684000	5hmC gain
chr1	55778001	55780000	5hmC gain
chr1	55942001	55944000	5hmC gain
chr1	56022001	56024000	5hmC gain
chr1	56042001	56044000	5hmC gain
chr1	56654001	56656000	5hmC gain
chr1	56656001	56658000	5hmC gain
chr1	56720001	56722000	5hmC gain
chr1	56722001	56724000	5hmC gain
chr1	56846001	56848000	5hmC gain
chr1	56856001	56858000	5hmC gain
chr1	56860001	56862000	5hmC gain
chr1	56862001	56864000	5hmC gain
chr1	56898001	56900000	5hmC gain
chr1	56900001	56902000	5hmC gain
chr1	56972001	56974000	5hmC gain
chr1	57018001	57020000	5hmC gain
chr1	57260001	57262000	5hmC gain
chr1	57262001	57264000	5hmC gain
chr1	57314001	57316000	5hmC gain
chr1	57392001	57394000	5hmC gain
chr1	57398001	57400000	5hmC gain
chr1	57444001	57446000	5hmC gain
chr1	57460001	57462000	5hmC gain
chr1	57462001	57464000	5hmC gain
chr1	57472001	57474000	5hmC gain
chr1	57530001	57532000	5hmC gain
chr1	57534001	57536000	5hmC gain
chr1	57536001	57538000	5hmC gain
chr1	57548001	57550000	5hmC gain
chr1	57554001	57556000	5hmC gain
chr1	57628001	57630000	5hmC gain
chr1	57644001	57646000	5hmC gain
chr1	57650001	57652000	5hmC gain
chr1	57660001	57662000	5hmC gain
chr1	57716001	57718000	5hmC gain
chr1	57718001	57720000	5hmC gain
chr1	57724001	57726000	5hmC gain
chr1	57732001	57734000	5hmC gain
chr1	57778001	57780000	5hmC gain
chr1	57784001	57786000	5hmC gain
chr1	57786001	57788000	5hmC gain
chr1	57788001	57790000	5hmC gain
chr1	57792001	57794000	5hmC gain
chr1	57794001	57796000	5hmC gain
chr1	57806001	57808000	5hmC gain
chr1	57810001	57812000	5hmC gain
chr1	57890001	57892000	5hmC gain
chr1	57916001	57918000	5hmC gain
chr1	58078001	58080000	5hmC gain
chr1	58098001	58100000	5hmC gain
chr1	58264001	58266000	5hmC gain
chr1	58304001	58306000	5hmC gain
chr1	58348001	58350000	5hmC gain
chr1	58354001	58356000	5hmC gain
chr1	58364001	58366000	5hmC gain
chr1	58366001	58368000	5hmC gain
chr1	58374001	58376000	5hmC gain
chr1	58380001	58382000	5hmC gain
chr1	58400001	58402000	5hmC gain
chr1	58448001	58450000	5hmC gain
chr1	58480001	58482000	5hmC gain
chr1	58496001	58498000	5hmC gain
chr1	58526001	58528000	5hmC gain
chr1	58554001	58556000	5hmC gain
chr1	58610001	58612000	5hmC gain
chr1	58868001	58870000	5hmC gain
chr1	58874001	58876000	5hmC gain
chr1	58906001	58908000	5hmC gain
chr1	58910001	58912000	5hmC gain
chr1	58922001	58924000	5hmC gain
chr1	59016001	59018000	5hmC gain
chr1	59042001	59044000	5hmC gain
chr1	59432001	59434000	5hmC gain
chr1	59444001	59446000	5hmC gain
chr1	59472001	59474000	5hmC gain
chr1	59698001	59700000	5hmC gain
chr1	59782001	59784000	5hmC gain
chr1	59784001	59786000	5hmC gain
chr1	59858001	59860000	5hmC gain
chr1	59870001	59872000	5hmC gain
chr1	59912001	59914000	5hmC gain
chr1	59964001	59966000	5hmC gain
chr1	60062001	60064000	5hmC gain
chr1	60066001	60068000	5hmC gain
chr1	60232001	60234000	5hmC gain
chr1	60280001	60282000	5hmC gain
chr1	60432001	60434000	5hmC gain
chr1	60442001	60444000	5hmC gain
chr1	60444001	60446000	5hmC gain
chr1	60452001	60454000	5hmC gain
chr1	60456001	60458000	5hmC gain
chr1	60462001	60464000	5hmC gain
chr1	60466001	60468000	5hmC gain
chr1	60470001	60472000	5hmC gain
chr1	60502001	60504000	5hmC gain
chr1	60522001	60524000	5hmC gain
chr1	60526001	60528000	5hmC gain
chr1	60556001	60558000	5hmC gain
chr1	60594001	60596000	5hmC gain
chr1	60596001	60598000	5hmC gain
chr1	60620001	60622000	5hmC gain
chr1	60688001	60690000	5hmC gain
chr1	60694001	60696000	5hmC gain
chr1	60700001	60702000	5hmC gain
chr1	60758001	60760000	5hmC gain
chr1	60968001	60970000	5hmC gain
chr1	61010001	61012000	5hmC gain
chr1	61028001	61030000	5hmC gain
chr1	61042001	61044000	5hmC gain
chr1	61054001	61056000	5hmC gain
chr1	61086001	61088000	5hmC gain
chr1	61088001	61090000	5hmC gain
chr1	61090001	61092000	5hmC gain
chr1	61134001	61136000	5hmC gain
chr1	61218001	61220000	5hmC gain
chr1	61224001	61226000	5hmC gain
chr1	61252001	61254000	5hmC gain
chr1	61266001	61268000	5hmC gain
chr1	61320001	61322000	5hmC gain
chr1	61322001	61324000	5hmC gain
chr1	61336001	61338000	5hmC gain
chr1	61356001	61358000	5hmC gain
chr1	61358001	61360000	5hmC gain
chr1	61362001	61364000	5hmC gain
chr1	61364001	61366000	5hmC gain
chr1	61370001	61372000	5hmC gain
chr1	61380001	61382000	5hmC gain
chr1	61400001	61402000	5hmC gain
chr1	61402001	61404000	5hmC gain
chr1	61404001	61406000	5hmC gain
chr1	61416001	61418000	5hmC gain
chr1	61434001	61436000	5hmC gain
chr1	61436001	61438000	5hmC gain
chr1	61438001	61440000	5hmC gain
chr1	61440001	61442000	5hmC gain
chr1	61456001	61458000	5hmC gain
chr1	61476001	61478000	5hmC gain
chr1	61522001	61524000	5hmC gain
chr1	61586001	61588000	5hmC gain
chr1	61588001	61590000	5hmC gain
chr1	61590001	61592000	5hmC gain
chr1	61606001	61608000	5hmC gain
chr1	61610001	61612000	5hmC gain
chr1	61614001	61616000	5hmC gain
chr1	61622001	61624000	5hmC gain
chr1	61636001	61638000	5hmC gain
chr1	61646001	61648000	5hmC gain
chr1	61648001	61650000	5hmC gain
chr1	61668001	61670000	5hmC gain
chr1	61696001	61698000	5hmC gain
chr1	61704001	61706000	5hmC gain
chr1	61712001	61714000	5hmC gain
chr1	61718001	61720000	5hmC gain
chr1	61736001	61738000	5hmC gain
chr1	61738001	61740000	5hmC gain
chr1	61742001	61744000	5hmC gain
chr1	61760001	61762000	5hmC gain
chr1	61780001	61782000	5hmC gain
chr1	61782001	61784000	5hmC gain
chr1	61788001	61790000	5hmC gain
chr1	61802001	61804000	5hmC gain
chr1	61804001	61806000	5hmC gain
chr1	61808001	61810000	5hmC gain
chr1	61810001	61812000	5hmC gain
chr1	61826001	61828000	5hmC gain
chr1	61834001	61836000	5hmC gain
chr1	61836001	61838000	5hmC gain
chr1	61864001	61866000	5hmC gain
chr1	61892001	61894000	5hmC gain
chr1	61898001	61900000	5hmC gain
chr1	61900001	61902000	5hmC gain
chr1	61904001	61906000	5hmC gain
chr1	61910001	61912000	5hmC gain
chr1	61914001	61916000	5hmC gain
chr1	61916001	61918000	5hmC gain
chr1	61918001	61920000	5hmC gain
chr1	61920001	61922000	5hmC gain
chr1	62068001	62070000	5hmC gain
chr1	62072001	62074000	5hmC gain
chr1	62104001	62106000	5hmC gain
chr1	62110001	62112000	5hmC gain
chr1	62208001	62210000	5hmC gain
chr1	62316001	62318000	5hmC gain
chr1	62438001	62440000	5hmC gain
chr1	62534001	62536000	5hmC gain
chr1	62764001	62766000	5hmC gain
chr1	63150001	63152000	5hmC gain
chr1	63370001	63372000	5hmC gain
chr1	63428001	63430000	5hmC gain
chr1	63464001	63466000	5hmC gain
chr1	63466001	63468000	5hmC gain
chr1	63476001	63478000	5hmC gain
chr1	64058001	64060000	5hmC gain
chr1	64110001	64112000	5hmC gain
chr1	64160001	64162000	5hmC gain
chr1	64170001	64172000	5hmC gain
chr1	64212001	64214000	5hmC gain
chr1	64244001	64246000	5hmC gain
chr1	64246001	64248000	5hmC gain
chr1	64248001	64250000	5hmC gain
chr1	64256001	64258000	5hmC gain
chr1	64262001	64264000	5hmC gain
chr1	64274001	64276000	5hmC gain
chr1	64282001	64284000	5hmC gain
chr1	64286001	64288000	5hmC gain
chr1	64294001	64296000	5hmC gain
chr1	64300001	64302000	5hmC gain
chr1	64310001	64312000	5hmC gain
chr1	64312001	64314000	5hmC gain
chr1	64332001	64334000	5hmC gain
chr1	64342001	64344000	5hmC gain
chr1	64348001	64350000	5hmC gain
chr1	64370001	64372000	5hmC gain
chr1	64372001	64374000	5hmC gain
chr1	64378001	64380000	5hmC gain
chr1	64380001	64382000	5hmC gain
chr1	64384001	64386000	5hmC gain
chr1	64388001	64390000	5hmC gain
chr1	64408001	64410000	5hmC gain
chr1	64412001	64414000	5hmC gain
chr1	64414001	64416000	5hmC gain
chr1	64420001	64422000	5hmC gain
chr1	64430001	64432000	5hmC gain
chr1	64460001	64462000	5hmC gain
chr1	64472001	64474000	5hmC gain
chr1	64508001	64510000	5hmC gain
chr1	64550001	64552000	5hmC gain
chr1	64712001	64714000	5hmC gain
chr1	64746001	64748000	5hmC gain
chr1	64774001	64776000	5hmC gain
chr1	64802001	64804000	5hmC gain
chr1	64948001	64950000	5hmC gain
chr1	64950001	64952000	5hmC gain
chr1	64958001	64960000	5hmC gain
chr1	64972001	64974000	5hmC gain
chr1	64974001	64976000	5hmC gain
chr1	64976001	64978000	5hmC gain
chr1	64982001	64984000	5hmC gain
chr1	64986001	64988000	5hmC gain
chr1	64992001	64994000	5hmC gain
chr1	65002001	65004000	5hmC gain
chr1	65006001	65008000	5hmC gain
chr1	65008001	65010000	5hmC gain
chr1	65010001	65012000	5hmC gain
chr1	65014001	65016000	5hmC gain
chr1	65032001	65034000	5hmC gain
chr1	65036001	65038000	5hmC gain
chr1	65040001	65042000	5hmC gain
chr1	65044001	65046000	5hmC gain
chr1	65046001	65048000	5hmC gain
chr1	65060001	65062000	5hmC gain
chr1	65098001	65100000	5hmC gain
chr1	65116001	65118000	5hmC gain
chr1	65118001	65120000	5hmC gain
chr1	65124001	65126000	5hmC gain
chr1	65140001	65142000	5hmC gain
chr1	65146001	65148000	5hmC gain
chr1	65148001	65150000	5hmC gain
chr1	65344001	65346000	5hmC gain
chr1	65356001	65358000	5hmC gain
chr1	65374001	65376000	5hmC gain
chr1	65392001	65394000	5hmC gain
chr1	65420001	65422000	5hmC gain
chr1	65510001	65512000	5hmC gain
chr1	65548001	65550000	5hmC gain
chr1	65642001	65644000	5hmC gain
chr1	65744001	65746000	5hmC gain
chr1	65782001	65784000	5hmC gain
chr1	65784001	65786000	5hmC gain
chr1	65798001	65800000	5hmC gain
chr1	65808001	65810000	5hmC gain
chr1	65852001	65854000	5hmC gain
chr1	65888001	65890000	5hmC gain
chr1	65990001	65992000	5hmC gain
chr1	66156001	66158000	5hmC gain
chr1	66256001	66258000	5hmC gain
chr1	66310001	66312000	5hmC gain
chr1	66420001	66422000	5hmC gain
chr1	66732001	66734000	5hmC gain
chr1	66766001	66768000	5hmC gain
chr1	66796001	66798000	5hmC gain
chr1	66818001	66820000	5hmC gain
chr1	66822001	66824000	5hmC gain
chr1	66838001	66840000	5hmC gain
chr1	66846001	66848000	5hmC gain
chr1	66866001	66868000	5hmC gain
chr1	66868001	66870000	5hmC gain
chr1	66910001	66912000	5hmC gain
chr1	66998001	67000000	5hmC gain
chr1	67040001	67042000	5hmC gain
chr1	67772001	67774000	5hmC gain
chr1	67802001	67804000	5hmC gain
chr1	67906001	67908000	5hmC gain
chr1	68006001	68008000	5hmC gain
chr1	68036001	68038000	5hmC gain
chr1	68050001	68052000	5hmC gain
chr1	68052001	68054000	5hmC gain
chr1	68054001	68056000	5hmC gain
chr1	68092001	68094000	5hmC gain
chr1	68126001	68128000	5hmC gain
chr1	68166001	68168000	5hmC gain
chr1	68170001	68172000	5hmC gain
chr1	68206001	68208000	5hmC gain
chr1	68244001	68246000	5hmC gain
chr1	68280001	68282000	5hmC gain
chr1	68298001	68300000	5hmC gain
chr1	68300001	68302000	5hmC gain
chr1	68322001	68324000	5hmC gain
chr1	68404001	68406000	5hmC gain
chr1	68568001	68570000	5hmC gain
chr1	68572001	68574000	5hmC gain
chr1	68598001	68600000	5hmC gain
chr1	68606001	68608000	5hmC gain
chr1	68610001	68612000	5hmC gain
chr1	68614001	68616000	5hmC gain
chr1	68620001	68622000	5hmC gain
chr1	68694001	68696000	5hmC gain
chr1	71694001	71696000	5hmC gain
chr1	72106001	72108000	5hmC gain
chr1	74326001	74328000	5hmC gain
chr1	74344001	74346000	5hmC gain
chr1	74928001	74930000	5hmC gain
chr1	74936001	74938000	5hmC gain
chr1	74968001	74970000	5hmC gain
chr1	74970001	74972000	5hmC gain
chr1	75138001	75140000	5hmC gain
chr1	75196001	75198000	5hmC gain
chr1	75592001	75594000	5hmC gain
chr1	75594001	75596000	5hmC gain
chr1	75632001	75634000	5hmC gain
chr1	75634001	75636000	5hmC gain
chr1	76082001	76084000	5hmC gain
chr1	76518001	76520000	5hmC gain
chr1	76546001	76548000	5hmC gain
chr1	76548001	76550000	5hmC gain
chr1	76626001	76628000	5hmC gain
chr1	76756001	76758000	5hmC gain
chr1	76854001	76856000	5hmC gain
chr1	76928001	76930000	5hmC gain
chr1	76962001	76964000	5hmC gain
chr1	77052001	77054000	5hmC gain
chr1	77192001	77194000	5hmC gain
chr1	77228001	77230000	5hmC gain
chr1	77244001	77246000	5hmC gain
chr1	77322001	77324000	5hmC gain
chr1	77334001	77336000	5hmC gain
chr1	77478001	77480000	5hmC gain
chr1	77480001	77482000	5hmC gain
chr1	77746001	77748000	5hmC gain
chr1	77862001	77864000	5hmC gain
chr1	77954001	77956000	5hmC gain
chr1	78008001	78010000	5hmC gain
chr1	78354001	78356000	5hmC gain
chr1	78512001	78514000	5hmC gain
chr1	79510001	79512000	5hmC gain
chr1	81498001	81500000	5hmC gain
chr1	82628001	82630000	5hmC gain
chr1	82930001	82932000	5hmC gain
chr1	82944001	82946000	5hmC gain
chr1	84106001	84108000	5hmC gain
chr1	84156001	84158000	5hmC gain
chr1	84200001	84202000	5hmC gain
chr1	84224001	84226000	5hmC gain
chr1	84312001	84314000	5hmC gain
chr1	84462001	84464000	5hmC gain
chr1	84466001	84468000	5hmC gain
chr1	85036001	85038000	5hmC gain
chr1	85048001	85050000	5hmC gain
chr1	85154001	85156000	5hmC gain
chr1	85156001	85158000	5hmC gain
chr1	85184001	85186000	5hmC gain
chr1	85222001	85224000	5hmC gain
chr1	85224001	85226000	5hmC gain
chr1	85240001	85242000	5hmC gain
chr1	85378001	85380000	5hmC gain
chr1	85514001	85516000	5hmC gain
chr1	85782001	85784000	5hmC gain
chr1	86620001	86622000	5hmC gain
chr1	86622001	86624000	5hmC gain
chr1	87592001	87594000	5hmC gain
chr1	87596001	87598000	5hmC gain
chr1	87618001	87620000	5hmC gain
chr1	87620001	87622000	5hmC gain
chr1	87632001	87634000	5hmC gain
chr1	87634001	87636000	5hmC gain
chr1	87638001	87640000	5hmC gain
chr1	87666001	87668000	5hmC gain
chr1	87668001	87670000	5hmC gain
chr1	87670001	87672000	5hmC gain
chr1	87676001	87678000	5hmC gain
chr1	87690001	87692000	5hmC gain
chr1	87740001	87742000	5hmC gain
chr1	87760001	87762000	5hmC gain
chr1	87798001	87800000	5hmC gain
chr1	87802001	87804000	5hmC gain
chr1	87804001	87806000	5hmC gain
chr1	87808001	87810000	5hmC gain
chr1	87868001	87870000	5hmC gain
chr1	87892001	87894000	5hmC gain
chr1	87894001	87896000	5hmC gain
chr1	87988001	87990000	5hmC gain
chr1	87990001	87992000	5hmC gain
chr1	88148001	88150000	5hmC gain
chr1	88208001	88210000	5hmC gain
chr1	88292001	88294000	5hmC gain
chr1	88424001	88426000	5hmC gain
chr1	88648001	88650000	5hmC gain
chr1	88926001	88928000	5hmC gain
chr1	88928001	88930000	5hmC gain
chr1	88930001	88932000	5hmC gain
chr1	90096001	90098000	5hmC gain
chr1	90288001	90290000	5hmC gain
chr1	90298001	90300000	5hmC gain
chr1	90308001	90310000	5hmC gain
chr1	90370001	90372000	5hmC gain
chr1	90570001	90572000	5hmC gain
chr1	90966001	90968000	5hmC gain
chr1	90978001	90980000	5hmC gain
chr1	91000001	91002000	5hmC gain
chr1	91088001	91090000	5hmC gain
chr1	91172001	91174000	5hmC gain
chr1	91176001	91178000	5hmC gain
chr1	91178001	91180000	5hmC gain
chr1	91184001	91186000	5hmC gain
chr1	91264001	91266000	5hmC gain
chr1	91286001	91288000	5hmC gain
chr1	91296001	91298000	5hmC gain
chr1	91488001	91490000	5hmC gain
chr1	91638001	91640000	5hmC gain
chr1	92010001	92012000	5hmC gain
chr1	92048001	92050000	5hmC gain
chr1	92050001	92052000	5hmC gain
chr1	92072001	92074000	5hmC gain
chr1	92154001	92156000	5hmC gain
chr1	92156001	92158000	5hmC gain
chr1	92178001	92180000	5hmC gain
chr1	92194001	92196000	5hmC gain
chr1	92220001	92222000	5hmC gain
chr1	92230001	92232000	5hmC gain
chr1	92234001	92236000	5hmC gain
chr1	92242001	92244000	5hmC gain
chr1	92244001	92246000	5hmC gain
chr1	92248001	92250000	5hmC gain
chr1	92256001	92258000	5hmC gain
chr1	92292001	92294000	5hmC gain
chr1	92328001	92330000	5hmC gain
chr1	92342001	92344000	5hmC gain
chr1	92496001	92498000	5hmC gain
chr1	92762001	92764000	5hmC gain
chr1	93464001	93466000	5hmC gain
chr1	94020001	94022000	5hmC gain
chr1	94118001	94120000	5hmC gain
chr1	94132001	94134000	5hmC gain
chr1	94144001	94146000	5hmC gain
chr1	94224001	94226000	5hmC gain
chr1	94536001	94538000	5hmC gain
chr1	94558001	94560000	5hmC gain
chr1	94560001	94562000	5hmC gain
chr1	94792001	94794000	5hmC gain
chr1	95000001	95002000	5hmC gain
chr1	95016001	95018000	5hmC gain
chr1	95286001	95288000	5hmC gain
chr1	95330001	95332000	5hmC gain
chr1	95426001	95428000	5hmC gain
chr1	95836001	95838000	5hmC gain
chr1	95968001	95970000	5hmC gain
chr1	96118001	96120000	5hmC gain
chr1	96930001	96932000	5hmC gain
chr1	97046001	97048000	5hmC gain
chr1	97584001	97586000	5hmC gain
chr1	97602001	97604000	5hmC gain
chr1	98510001	98512000	5hmC gain
chr1	98518001	98520000	5hmC gain
chr1	99362001	99364000	5hmC gain
chr1	99468001	99470000	5hmC gain
chr1	99644001	99646000	5hmC gain
chr1	99682001	99684000	5hmC gain
chr1	99936001	99938000	5hmC gain
chr1	99956001	99958000	5hmC gain
chr1	100014001	100016000	5hmC gain
chr1	100086001	100088000	5hmC gain
chr1	100110001	100112000	5hmC gain
chr1	100112001	100114000	5hmC gain
chr1	100170001	100172000	5hmC gain
chr1	100314001	100316000	5hmC gain
chr1	100988001	100990000	5hmC gain
chr1	100994001	100996000	5hmC gain
chr1	101004001	101006000	5hmC gain
chr1	101612001	101614000	5hmC gain
chr1	101748001	101750000	5hmC gain
chr1	101918001	101920000	5hmC gain
chr1	107600001	107602000	5hmC gain
chr1	107866001	107868000	5hmC gain
chr1	107938001	107940000	5hmC gain
chr1	107978001	107980000	5hmC gain
chr1	108024001	108026000	5hmC gain
chr1	108592001	108594000	5hmC gain
chr1	108594001	108596000	5hmC gain
chr1	108740001	108742000	5hmC gain
chr1	109100001	109102000	5hmC gain
chr1	109104001	109106000	5hmC gain
chr1	109372001	109374000	5hmC gain
chr1	109438001	109440000	5hmC gain
chr1	109854001	109856000	5hmC gain
chr1	109856001	109858000	5hmC gain
chr1	110040001	110042000	5hmC gain
chr1	110074001	110076000	5hmC gain
chr1	110596001	110598000	5hmC gain
chr1	110694001	110696000	5hmC gain
chr1	110784001	110786000	5hmC gain
chr1	110788001	110790000	5hmC gain
chr1	110824001	110826000	5hmC gain
chr1	110834001	110836000	5hmC gain
chr1	110854001	110856000	5hmC gain
chr1	110888001	110890000	5hmC gain
chr1	110890001	110892000	5hmC gain
chr1	110968001	110970000	5hmC gain
chr1	111024001	111026000	5hmC gain
chr1	111090001	111092000	5hmC gain
chr1	111216001	111218000	5hmC gain
chr1	111218001	111220000	5hmC gain
chr1	111260001	111262000	5hmC gain
chr1	111270001	111272000	5hmC gain
chr1	111292001	111294000	5hmC gain
chr1	112052001	112054000	5hmC gain
chr1	112276001	112278000	5hmC gain
chr1	112328001	112330000	5hmC gain
chr1	112330001	112332000	5hmC gain
chr1	112342001	112344000	5hmC gain
chr1	112344001	112346000	5hmC gain
chr1	112346001	112348000	5hmC gain
chr1	112386001	112388000	5hmC gain
chr1	112402001	112404000	5hmC gain
chr1	112404001	112406000	5hmC gain
chr1	112416001	112418000	5hmC gain
chr1	112422001	112424000	5hmC gain
chr1	112436001	112438000	5hmC gain
chr1	112438001	112440000	5hmC gain
chr1	112446001	112448000	5hmC gain
chr1	112450001	112452000	5hmC gain
chr1	112462001	112464000	5hmC gain
chr1	112478001	112480000	5hmC gain
chr1	112506001	112508000	5hmC gain
chr1	112510001	112512000	5hmC gain
chr1	112512001	112514000	5hmC gain
chr1	112520001	112522000	5hmC gain
chr1	112522001	112524000	5hmC gain
chr1	112526001	112528000	5hmC gain
chr1	112530001	112532000	5hmC gain
chr1	112534001	112536000	5hmC gain
chr1	112560001	112562000	5hmC gain
chr1	112588001	112590000	5hmC gain
chr1	112594001	112596000	5hmC gain
chr1	112608001	112610000	5hmC gain
chr1	112622001	112624000	5hmC gain
chr1	112804001	112806000	5hmC gain
chr1	112858001	112860000	5hmC gain
chr1	112860001	112862000	5hmC gain
chr1	112878001	112880000	5hmC gain
chr1	112888001	112890000	5hmC gain
chr1	113256001	113258000	5hmC gain
chr1	113452001	113454000	5hmC gain
chr1	113684001	113686000	5hmC gain
chr1	113708001	113710000	5hmC gain
chr1	113794001	113796000	5hmC gain
chr1	113846001	113848000	5hmC gain
chr1	113940001	113942000	5hmC gain
chr1	114200001	114202000	5hmC gain
chr1	114218001	114220000	5hmC gain
chr1	114288001	114290000	5hmC gain
chr1	114308001	114310000	5hmC gain
chr1	114354001	114356000	5hmC gain
chr1	114482001	114484000	5hmC gain
chr1	114574001	114576000	5hmC gain
chr1	114618001	114620000	5hmC gain
chr1	114636001	114638000	5hmC gain
chr1	114758001	114760000	5hmC gain
chr1	114836001	114838000	5hmC gain
chr1	114910001	114912000	5hmC gain
chr1	115294001	115296000	5hmC gain
chr1	115724001	115726000	5hmC gain
chr1	115726001	115728000	5hmC gain
chr1	115732001	115734000	5hmC gain
chr1	115736001	115738000	5hmC gain
chr1	115842001	115844000	5hmC gain
chr1	115844001	115846000	5hmC gain
chr1	115862001	115864000	5hmC gain
chr1	115872001	115874000	5hmC gain
chr1	115876001	115878000	5hmC gain
chr1	115878001	115880000	5hmC gain
chr1	115880001	115882000	5hmC gain
chr1	116192001	116194000	5hmC gain
chr1	116250001	116252000	5hmC gain
chr1	116340001	116342000	5hmC gain
chr1	116370001	116372000	5hmC gain
chr1	116518001	116520000	5hmC gain
chr1	116520001	116522000	5hmC gain
chr1	116776001	116778000	5hmC gain
chr1	116808001	116810000	5hmC gain
chr1	116916001	116918000	5hmC gain
chr1	116918001	116920000	5hmC gain
chr1	116920001	116922000	5hmC gain
chr1	116922001	116924000	5hmC gain
chr1	116968001	116970000	5hmC gain
chr1	117234001	117236000	5hmC gain
chr1	117236001	117238000	5hmC gain
chr1	117280001	117282000	5hmC gain
chr1	117350001	117352000	5hmC gain
chr1	117360001	117362000	5hmC gain
chr1	117376001	117378000	5hmC gain
chr1	117396001	117398000	5hmC gain
chr1	117454001	117456000	5hmC gain
chr1	117458001	117460000	5hmC gain
chr1	117464001	117466000	5hmC gain
chr1	117532001	117534000	5hmC gain
chr1	117560001	117562000	5hmC gain
chr1	117574001	117576000	5hmC gain
chr1	117576001	117578000	5hmC gain
chr1	117580001	117582000	5hmC gain
chr1	117704001	117706000	5hmC gain
chr1	117706001	117708000	5hmC gain
chr1	117722001	117724000	5hmC gain
chr1	117906001	117908000	5hmC gain
chr1	118108001	118110000	5hmC gain
chr1	118150001	118152000	5hmC gain
chr1	118794001	118796000	5hmC gain
chr1	118832001	118834000	5hmC gain
chr1	119384001	119386000	5hmC gain
chr1	119516001	119518000	5hmC gain
chr1	119520001	119522000	5hmC gain
chr1	119526001	119528000	5hmC gain
chr1	119528001	119530000	5hmC gain
chr1	119530001	119532000	5hmC gain
chr1	119534001	119536000	5hmC gain
chr1	119536001	119538000	5hmC gain
chr1	119542001	119544000	5hmC gain
chr1	119544001	119546000	5hmC gain
chr1	119550001	119552000	5hmC gain
chr1	119872001	119874000	5hmC gain
chr1	120286001	120288000	5hmC gain
chr1	120414001	120416000	5hmC gain
chr1	120452001	120454000	5hmC gain
chr1	120468001	120470000	5hmC gain
chr1	144008001	144010000	5hmC gain
chr1	144932001	144934000	5hmC gain
chr1	145040001	145042000	5hmC gain
chr1	145054001	145056000	5hmC gain
chr1	145060001	145062000	5hmC gain
chr1	145074001	145076000	5hmC gain
chr1	145090001	145092000	5hmC gain
chr1	145264001	145266000	5hmC gain
chr1	146716001	146718000	5hmC gain
chr1	147172001	147174000	5hmC gain
chr1	147244001	147246000	5hmC gain
chr1	147360001	147362000	5hmC gain
chr1	150944001	150946000	5hmC gain
chr1	151102001	151104000	5hmC gain
chr1	151116001	151118000	5hmC gain
chr1	151446001	151448000	5hmC gain
chr1	151684001	151686000	5hmC gain
chr1	151686001	151688000	5hmC gain
chr1	151692001	151694000	5hmC gain
chr1	151700001	151702000	5hmC gain
chr1	151918001	151920000	5hmC gain
chr1	153438001	153440000	5hmC gain
chr1	153504001	153506000	5hmC gain
chr1	153506001	153508000	5hmC gain
chr1	154150001	154152000	5hmC gain
chr1	154300001	154302000	5hmC gain
chr1	154302001	154304000	5hmC gain
chr1	154588001	154590000	5hmC gain
chr1	154688001	154690000	5hmC gain
chr1	154690001	154692000	5hmC gain
chr1	154718001	154720000	5hmC gain
chr1	154760001	154762000	5hmC gain
chr1	154776001	154778000	5hmC gain
chr1	154778001	154780000	5hmC gain
chr1	154860001	154862000	5hmC gain
chr1	154942001	154944000	5hmC gain
chr1	155290001	155292000	5hmC gain
chr1	155426001	155428000	5hmC gain
chr1	155840001	155842000	5hmC gain
chr1	155936001	155938000	5hmC gain
chr1	155938001	155940000	5hmC gain
chr1	155948001	155950000	5hmC gain
chr1	156376001	156378000	5hmC gain
chr1	156382001	156384000	5hmC gain
chr1	156384001	156386000	5hmC gain
chr1	156386001	156388000	5hmC gain
chr1	156388001	156390000	5hmC gain
chr1	156390001	156392000	5hmC gain
chr1	156392001	156394000	5hmC gain
chr1	156410001	156412000	5hmC gain
chr1	156446001	156448000	5hmC gain
chr1	156456001	156458000	5hmC gain
chr1	156458001	156460000	5hmC gain
chr1	156460001	156462000	5hmC gain
chr1	156462001	156464000	5hmC gain
chr1	156464001	156466000	5hmC gain
chr1	156466001	156468000	5hmC gain
chr1	156718001	156720000	5hmC gain
chr1	157010001	157012000	5hmC gain
chr1	157012001	157014000	5hmC gain
chr1	157934001	157936000	5hmC gain
chr1	157938001	157940000	5hmC gain
chr1	157962001	157964000	5hmC gain
chr1	157964001	157966000	5hmC gain
chr1	157972001	157974000	5hmC gain
chr1	157978001	157980000	5hmC gain
chr1	157988001	157990000	5hmC gain
chr1	157998001	158000000	5hmC gain
chr1	158008001	158010000	5hmC gain
chr1	158024001	158026000	5hmC gain
chr1	158028001	158030000	5hmC gain
chr1	158038001	158040000	5hmC gain
chr1	158082001	158084000	5hmC gain
chr1	159132001	159134000	5hmC gain
chr1	159140001	159142000	5hmC gain
chr1	159148001	159150000	5hmC gain
chr1	159150001	159152000	5hmC gain
chr1	159152001	159154000	5hmC gain
chr1	159154001	159156000	5hmC gain
chr1	159160001	159162000	5hmC gain
chr1	159162001	159164000	5hmC gain
chr1	159164001	159166000	5hmC gain
chr1	159166001	159168000	5hmC gain
chr1	159174001	159176000	5hmC gain
chr1	159176001	159178000	5hmC gain
chr1	159834001	159836000	5hmC gain
chr1	159896001	159898000	5hmC gain
chr1	159908001	159910000	5hmC gain
chr1	160066001	160068000	5hmC gain
chr1	160070001	160072000	5hmC gain
chr1	160072001	160074000	5hmC gain
chr1	160086001	160088000	5hmC gain
chr1	160176001	160178000	5hmC gain
chr1	160178001	160180000	5hmC gain
chr1	160180001	160182000	5hmC gain
chr1	160186001	160188000	5hmC gain
chr1	160330001	160332000	5hmC gain
chr1	160372001	160374000	5hmC gain
chr1	161068001	161070000	5hmC gain
chr1	161146001	161148000	5hmC gain
chr1	161422001	161424000	5hmC gain
chr1	161808001	161810000	5hmC gain
chr1	162026001	162028000	5hmC gain
chr1	162040001	162042000	5hmC gain
chr1	162164001	162166000	5hmC gain
chr1	162176001	162178000	5hmC gain
chr1	162618001	162620000	5hmC gain
chr1	162660001	162662000	5hmC gain
chr1	162872001	162874000	5hmC gain
chr1	162874001	162876000	5hmC gain
chr1	163062001	163064000	5hmC gain
chr1	164484001	164486000	5hmC gain
chr1	164532001	164534000	5hmC gain
chr1	164586001	164588000	5hmC gain
chr1	164598001	164600000	5hmC gain
chr1	164600001	164602000	5hmC gain
chr1	164606001	164608000	5hmC gain
chr1	164612001	164614000	5hmC gain
chr1	164614001	164616000	5hmC gain
chr1	164640001	164642000	5hmC gain
chr1	164658001	164660000	5hmC gain
chr1	164668001	164670000	5hmC gain
chr1	164672001	164674000	5hmC gain
chr1	164682001	164684000	5hmC gain
chr1	164686001	164688000	5hmC gain
chr1	164688001	164690000	5hmC gain
chr1	164690001	164692000	5hmC gain
chr1	164692001	164694000	5hmC gain
chr1	164694001	164696000	5hmC gain
chr1	164704001	164706000	5hmC gain
chr1	164740001	164742000	5hmC gain
chr1	164806001	164808000	5hmC gain
chr1	165142001	165144000	5hmC gain
chr1	165190001	165192000	5hmC gain
chr1	165252001	165254000	5hmC gain
chr1	165326001	165328000	5hmC gain
chr1	165392001	165394000	5hmC gain
chr1	165394001	165396000	5hmC gain
chr1	165410001	165412000	5hmC gain
chr1	165414001	165416000	5hmC gain
chr1	165462001	165464000	5hmC gain
chr1	165512001	165514000	5hmC gain
chr1	165602001	165604000	5hmC gain
chr1	166026001	166028000	5hmC gain
chr1	166030001	166032000	5hmC gain
chr1	167050001	167052000	5hmC gain
chr1	167052001	167054000	5hmC gain
chr1	167054001	167056000	5hmC gain
chr1	167074001	167076000	5hmC gain
chr1	167106001	167108000	5hmC gain
chr1	167108001	167110000	5hmC gain
chr1	167124001	167126000	5hmC gain
chr1	167136001	167138000	5hmC gain
chr1	167138001	167140000	5hmC gain
chr1	167142001	167144000	5hmC gain
chr1	167166001	167168000	5hmC gain
chr1	167234001	167236000	5hmC gain
chr1	167242001	167244000	5hmC gain
chr1	167244001	167246000	5hmC gain
chr1	167382001	167384000	5hmC gain
chr1	167472001	167474000	5hmC gain
chr1	167480001	167482000	5hmC gain
chr1	167496001	167498000	5hmC gain
chr1	167628001	167630000	5hmC gain
chr1	168090001	168092000	5hmC gain
chr1	168398001	168400000	5hmC gain
chr1	168578001	168580000	5hmC gain
chr1	168582001	168584000	5hmC gain
chr1	168606001	168608000	5hmC gain
chr1	168660001	168662000	5hmC gain
chr1	168664001	168666000	5hmC gain
chr1	168704001	168706000	5hmC gain
chr1	168712001	168714000	5hmC gain
chr1	168940001	168942000	5hmC gain
chr1	169060001	169062000	5hmC gain
chr1	169078001	169080000	5hmC gain
chr1	169088001	169090000	5hmC gain
chr1	169452001	169454000	5hmC gain
chr1	169860001	169862000	5hmC gain
chr1	170278001	170280000	5hmC gain
chr1	170640001	170642000	5hmC gain
chr1	170664001	170666000	5hmC gain
chr1	170666001	170668000	5hmC gain
chr1	170670001	170672000	5hmC gain
chr1	170694001	170696000	5hmC gain
chr1	170698001	170700000	5hmC gain
chr1	170700001	170702000	5hmC gain
chr1	171108001	171110000	5hmC gain
chr1	171192001	171194000	5hmC gain
chr1	171226001	171228000	5hmC gain
chr1	172290001	172292000	5hmC gain
chr1	172312001	172314000	5hmC gain
chr1	172326001	172328000	5hmC gain
chr1	173092001	173094000	5hmC gain
chr1	173442001	173444000	5hmC gain
chr1	174328001	174330000	5hmC gain
chr1	174922001	174924000	5hmC gain
chr1	175116001	175118000	5hmC gain
chr1	175162001	175164000	5hmC gain
chr1	175282001	175284000	5hmC gain
chr1	175346001	175348000	5hmC gain
chr1	175430001	175432000	5hmC gain
chr1	175450001	175452000	5hmC gain
chr1	175498001	175500000	5hmC gain
chr1	175506001	175508000	5hmC gain
chr1	175532001	175534000	5hmC gain
chr1	175546001	175548000	5hmC gain
chr1	175656001	175658000	5hmC gain
chr1	175676001	175678000	5hmC gain
chr1	175810001	175812000	5hmC gain
chr1	176500001	176502000	5hmC gain
chr1	176520001	176522000	5hmC gain
chr1	176662001	176664000	5hmC gain
chr1	176664001	176666000	5hmC gain
chr1	176754001	176756000	5hmC gain
chr1	176768001	176770000	5hmC gain
chr1	176770001	176772000	5hmC gain
chr1	176772001	176774000	5hmC gain
chr1	176788001	176790000	5hmC gain
chr1	176870001	176872000	5hmC gain
chr1	176952001	176954000	5hmC gain
chr1	176966001	176968000	5hmC gain
chr1	176986001	176988000	5hmC gain
chr1	177012001	177014000	5hmC gain
chr1	177014001	177016000	5hmC gain
chr1	177036001	177038000	5hmC gain
chr1	177056001	177058000	5hmC gain
chr1	177090001	177092000	5hmC gain
chr1	177092001	177094000	5hmC gain
chr1	177322001	177324000	5hmC gain
chr1	177396001	177398000	5hmC gain
chr1	177458001	177460000	5hmC gain
chr1	177560001	177562000	5hmC gain
chr1	177618001	177620000	5hmC gain
chr1	177748001	177750000	5hmC gain
chr1	177770001	177772000	5hmC gain
chr1	177792001	177794000	5hmC gain
chr1	177826001	177828000	5hmC gain
chr1	177842001	177844000	5hmC gain
chr1	177870001	177872000	5hmC gain
chr1	177908001	177910000	5hmC gain
chr1	177918001	177920000	5hmC gain
chr1	178026001	178028000	5hmC gain
chr1	178110001	178112000	5hmC gain
chr1	178112001	178114000	5hmC gain
chr1	178612001	178614000	5hmC gain
chr1	178620001	178622000	5hmC gain
chr1	178994001	178996000	5hmC gain
chr1	179544001	179546000	5hmC gain
chr1	179554001	179556000	5hmC gain
chr1	179762001	179764000	5hmC gain
chr1	180124001	180126000	5hmC gain
chr1	180198001	180200000	5hmC gain
chr1	180202001	180204000	5hmC gain
chr1	180204001	180206000	5hmC gain
chr1	180208001	180210000	5hmC gain
chr1	180250001	180252000	5hmC gain
chr1	180330001	180332000	5hmC gain
chr1	180510001	180512000	5hmC gain
chr1	180536001	180538000	5hmC gain
chr1	180584001	180586000	5hmC gain
chr1	180586001	180588000	5hmC gain
chr1	180924001	180926000	5hmC gain
chr1	180930001	180932000	5hmC gain
chr1	180934001	180936000	5hmC gain
chr1	180946001	180948000	5hmC gain
chr1	180950001	180952000	5hmC gain
chr1	181046001	181048000	5hmC gain
chr1	181056001	181058000	5hmC gain
chr1	181064001	181066000	5hmC gain
chr1	181070001	181072000	5hmC gain
chr1	181072001	181074000	5hmC gain
chr1	181074001	181076000	5hmC gain
chr1	181118001	181120000	5hmC gain
chr1	181120001	181122000	5hmC gain
chr1	181218001	181220000	5hmC gain
chr1	181276001	181278000	5hmC gain
chr1	181280001	181282000	5hmC gain
chr1	181452001	181454000	5hmC gain
chr1	181454001	181456000	5hmC gain
chr1	181644001	181646000	5hmC gain
chr1	181672001	181674000	5hmC gain
chr1	181682001	181684000	5hmC gain
chr1	181716001	181718000	5hmC gain
chr1	181780001	181782000	5hmC gain
chr1	182248001	182250000	5hmC gain
chr1	182270001	182272000	5hmC gain
chr1	182278001	182280000	5hmC gain
chr1	182282001	182284000	5hmC gain
chr1	182352001	182354000	5hmC gain
chr1	182354001	182356000	5hmC gain
chr1	182356001	182358000	5hmC gain
chr1	182362001	182364000	5hmC gain
chr1	182572001	182574000	5hmC gain
chr1	182578001	182580000	5hmC gain
chr1	182586001	182588000	5hmC gain
chr1	182602001	182604000	5hmC gain
chr1	182644001	182646000	5hmC gain
chr1	182666001	182668000	5hmC gain
chr1	182722001	182724000	5hmC gain
chr1	183184001	183186000	5hmC gain
chr1	183188001	183190000	5hmC gain
chr1	183208001	183210000	5hmC gain
chr1	183272001	183274000	5hmC gain
chr1	183702001	183704000	5hmC gain
chr1	183806001	183808000	5hmC gain
chr1	183900001	183902000	5hmC gain
chr1	183922001	183924000	5hmC gain
chr1	184158001	184160000	5hmC gain
chr1	184266001	184268000	5hmC gain
chr1	184354001	184356000	5hmC gain
chr1	184358001	184360000	5hmC gain
chr1	184368001	184370000	5hmC gain
chr1	184440001	184442000	5hmC gain
chr1	184558001	184560000	5hmC gain
chr1	184590001	184592000	5hmC gain
chr1	184632001	184634000	5hmC gain
chr1	184790001	184792000	5hmC gain
chr1	184792001	184794000	5hmC gain
chr1	184794001	184796000	5hmC gain
chr1	184942001	184944000	5hmC gain
chr1	185286001	185288000	5hmC gain
chr1	185344001	185346000	5hmC gain
chr1	185394001	185396000	5hmC gain
chr1	185396001	185398000	5hmC gain
chr1	185442001	185444000	5hmC gain
chr1	185446001	185448000	5hmC gain
chr1	185448001	185450000	5hmC gain
chr1	185456001	185458000	5hmC gain
chr1	185464001	185466000	5hmC gain
chr1	185618001	185620000	5hmC gain
chr1	185638001	185640000	5hmC gain
chr1	185648001	185650000	5hmC gain
chr1	185702001	185704000	5hmC gain
chr1	187014001	187016000	5hmC gain
chr1	187838001	187840000	5hmC gain
chr1	187884001	187886000	5hmC gain
chr1	192778001	192780000	5hmC gain
chr1	193148001	193150000	5hmC gain
chr1	197246001	197248000	5hmC gain
chr1	197410001	197412000	5hmC gain
chr1	197744001	197746000	5hmC gain
chr1	197882001	197884000	5hmC gain
chr1	200860001	200862000	5hmC gain
chr1	201000001	201002000	5hmC gain
chr1	201024001	201026000	5hmC gain
chr1	201056001	201058000	5hmC gain
chr1	201092001	201094000	5hmC gain
chr1	201118001	201120000	5hmC gain
chr1	201304001	201306000	5hmC gain
chr1	201464001	201466000	5hmC gain
chr1	201504001	201506000	5hmC gain
chr1	201512001	201514000	5hmC gain
chr1	201594001	201596000	5hmC gain
chr1	201614001	201616000	5hmC gain
chr1	201656001	201658000	5hmC gain
chr1	201708001	201710000	5hmC gain
chr1	201858001	201860000	5hmC gain
chr1	202630001	202632000	5hmC gain
chr1	202994001	202996000	5hmC gain
chr1	202996001	202998000	5hmC gain
chr1	203000001	203002000	5hmC gain
chr1	203004001	203006000	5hmC gain
chr1	203006001	203008000	5hmC gain
chr1	203014001	203016000	5hmC gain
chr1	203018001	203020000	5hmC gain
chr1	203020001	203022000	5hmC gain
chr1	203072001	203074000	5hmC gain
chr1	203156001	203158000	5hmC gain
chr1	203242001	203244000	5hmC gain
chr1	203276001	203278000	5hmC gain
chr1	203296001	203298000	5hmC gain
chr1	203334001	203336000	5hmC gain
chr1	203348001	203350000	5hmC gain
chr1	203462001	203464000	5hmC gain
chr1	203566001	203568000	5hmC gain
chr1	203598001	203600000	5hmC gain
chr1	203658001	203660000	5hmC gain
chr1	203712001	203714000	5hmC gain
chr1	203766001	203768000	5hmC gain
chr1	204386001	204388000	5hmC gain
chr1	204616001	204618000	5hmC gain
chr1	204620001	204622000	5hmC gain
chr1	204652001	204654000	5hmC gain
chr1	204654001	204656000	5hmC gain
chr1	204664001	204666000	5hmC gain
chr1	204682001	204684000	5hmC gain
chr1	204694001	204696000	5hmC gain
chr1	204704001	204706000	5hmC gain
chr1	204788001	204790000	5hmC gain
chr1	204798001	204800000	5hmC gain
chr1	204800001	204802000	5hmC gain
chr1	204822001	204824000	5hmC gain
chr1	204846001	204848000	5hmC gain
chr1	204890001	204892000	5hmC gain
chr1	204900001	204902000	5hmC gain
chr1	204910001	204912000	5hmC gain
chr1	204930001	204932000	5hmC gain
chr1	205012001	205014000	5hmC gain
chr1	205014001	205016000	5hmC gain
chr1	205194001	205196000	5hmC gain
chr1	205286001	205288000	5hmC gain
chr1	205342001	205344000	5hmC gain
chr1	205392001	205394000	5hmC gain
chr1	205394001	205396000	5hmC gain
chr1	205396001	205398000	5hmC gain
chr1	205404001	205406000	5hmC gain
chr1	205410001	205412000	5hmC gain
chr1	205412001	205414000	5hmC gain
chr1	205414001	205416000	5hmC gain
chr1	205468001	205470000	5hmC gain
chr1	205538001	205540000	5hmC gain
chr1	205558001	205560000	5hmC gain
chr1	205778001	205780000	5hmC gain
chr1	205780001	205782000	5hmC gain
chr1	206196001	206198000	5hmC gain
chr1	206588001	206590000	5hmC gain
chr1	206602001	206604000	5hmC gain
chr1	206628001	206630000	5hmC gain
chr1	206640001	206642000	5hmC gain
chr1	206712001	206714000	5hmC gain
chr1	206748001	206750000	5hmC gain
chr1	206882001	206884000	5hmC gain
chr1	206944001	206946000	5hmC gain
chr1	207128001	207130000	5hmC gain
chr1	207496001	207498000	5hmC gain
chr1	207870001	207872000	5hmC gain
chr1	207996001	207998000	5hmC gain
chr1	208018001	208020000	5hmC gain
chr1	208034001	208036000	5hmC gain
chr1	208040001	208042000	5hmC gain
chr1	208056001	208058000	5hmC gain
chr1	208062001	208064000	5hmC gain
chr1	208132001	208134000	5hmC gain
chr1	208134001	208136000	5hmC gain
chr1	208146001	208148000	5hmC gain
chr1	208160001	208162000	5hmC gain
chr1	208166001	208168000	5hmC gain
chr1	208180001	208182000	5hmC gain
chr1	208182001	208184000	5hmC gain
chr1	208260001	208262000	5hmC gain
chr1	208282001	208284000	5hmC gain
chr1	208288001	208290000	5hmC gain
chr1	208294001	208296000	5hmC gain
chr1	208322001	208324000	5hmC gain
chr1	208324001	208326000	5hmC gain
chr1	208330001	208332000	5hmC gain
chr1	208332001	208334000	5hmC gain
chr1	208334001	208336000	5hmC gain
chr1	208336001	208338000	5hmC gain
chr1	208350001	208352000	5hmC gain
chr1	208352001	208354000	5hmC gain
chr1	208412001	208414000	5hmC gain
chr1	208442001	208444000	5hmC gain
chr1	208444001	208446000	5hmC gain
chr1	208446001	208448000	5hmC gain
chr1	208452001	208454000	5hmC gain
chr1	208458001	208460000	5hmC gain
chr1	208472001	208474000	5hmC gain
chr1	208504001	208506000	5hmC gain
chr1	208542001	208544000	5hmC gain
chr1	208560001	208562000	5hmC gain
chr1	208582001	208584000	5hmC gain
chr1	208642001	208644000	5hmC gain
chr1	208648001	208650000	5hmC gain
chr1	208652001	208654000	5hmC gain
chr1	208676001	208678000	5hmC gain
chr1	208698001	208700000	5hmC gain
chr1	208710001	208712000	5hmC gain
chr1	208714001	208716000	5hmC gain
chr1	208724001	208726000	5hmC gain
chr1	208772001	208774000	5hmC gain
chr1	208810001	208812000	5hmC gain
chr1	208816001	208818000	5hmC gain
chr1	208826001	208828000	5hmC gain
chr1	208830001	208832000	5hmC gain
chr1	208940001	208942000	5hmC gain
chr1	209076001	209078000	5hmC gain
chr1	209102001	209104000	5hmC gain
chr1	209104001	209106000	5hmC gain
chr1	209106001	209108000	5hmC gain
chr1	209218001	209220000	5hmC gain
chr1	209232001	209234000	5hmC gain
chr1	209268001	209270000	5hmC gain
chr1	209272001	209274000	5hmC gain
chr1	209276001	209278000	5hmC gain
chr1	209422001	209424000	5hmC gain
chr1	209424001	209426000	5hmC gain
chr1	209438001	209440000	5hmC gain
chr1	209476001	209478000	5hmC gain
chr1	209514001	209516000	5hmC gain
chr1	209522001	209524000	5hmC gain
chr1	209532001	209534000	5hmC gain
chr1	209536001	209538000	5hmC gain
chr1	209540001	209542000	5hmC gain
chr1	209542001	209544000	5hmC gain
chr1	209544001	209546000	5hmC gain
chr1	209568001	209570000	5hmC gain
chr1	209592001	209594000	5hmC gain
chr1	209606001	209608000	5hmC gain
chr1	209722001	209724000	5hmC gain
chr1	209758001	209760000	5hmC gain
chr1	209766001	209768000	5hmC gain
chr1	209848001	209850000	5hmC gain
chr1	209958001	209960000	5hmC gain
chr1	210022001	210024000	5hmC gain
chr1	210058001	210060000	5hmC gain
chr1	210112001	210114000	5hmC gain
chr1	210114001	210116000	5hmC gain
chr1	210408001	210410000	5hmC gain
chr1	210470001	210472000	5hmC gain
chr1	210474001	210476000	5hmC gain
chr1	210536001	210538000	5hmC gain
chr1	210774001	210776000	5hmC gain
chr1	210798001	210800000	5hmC gain
chr1	210896001	210898000	5hmC gain
chr1	211078001	211080000	5hmC gain
chr1	211080001	211082000	5hmC gain
chr1	211118001	211120000	5hmC gain
chr1	211590001	211592000	5hmC gain
chr1	211778001	211780000	5hmC gain
chr1	211880001	211882000	5hmC gain
chr1	212004001	212006000	5hmC gain
chr1	212106001	212108000	5hmC gain
chr1	212282001	212284000	5hmC gain
chr1	212588001	212590000	5hmC gain
chr1	212730001	212732000	5hmC gain
chr1	212756001	212758000	5hmC gain
chr1	213030001	213032000	5hmC gain
chr1	213540001	213542000	5hmC gain
chr1	213562001	213564000	5hmC gain
chr1	213622001	213624000	5hmC gain
chr1	213628001	213630000	5hmC gain
chr1	214036001	214038000	5hmC gain
chr1	214106001	214108000	5hmC gain
chr1	214144001	214146000	5hmC gain
chr1	214174001	214176000	5hmC gain
chr1	214182001	214184000	5hmC gain
chr1	214186001	214188000	5hmC gain
chr1	214188001	214190000	5hmC gain
chr1	214194001	214196000	5hmC gain
chr1	214200001	214202000	5hmC gain
chr1	214202001	214204000	5hmC gain
chr1	214248001	214250000	5hmC gain
chr1	214316001	214318000	5hmC gain
chr1	214366001	214368000	5hmC gain
chr1	214490001	214492000	5hmC gain
chr1	214510001	214512000	5hmC gain
chr1	214530001	214532000	5hmC gain
chr1	214536001	214538000	5hmC gain
chr1	214550001	214552000	5hmC gain
chr1	214612001	214614000	5hmC gain
chr1	214618001	214620000	5hmC gain
chr1	214624001	214626000	5hmC gain
chr1	214662001	214664000	5hmC gain
chr1	214710001	214712000	5hmC gain
chr1	214722001	214724000	5hmC gain
chr1	214724001	214726000	5hmC gain
chr1	214754001	214756000	5hmC gain
chr1	214806001	214808000	5hmC gain
chr1	214808001	214810000	5hmC gain
chr1	214832001	214834000	5hmC gain
chr1	214834001	214836000	5hmC gain
chr1	214858001	214860000	5hmC gain
chr1	214860001	214862000	5hmC gain
chr1	215594001	215596000	5hmC gain
chr1	215948001	215950000	5hmC gain
chr1	215966001	215968000	5hmC gain
chr1	216040001	216042000	5hmC gain
chr1	216062001	216064000	5hmC gain
chr1	216226001	216228000	5hmC gain
chr1	216246001	216248000	5hmC gain
chr1	216348001	216350000	5hmC gain
chr1	216356001	216358000	5hmC gain
chr1	216394001	216396000	5hmC gain
chr1	216594001	216596000	5hmC gain
chr1	216596001	216598000	5hmC gain
chr1	216674001	216676000	5hmC gain
chr1	216690001	216692000	5hmC gain
chr1	216694001	216696000	5hmC gain
chr1	216706001	216708000	5hmC gain
chr1	216720001	216722000	5hmC gain
chr1	216722001	216724000	5hmC gain
chr1	216724001	216726000	5hmC gain
chr1	216736001	216738000	5hmC gain
chr1	216768001	216770000	5hmC gain
chr1	216786001	216788000	5hmC gain
chr1	216814001	216816000	5hmC gain
chr1	216824001	216826000	5hmC gain
chr1	216846001	216848000	5hmC gain
chr1	216852001	216854000	5hmC gain
chr1	216856001	216858000	5hmC gain
chr1	216860001	216862000	5hmC gain
chr1	216878001	216880000	5hmC gain
chr1	216988001	216990000	5hmC gain
chr1	217062001	217064000	5hmC gain
chr1	217080001	217082000	5hmC gain
chr1	217090001	217092000	5hmC gain
chr1	217092001	217094000	5hmC gain
chr1	217096001	217098000	5hmC gain
chr1	217136001	217138000	5hmC gain
chr1	217194001	217196000	5hmC gain
chr1	217218001	217220000	5hmC gain
chr1	217250001	217252000	5hmC gain
chr1	217260001	217262000	5hmC gain
chr1	217264001	217266000	5hmC gain
chr1	217306001	217308000	5hmC gain
chr1	217308001	217310000	5hmC gain
chr1	217310001	217312000	5hmC gain
chr1	217314001	217316000	5hmC gain
chr1	217714001	217716000	5hmC gain
chr1	218092001	218094000	5hmC gain
chr1	218104001	218106000	5hmC gain
chr1	218336001	218338000	5hmC gain
chr1	218524001	218526000	5hmC gain
chr1	218562001	218564000	5hmC gain
chr1	218582001	218584000	5hmC gain
chr1	218632001	218634000	5hmC gain
chr1	218698001	218700000	5hmC gain
chr1	218758001	218760000	5hmC gain
chr1	218762001	218764000	5hmC gain
chr1	218866001	218868000	5hmC gain
chr1	218992001	218994000	5hmC gain
chr1	219348001	219350000	5hmC gain
chr1	219442001	219444000	5hmC gain
chr1	219644001	219646000	5hmC gain
chr1	219728001	219730000	5hmC gain
chr1	219834001	219836000	5hmC gain
chr1	219956001	219958000	5hmC gain
chr1	219984001	219986000	5hmC gain
chr1	220526001	220528000	5hmC gain
chr1	220542001	220544000	5hmC gain
chr1	220564001	220566000	5hmC gain
chr1	220906001	220908000	5hmC gain
chr1	220920001	220922000	5hmC gain
chr1	220948001	220950000	5hmC gain
chr1	220958001	220960000	5hmC gain
chr1	220964001	220966000	5hmC gain
chr1	221446001	221448000	5hmC gain
chr1	221508001	221510000	5hmC gain
chr1	221806001	221808000	5hmC gain
chr1	221880001	221882000	5hmC gain
chr1	221890001	221892000	5hmC gain
chr1	221916001	221918000	5hmC gain
chr1	222060001	222062000	5hmC gain
chr1	222088001	222090000	5hmC gain
chr1	222110001	222112000	5hmC gain
chr1	222112001	222114000	5hmC gain
chr1	222192001	222194000	5hmC gain
chr1	222198001	222200000	5hmC gain
chr1	222200001	222202000	5hmC gain
chr1	222210001	222212000	5hmC gain
chr1	222230001	222232000	5hmC gain
chr1	222244001	222246000	5hmC gain
chr1	222260001	222262000	5hmC gain
chr1	222278001	222280000	5hmC gain
chr1	222414001	222416000	5hmC gain
chr1	222438001	222440000	5hmC gain
chr1	222448001	222450000	5hmC gain
chr1	222792001	222794000	5hmC gain
chr1	223092001	223094000	5hmC gain
chr1	223100001	223102000	5hmC gain
chr1	223382001	223384000	5hmC gain
chr1	223446001	223448000	5hmC gain
chr1	223534001	223536000	5hmC gain
chr1	223594001	223596000	5hmC gain
chr1	223610001	223612000	5hmC gain
chr1	223818001	223820000	5hmC gain
chr1	223830001	223832000	5hmC gain
chr1	223900001	223902000	5hmC gain
chr1	223966001	223968000	5hmC gain
chr1	223968001	223970000	5hmC gain
chr1	224002001	224004000	5hmC gain
chr1	224012001	224014000	5hmC gain
chr1	224014001	224016000	5hmC gain
chr1	224016001	224018000	5hmC gain
chr1	224024001	224026000	5hmC gain
chr1	224058001	224060000	5hmC gain
chr1	224240001	224242000	5hmC gain
chr1	224860001	224862000	5hmC gain
chr1	224926001	224928000	5hmC gain
chr1	225062001	225064000	5hmC gain
chr1	225596001	225598000	5hmC gain
chr1	225610001	225612000	5hmC gain
chr1	225612001	225614000	5hmC gain
chr1	225712001	225714000	5hmC gain
chr1	226004001	226006000	5hmC gain
chr1	226608001	226610000	5hmC gain
chr1	226654001	226656000	5hmC gain
chr1	226658001	226660000	5hmC gain
chr1	226706001	226708000	5hmC gain
chr1	226718001	226720000	5hmC gain
chr1	226724001	226726000	5hmC gain
chr1	226726001	226728000	5hmC gain
chr1	226728001	226730000	5hmC gain
chr1	226858001	226860000	5hmC gain
chr1	226864001	226866000	5hmC gain
chr1	226878001	226880000	5hmC gain
chr1	227058001	227060000	5hmC gain
chr1	227126001	227128000	5hmC gain
chr1	227160001	227162000	5hmC gain
chr1	227178001	227180000	5hmC gain
chr1	227454001	227456000	5hmC gain
chr1	227558001	227560000	5hmC gain
chr1	227616001	227618000	5hmC gain
chr1	228868001	228870000	5hmC gain
chr1	228876001	228878000	5hmC gain
chr1	228888001	228890000	5hmC gain
chr1	228918001	228920000	5hmC gain
chr1	228964001	228966000	5hmC gain
chr1	229036001	229038000	5hmC gain
chr1	229038001	229040000	5hmC gain
chr1	229048001	229050000	5hmC gain
chr1	229092001	229094000	5hmC gain
chr1	229094001	229096000	5hmC gain
chr1	229100001	229102000	5hmC gain
chr1	229112001	229114000	5hmC gain
chr1	229150001	229152000	5hmC gain
chr1	229168001	229170000	5hmC gain
chr1	229242001	229244000	5hmC gain
chr1	229260001	229262000	5hmC gain
chr1	229292001	229294000	5hmC gain
chr1	229318001	229320000	5hmC gain
chr1	229356001	229358000	5hmC gain
chr1	229406001	229408000	5hmC gain
chr1	229474001	229476000	5hmC gain
chr1	229500001	229502000	5hmC gain
chr1	229644001	229646000	5hmC gain
chr1	229888001	229890000	5hmC gain
chr1	229918001	229920000	5hmC gain
chr1	229974001	229976000	5hmC gain
chr1	230122001	230124000	5hmC gain
chr1	230238001	230240000	5hmC gain
chr1	230258001	230260000	5hmC gain
chr1	230272001	230274000	5hmC gain
chr1	230292001	230294000	5hmC gain
chr1	230304001	230306000	5hmC gain
chr1	230350001	230352000	5hmC gain
chr1	230366001	230368000	5hmC gain
chr1	230558001	230560000	5hmC gain
chr1	230562001	230564000	5hmC gain
chr1	230624001	230626000	5hmC gain
chr1	230638001	230640000	5hmC gain
chr1	230698001	230700000	5hmC gain
chr1	230850001	230852000	5hmC gain
chr1	230880001	230882000	5hmC gain
chr1	230888001	230890000	5hmC gain
chr1	230970001	230972000	5hmC gain
chr1	231002001	231004000	5hmC gain
chr1	231004001	231006000	5hmC gain
chr1	231046001	231048000	5hmC gain
chr1	231112001	231114000	5hmC gain
chr1	231172001	231174000	5hmC gain
chr1	231298001	231300000	5hmC gain
chr1	231322001	231324000	5hmC gain
chr1	231554001	231556000	5hmC gain
chr1	231748001	231750000	5hmC gain
chr1	231762001	231764000	5hmC gain
chr1	231766001	231768000	5hmC gain
chr1	231800001	231802000	5hmC gain
chr1	231844001	231846000	5hmC gain
chr1	231858001	231860000	5hmC gain
chr1	231860001	231862000	5hmC gain
chr1	231978001	231980000	5hmC gain
chr1	232002001	232004000	5hmC gain
chr1	232020001	232022000	5hmC gain
chr1	232032001	232034000	5hmC gain
chr1	232054001	232056000	5hmC gain
chr1	232086001	232088000	5hmC gain
chr1	232106001	232108000	5hmC gain
chr1	232148001	232150000	5hmC gain
chr1	232166001	232168000	5hmC gain
chr1	232194001	232196000	5hmC gain
chr1	232226001	232228000	5hmC gain
chr1	232278001	232280000	5hmC gain
chr1	232310001	232312000	5hmC gain
chr1	232372001	232374000	5hmC gain
chr1	232384001	232386000	5hmC gain
chr1	232392001	232394000	5hmC gain
chr1	232442001	232444000	5hmC gain
chr1	232454001	232456000	5hmC gain
chr1	232464001	232466000	5hmC gain
chr1	232564001	232566000	5hmC gain
chr1	232570001	232572000	5hmC gain
chr1	232592001	232594000	5hmC gain
chr1	232598001	232600000	5hmC gain
chr1	232614001	232616000	5hmC gain
chr1	232654001	232656000	5hmC gain
chr1	232670001	232672000	5hmC gain
chr1	232682001	232684000	5hmC gain
chr1	232684001	232686000	5hmC gain
chr1	232690001	232692000	5hmC gain
chr1	232692001	232694000	5hmC gain
chr1	232710001	232712000	5hmC gain
chr1	232712001	232714000	5hmC gain
chr1	232734001	232736000	5hmC gain
chr1	232760001	232762000	5hmC gain
chr1	232820001	232822000	5hmC gain
chr1	232942001	232944000	5hmC gain
chr1	232996001	232998000	5hmC gain
chr1	233008001	233010000	5hmC gain
chr1	233062001	233064000	5hmC gain
chr1	233098001	233100000	5hmC gain
chr1	233102001	233104000	5hmC gain
chr1	233104001	233106000	5hmC gain
chr1	233154001	233156000	5hmC gain
chr1	233218001	233220000	5hmC gain
chr1	233248001	233250000	5hmC gain
chr1	233750001	233752000	5hmC gain
chr1	233762001	233764000	5hmC gain
chr1	233766001	233768000	5hmC gain
chr1	233800001	233802000	5hmC gain
chr1	233808001	233810000	5hmC gain
chr1	233814001	233816000	5hmC gain
chr1	233830001	233832000	5hmC gain
chr1	233838001	233840000	5hmC gain
chr1	233848001	233850000	5hmC gain
chr1	233858001	233860000	5hmC gain
chr1	234040001	234042000	5hmC gain
chr1	234134001	234136000	5hmC gain
chr1	234136001	234138000	5hmC gain
chr1	234236001	234238000	5hmC gain
chr1	234348001	234350000	5hmC gain
chr1	234350001	234352000	5hmC gain
chr1	234352001	234354000	5hmC gain
chr1	234364001	234366000	5hmC gain
chr1	234410001	234412000	5hmC gain
chr1	234428001	234430000	5hmC gain
chr1	234614001	234616000	5hmC gain
chr1	234664001	234666000	5hmC gain
chr1	234666001	234668000	5hmC gain
chr1	234668001	234670000	5hmC gain
chr1	234748001	234750000	5hmC gain
chr1	234752001	234754000	5hmC gain
chr1	234754001	234756000	5hmC gain
chr1	234756001	234758000	5hmC gain
chr1	234854001	234856000	5hmC gain
chr1	234858001	234860000	5hmC gain
chr1	234956001	234958000	5hmC gain
chr1	234990001	234992000	5hmC gain
chr1	235090001	235092000	5hmC gain
chr1	235132001	235134000	5hmC gain
chr1	235872001	235874000	5hmC gain
chr1	236134001	236136000	5hmC gain
chr1	236228001	236230000	5hmC gain
chr1	236686001	236688000	5hmC gain
chr1	236850001	236852000	5hmC gain
chr1	236896001	236898000	5hmC gain
chr1	237842001	237844000	5hmC gain
chr1	238020001	238022000	5hmC gain
chr1	238026001	238028000	5hmC gain
chr1	238036001	238038000	5hmC gain
chr1	238136001	238138000	5hmC gain
chr1	238160001	238162000	5hmC gain
chr1	238224001	238226000	5hmC gain
chr1	238352001	238354000	5hmC gain
chr1	238420001	238422000	5hmC gain
chr1	238540001	238542000	5hmC gain
chr1	238580001	238582000	5hmC gain
chr1	238622001	238624000	5hmC gain
chr1	238714001	238716000	5hmC gain
chr1	238770001	238772000	5hmC gain
chr1	238836001	238838000	5hmC gain
chr1	239160001	239162000	5hmC gain
chr1	239376001	239378000	5hmC gain
chr1	239430001	239432000	5hmC gain
chr1	239554001	239556000	5hmC gain
chr1	239594001	239596000	5hmC gain
chr1	239646001	239648000	5hmC gain
chr1	239674001	239676000	5hmC gain
chr1	239678001	239680000	5hmC gain
chr1	239700001	239702000	5hmC gain
chr1	239754001	239756000	5hmC gain
chr1	239870001	239872000	5hmC gain
chr1	239882001	239884000	5hmC gain
chr1	239904001	239906000	5hmC gain
chr1	239906001	239908000	5hmC gain
chr1	239924001	239926000	5hmC gain
chr1	239958001	239960000	5hmC gain
chr1	239970001	239972000	5hmC gain
chr1	239982001	239984000	5hmC gain
chr1	239986001	239988000	5hmC gain
chr1	239988001	239990000	5hmC gain
chr1	239990001	239992000	5hmC gain
chr1	239994001	239996000	5hmC gain
chr1	240010001	240012000	5hmC gain
chr1	240032001	240034000	5hmC gain
chr1	240054001	240056000	5hmC gain
chr1	240060001	240062000	5hmC gain
chr1	240076001	240078000	5hmC gain
chr1	240126001	240128000	5hmC gain
chr1	240160001	240162000	5hmC gain
chr1	240192001	240194000	5hmC gain
[truncated: 107,746 more rows]
