# Supplementary material for: Ten-eleven translocation protein 1 modulates medulloblastoma progression
Source: Genome Biol. 2021 Apr 29;22:125. doi: 10.1186/s13059-021-02352-9 (PMC8082834; doi:10.1186/s13059-021-02352-9)
Supplement: Supplementary file 5 — Additional file 5: Table S4. Summary of annotation using 5hmC gain and 5hmC loss regions. [file 13059_2021_2352_MOESM5_ESM.xlsx]

## Sheet: Sheet1
Table S4: Summary of annotation using 5hmC gain and 5hmC loss regions, related to Fig 2B
Annotation	5hmC gain				5hmC loss
	# of peaks	Total size (bp)	Log2 Enrichment	% of total peaks	# of peaks	Total size (bp)	Log2 Enrichment	% of total peaks
3UTR	295	22886309	0.704	1.22886	934	22933157	0.555	1.08937
miRNA	2	94147	1.425	0.00833125	1	94147	-1.384	0.00116634
ncRNA	127	6695098	1.262	0.529034	133	6737924	-0.49	0.155124
TTS	310	31230086	0.327	1.29134	1549	31403234	0.832	1.80667
pseudo	3	1946287	-2.36	0.0124969	80	1972128	0.55	0.0933075
Exon	356	36298701	0.31	1.48296	2232	36405979	1.146	2.60328
Intron	13883	1248800035	0.491	57.8314	57242	1253342755	0.721	66.7639
Intergenic	8174	1648836077	-0.674	34.0498	22515	1703078275	-1.068	26.2602
Promoter	787	34875586	1.512	3.27835	972	35046489	0.001	1.13369
5UTR	69	2766515	1.657	0.287428	80	2776607	0.056	0.0933075
snoRNA	0	262	-14.551	0	0	262	-16.388	0
snRNA	0	11	-14.551	0	0	11	-16.388	0
