# Supplementary material for: Ten-eleven translocation protein 1 modulates medulloblastoma progression
Source: Genome Biol. 2021 Apr 29;22:125. doi: 10.1186/s13059-021-02352-9 (PMC8082834; doi:10.1186/s13059-021-02352-9)
Supplement: Supplementary file 7 — Additional file 7: Table S6. Summary of MSigPathway results (GREAT analysis). [file 13059_2021_2352_MOESM7_ESM.xlsx]

## Sheet: Sheet1
Table S6: Summary of MSigPathway results (GREAT analysis), related to Fig 2E
ID	Desc	Binom Rank	Binom FdrQ	RegionFold Enrich	Exp Regions	Obs Regions	Genome Frac	SetCov	Hyper Rank	Hyper FdrQ	GeneFold Enrich	Exp Genes	Obs Genes	Total Genes	Gene SetCov	TermCov	Genes
PID_NETRIN_PATHWAY	Netrin-mediated signaling events	2	1.56845e-55	2.79925	118.603	332	0.00494056	0.0138299	27	0.00341903	1.86271	12.8844	24	32	0.00330396	0.75	BCAR1,CAMK2A,CDC42,DAPK1,DCC,DOCK1,ELMO1,FYN,MAP1B,MYO10,NCK1,NTN1,PAK1,PIK3R1,PITPNA,PLCG1,PTK2,SRC,TRIO,UNC5A,UNC5B,UNC5C,WASL,YES1
PID_REELINPATHWAY	Reelin signaling pathway	3	1.93821e-55	2.84948	112.652	321	0.00469267	0.0133717	54	0.0111025	1.79848	11.6765	21	29	0.00289097	0.724138	ARHGEF2,CDK5R1,DAB1,FYN,GRIN2A,GRIN2B,GSK3B,ITGB1,LRP8,LRPAP1,MAP1B,MAP3K11,MAPK8,MAPK8IP1,MAPT,NCK2,PIK3R1,RAP1A,RAPGEF1,RELN,VLDLR
REACTOME_AXON_GUIDANCE	Genes involved in Axon guidance	4	4.37006e-46	1.5414	816.793	1259	0.0340245	0.0524452	3	8.23436e-08	1.50052	96.6332	145	240	0.0199614	0.604167	ABL1,ABLIM1,ABLIM3,ALCAM,ANK1,ANK3,AP2A2,AP2S1,ARHGAP35,ARHGEF11,ARTN,CACNA1S,CACNB1,CACNB2,CACNB3,CACNB4,CAP2,CDC42,CDK1,CDK5R1,CLASP1,CLTA,CLTC,CNTN1,CNTN2,CNTN6,COL1A2,COL2A1,COL4A1,COL4A2,COL4A4,COL5A1,COL6A1,COL6A3,CREB1,CRMP1,CSNK2A1,DCC,DLG1,DLG3,DOCK1,DPYSL2,DPYSL3,DPYSL5,EGFR,ENAH,ERBB2,EVL,EZR,FARP2,FES,FGFR1,FYN,GDNF,GFRA1,GFRA2,GPC1,HFE2,HSP90AA1,ITGA9,ITGB1,KCNQ2,KCNQ3,KIAA1598,KIF4B…
REACTOME_DCC_MEDIATED_ATTRACTIVE_SIGNALING	Genes involved in DCC mediated attractive signaling	5	5.96005e-45	3.46953	56.2036	195	0.00234123	0.00812297	35	0.00556567	2.29257	5.2343	12	13	0.00165198	0.923077	ABLIM1,ABLIM3,CDC42,DCC,DOCK1,FYN,NCK1,NTN1,PTK2,SRC,TRIO,WASL
PID_FAK_PATHWAY	Signaling events mediated by focal adhesion kinase	6	4.75637e-44	2.20621	186.746	412	0.00777914	0.0171624	85	0.0156992	1.51543	23.7557	36	59	0.00495595	0.61017	ACTA1,ACTN1,ARHGAP26,ARHGAP35,ARHGEF11,ARHGEF28,ARHGEF7,ASAP1,BCAR1,CAPN2,DOCK1,ELMO1,ETS1,FYN,GRB7,ITGB1,JUN,MAP2K4,MAPK8,MAPK8IP3,MAPK9,NCK1,NCK2,PAK1,PIK3R1,PLCG1,PTK2,PXN,RAP1A,RAP1B,RAPGEF1,RASA1,ROCK2,SRC,WASL,YES1
REACTOME_CRMPS_IN_SEMA3A_SIGNALING	Genes involved in CRMPs in Sema3A signaling	8	4.62413e-35	2.94769	65.1357	192	0.00271331	0.007998	132	0.0413947	1.95141	5.63694	11	14	0.00151432	0.785714	CDK5R1,CRMP1,DPYSL2,DPYSL3,DPYSL5,FES,FYN,NRP1,PLXNA1,PLXNA2,SEMA3A
REACTOME_NOTCH1_INTRACELLULAR_DOMAIN_REGULATES_TRANSCRIPTION	Genes involved in NOTCH1 Intracellular Domain Regulates Transcription	9	9.67182e-33	2.04908	177.641	364	0.00739986	0.0151629	21	0.00303136	1.74982	17.7161	31	44	0.00426762	0.704546	CDK8,CREBBP,CUL1,EP300,FBXW7,HDAC1,HDAC2,HDAC3,HDAC4,HDAC5,HDAC8,HDAC9,HES1,HES5,HEY1,HEY2,HIF1A,KAT2B,MAML2,MAML3,MAMLD1,MYC,NCOR2,RBPJ,RBX1,RPS27A,TBL1X,TBL1XR1,TLE1,TLE3,TLE4
REACTOME_SIGNALING_BY_NOTCH1	Genes involved in Signaling by NOTCH1	11	3.78067e-27	1.81761	229.972	418	0.00957978	0.0174123	12	0.000149555	1.71662	27.3794	47	68	0.00647026	0.691176	ADAM10,ADAM17,APH1B,ARRB1,CDK8,CNTN1,CREBBP,CUL1,DLL1,DLL4,DNER,DTX1,DTX4,EP300,FBXW7,HDAC1,HDAC2,HDAC3,HDAC4,HDAC5,HDAC8,HDAC9,HES1,HES5,HEY1,HEY2,HIF1A,JAG1,KAT2B,MAML2,MAML3,MAMLD1,MIB1,MYC,NCOR2,NCSTN,NEURL,NUMB,PSEN2,RBPJ,RBX1,RPS27A,TBL1X,TBL1XR1,TLE1,TLE3,TLE4
REACTOME_BMAL1_CLOCK_NPAS2_ACTIVATES_CIRCADIAN_EXPRESSION	Genes involved in BMAL1:CLOCK/NPAS2 Activates Circadian Expression	19	6.02767e-23	2.00055	134.463	269	0.00560124	0.0112055	31	0.00433709	1.79372	14.495	26	36	0.0035793	0.722222	ARNTL,AVP,BHLHE40,BHLHE41,CCRN4L,CLOCK,CREBBP,CRY1,EP300,F7,HDAC3,NAMPT,NCOA1,NCOA2,NCOA3,NPAS2,NR1D1,NR3C1,PER1,PPARA,PPARGC1A,RORA,RXRA,SMARCD3,TBL1X,TBL1XR1
PID_WNT_NONCANONICAL_PATHWAY	Noncanonical Wnt signaling pathway	20	1.25585e-22	2.174	99.8161	217	0.00415797	0.00903941	121	0.0357748	1.62987	12.8844	21	32	0.00289097	0.65625	CAMK2A,CDC42,CHD7,DAAM1,FZD2,FZD5,FZD6,FZD7,MAP3K7,MAPK10,MAPK8,MAPK9,NFATC2,NLK,PRKCZ,ROR2,SETDB1,TAB1,TAB2,WNT5A,YES1
REACTOME_CIRCADIAN_CLOCK	Genes involved in Circadian Clock	21	1.3506e-22	1.83363	183.244	336	0.00763324	0.0139965	41	0.00699901	1.6239	20.9372	34	52	0.00468062	0.653846	ARNTL,AVP,BHLHE40,BHLHE41,BTRC,CCRN4L,CLOCK,CREB1,CREBBP,CRY1,CUL1,EP300,F7,FBXL3,HDAC3,HIF1A,MEF2D,NAMPT,NCOA1,NCOA2,NCOA3,NPAS2,NR1D1,NR3C1,PER1,PPARA,PPARGC1A,RORA,RPS27A,RXRA,SMARCD3,SREBF1,TBL1X,TBL1XR1
PID_IFNGPATHWAY	IFN-gamma pathway	23	7.07713e-22	2.09519	108.82	228	0.00453305	0.00949763	107	0.0282701	1.57498	16.5082	26	41	0.0035793	0.634146	CAMK2A,CAMK2B,CAMK2D,CEBPB,CREBBP,DAPK1,EP300,IFNG,IFNGR1,IL1B,JAK1,JAK2,MAP3K1,MAP3K11,MTOR,PIAS1,PIAS4,PIK3R1,PRKCD,PTPN11,RAP1A,RAP1B,RAPGEF1,SMAD7,SOCS1,STAT1
REACTOME_NETRIN1_SIGNALING	Genes involved in Netrin-1 signaling	24	2.21478e-21	1.73191	218.833	379	0.00911577	0.0157877	4	1.19044e-07	2.22218	15.3003	34	38	0.00468062	0.894737	ABLIM1,ABLIM3,CDC42,DCC,DOCK1,EZR,FYN,HFE2,MYO10,NCK1,NEO1,NTN1,NTN4,PITPNA,PLCG1,PRKCQ,PTK2,RGMA,RGMB,ROBO1,SIAH1,SIAH2,SLIT2,SLIT3,SRC,TRIO,TRPC3,TRPC5,TRPC7,UNC5A,UNC5B,UNC5C,UNC5D,WASL
REACTOME_CREB_PHOSPHORYLATION_THROUGH_THE_ACTIVATION_OF_CAMKII	Genes involved in CREB phosphorylation through the activation of CaMKII	31	4.75954e-19	2.56962	50.2019	129	0.00209122	0.00537366	26	0.00323426	2.30622	5.63694	13	14	0.00178965	0.928571	ACTN2,AKAP9,CALM1,CALM2,CALM3,CAMK2A,CAMK2B,CAMK2D,CREB1,GRIN2A,GRIN2B,GRIN2C,GRIN2D
SIG_PIP3_SIGNALING_IN_CARDIAC_MYOCTES	Genes related to PIP3 signaling in cardiac myocytes	34	6.54047e-18	1.70672	193.94	331	0.0080788	0.0137882	38	0.00591326	1.55689	26.9768	42	67	0.00578194	0.626866	AKT2,AKT3,BCL2L1,CDC42,CDKN1B,CDKN2A,CREB1,CREB3,CREB5,ERBB4,F2RL2,FOXO3,GAB1,GADD45A,GSK3A,GSK3B,IGF1,IGFBP1,IRS1,IRS2,MTOR,MYC,PAK1,PAK4,PARD3,PARD6A,PDK1,PIK3CD,PPP1R13B,PREX1,PTEN,PTK2,PTPN1,RPS6KA1,RPS6KA2,RPS6KA3,SHC1,SOS2,YWHAE,YWHAG,YWHAQ,YWHAZ
REACTOME_SIGNALING_BY_NOTCH	Genes involved in Signaling by NOTCH	36	1.91166e-17	1.55106	297.216	461	0.0123809	0.0192035	15	0.000785359	1.53984	40.2638	62	100	0.00853524	0.62	ADAM10,ADAM17,AGO1,AGO2,AGO3,APH1B,ARRB1,CDK8,CNTN1,CREBBP,CUL1,DLL1,DLL4,DNER,DTX1,DTX4,E2F3,EP300,FBXW7,FURIN,HDAC1,HDAC2,HDAC3,HDAC4,HDAC5,HDAC8,HDAC9,HES1,HES5,HEY1,HEY2,HIF1A,JAG1,JUN,KAT2B,MAML2,MAML3,MAMLD1,MFNG,MIB1,MYC,NCOR2,NCSTN,NEURL,NOTCH2,NUMB,PSEN2,RBPJ,RBX1,RPS27A,SEL1L,ST3GAL3,ST3GAL6,TBL1X,TBL1XR1,TFDP1,TLE1,TLE3,TLE4,TNRC6A,TNRC6B,TNRC6C
PID_HIF1_TFPATHWAY	HIF-1-alpha transcription factor network	37	5.16268e-17	1.69836	187.829	319	0.00782424	0.0132883	43	0.00826421	1.54285	26.5741	41	66	0.00564427	0.621212	ABCG2,ADM,BHLHE40,BHLHE41,BNIP3,CITED2,CP,CREB1,CREBBP,CXCL12,CXCR4,EDN1,EGLN1,EGLN3,ENO1,EP300,ETS1,FECH,FOS,FURIN,GCK,HIF1A,HK1,HK2,ID2,IGFBP1,JUN,LEP,NCOA1,NCOA2,NDRG1,NOS2,PGM1,PKM,RORA,SLC2A1,SMAD3,SMAD4,TFF3,TFRC,VEGFA
PID_NEPHRIN_NEPH1_PATHWAY	Nephrin/Neph1 signaling in the kidney podocyte	38	6.6204e-17	2.03915	91.2144	186	0.00379965	0.00774806	87	0.0158152	1.70749	12.8844	22	32	0.00302863	0.6875	CD2AP,F2RL2,FYN,JUN,KIRREL,MAP2K4,MAPK10,MAPK8,MAPK9,NCK1,NCK2,NPHS2,PARD6A,PIK3CB,PIK3CD,PIK3R1,PIK3R3,PLCG1,PRKCI,PRKCZ,TJP1,WASL
BIOCARTA_CACAM_PATHWAY	Ca++/ Calmodulin-dependent Protein Kinase Activation	41	2.34939e-16	2.62141	40.4363	106	0.00168442	0.00441556	93	0.0198478	2.10152	5.2343	11	13	0.00151432	0.846154	CALM1,CALM2,CALM3,CAMK1G,CAMK2A,CAMK2B,CAMK2D,CAMK4,CAMKK1,CAMKK2,CREB1
REACTOME_IONOTROPIC_ACTIVITY_OF_KAINATE_RECEPTORS	Genes involved in Ionotropic activity of Kainate Receptors	44	4.80707e-16	2.28814	58.9999	135	0.00245772	0.00562359	20	0.00296241	2.48362	4.42902	11	11	0.00151432	1	CALM1,CALM2,CALM3,DLG1,DLG3,GRIK1,GRIK2,GRIK3,GRIK4,GRIK5,NCALD
REACTOME_CIRCADIAN_REPRESSION_OF_EXPRESSION_BY_REV_ERBA	Genes involved in Circadian Repression of Expression by REV-ERBA	45	6.51321e-16	1.98708	93.6049	186	0.00389923	0.00774806	90	0.0163119	1.83572	9.26068	17	23	0.00234031	0.73913	ARNTL,CLOCK,CREBBP,EP300,HDAC3,NCOA1,NCOA2,NCOA3,NPAS2,NR1D1,PPARA,PPARGC1A,RORA,RXRA,SMARCD3,TBL1X,TBL1XR1
REACTOME_RORA_ACTIVATES_CIRCADIAN_EXPRESSION	Genes involved in RORA Activates Circadian Expression	46	6.7525e-16	1.96973	96.46	190	0.00401816	0.00791469	60	0.0129493	1.86271	9.66332	18	24	0.00247797	0.75	ARNTL,CLOCK,CREBBP,EP300,HDAC3,NCOA1,NCOA2,NCOA3,NPAS2,NR1D1,PPARA,PPARGC1A,RORA,RXRA,SMARCD3,SREBF1,TBL1X,TBL1XR1
REACTOME_CELL_CELL_COMMUNICATION	Genes involved in Cell-Cell communication	50	1.83063e-15	1.39223	489.145	681	0.020376	0.0283679	10	8.95481e-05	1.55226	48.3166	75	120	0.0103249	0.625	ACTN1,ACTN2,CADM1,CADM2,CD151,CD2AP,CD47,CDH11,CDH13,CDH15,CDH18,CDH2,CDH4,CDH5,CDH6,CDH7,CDH8,CDH9,CLDN1,CLDN10,CLDN11,CLDN12,CLDN16,CLDN17,CLDN18,CLDN19,CLDN20,CLDN22,CLDN6,CLDN8,COL17A1,CTNNA1,CTNNB1,DCC,DSCAM,DSCAML1,FERMT2,FYB,FYN,INADL,IQGAP1,ITGB1,KIRREL3,LAMA3,LAMB3,LAMC2,LIMS1,LIMS3,MAGI2,MAPK11,MAPK13,MAPK14,MAPK8,NCK1,NCK2,NTN1,PAK1,PARD3,PARD6A,PARD6B,PARD6G,PARVA,PIK3CB,PIK3R1,PRKCI,…
REACTOME_ACTIVATION_OF_KAINATE_RECEPTORS_UPON_GLUTAMATE_BINDING	Genes involved in Activation of Kainate Receptors upon glutamate binding	66	2.00327e-13	1.9015	91.5068	174	0.00381183	0.00724819	57	0.0121598	1.76257	12.4818	22	31	0.00302863	0.709677	CALM1,CALM2,CALM3,DLG1,DLG3,GNB1,GNB3,GNB4,GNB5,GNG12,GNG2,GNG3,GNG4,GNG5,GRIK1,GRIK2,GRIK3,GRIK4,GRIK5,NCALD,PLCB1,PLCB2
KEGG_ADHERENS_JUNCTION	Adherens junction	67	2.11835e-13	1.50959	258.348	390	0.0107618	0.0162459	6	3.1069e-05	1.75923	28.99	51	72	0.00702092	0.708333	ACTG1,ACTN1,ACTN2,BAIAP2,CDC42,CREBBP,CSNK2A1,CTNNA1,CTNNA2,CTNNA3,CTNNB1,EGFR,EP300,ERBB2,FARP2,FER,FGFR1,FYN,IGF1R,IQGAP1,LEF1,LMO7,MAP3K7,MLLT4,NLK,PARD3,PTPN1,PTPRB,PTPRF,PTPRJ,PTPRM,PVRL1,PVRL4,RAC3,SMAD2,SMAD3,SMAD4,SNAI2,SORBS1,SRC,SSX2IP,TCF7L1,TCF7L2,TGFBR1,TGFBR2,TJP1,WASF1,WASF2,WASF3,WASL,YES1
REACTOME_RAS_ACTIVATION_UOPN_CA2_INFUX_THROUGH_NMDA_RECEPTOR	Genes involved in Ras activation uopn Ca2+ infux through NMDA receptor	68	5.67471e-13	2.18141	54.5519	119	0.00227243	0.00495709	84	0.0158046	2.01794	6.44222	13	16	0.00178965	0.8125	ACTN2,AKAP9,CALM1,CALM2,CALM3,CAMK2A,CAMK2B,CAMK2D,GRIN2A,GRIN2B,GRIN2C,GRIN2D,RASGRF2
BIOCARTA_CCR5_PATHWAY	Pertussis toxin-insensitive CCR5 Signaling in Macrophage	93	2.84845e-11	1.97747	65.2349	129	0.00271744	0.00537366	25	0.00327886	2.19143	6.84485	15	17	0.00206498	0.882353	CALM1,CALM2,CALM3,CCL2,CCR5,CXCL12,CXCR4,FOS,GNAQ,JUN,MAPK14,MAPK8,PLCG1,PRKCA,PTK2B
REACTOME_PHOSPHOLIPASE_C_MEDIATED_CASCADE	Genes involved in Phospholipase C-mediated cascade	104	2.48045e-10	1.53933	174.751	269	0.00727948	0.0112055	49	0.0100403	1.59326	21.3398	34	53	0.00468062	0.641509	ADCY1,ADCY2,ADCY3,ADCY5,ADCY7,ADCY8,ADRBK1,CALM1,CALM2,CALM3,CAMK4,CREB1,FGF1,FGF10,FGF18,FGF2,FGF20,FGF23,FGF5,FGF6,FGF9,FGFR1,FGFR2,ITPR2,KL,PDE1A,PDE1B,PLCG1,PRKACG,PRKAR1A,PRKAR2B,PRKCA,PRKCD,PRKCE
KEGG_AXON_GUIDANCE	Axon guidance	106	2.54598e-10	1.2904	552.542	713	0.0230168	0.0297009	7	5.50047e-05	1.55226	51.5377	80	128	0.0110132	0.625	ABL1,ABLIM1,ABLIM3,CDC42,CXCL12,CXCR4,DCC,DPYSL2,DPYSL5,EFNA5,EFNB1,EFNB2,EPHA2,EPHA3,EPHA4,EPHA5,EPHA6,EPHA7,EPHA8,EPHB1,EPHB2,EPHB3,EPHB6,FES,FYN,GNAI1,GSK3B,ITGB1,L1CAM,LIMK1,LRRC4C,NCK1,NCK2,NFAT5,NFATC1,NFATC2,NFATC4,NRP1,NTN1,NTN4,NTNG1,PAK1,PAK4,PLXNA1,PLXNA2,PLXNB1,PLXNB2,PLXNC1,PPP3CA,PPP3R1,PPP3R2,PTK2,RAC3,RASA1,RGS3,ROBO1,ROBO3,ROCK2,SEMA3A,SEMA3C,SEMA3D,SEMA3E,SEMA4C,SEMA4D,SEMA4F,SE…
ST_GRANULE_CELL_SURVIVAL_PATHWAY	Granule Cell Survival Pathway is a specific case of more general PAC1 Receptor Pathway.	107	3.3495e-10	1.90342	67.2474	128	0.00280128	0.005332	95	0.0207702	1.74773	10.8712	19	27	0.00261564	0.703704	APC,ASAH1,CASP3,CREB1,CREB3,CREB5,CXCL2,EPHB2,FOS,GNAQ,ITPKB,JUN,MAP2K4,MAPK10,MAPK8,MAPK8IP1,MAPK8IP3,MAPK9,PARP1
REACTOME_MYOGENESIS	Genes involved in Myogenesis	110	5.38072e-10	1.64558	120.93	199	0.0050375	0.00828959	97	0.0226188	1.71284	11.6765	20	29	0.0027533	0.689655	ABL1,BNIP2,BOC,CDC42,CDH15,CDH2,CDH4,CDON,CTNNA1,CTNNB1,MAP2K6,MAPK11,MAPK14,MEF2A,MEF2D,MYOD1,MYOG,NEO1,TCF12,TCF4
KEGG_TYPE_II_DIABETES_MELLITUS	Type II diabetes mellitus	121	1.13545e-09	1.57075	145.79	229	0.00607308	0.00953928	59	0.0126372	1.604	19.3266	31	48	0.00426762	0.645833	ABCC8,ADIPOQ,CACNA1A,CACNA1C,CACNA1D,CACNA1E,GCK,HK1,HK2,HK3,IKBKB,IRS1,IRS2,KCNJ11,MAPK10,MAPK8,MAPK9,MTOR,PIK3CB,PIK3CD,PIK3CG,PIK3R1,PIK3R3,PKM,PRKCD,PRKCE,PRKCZ,SLC2A2,SOCS1,SOCS2,SOCS4
BIOCARTA_CTCF_PATHWAY	CTCF: First Multivalent Nuclear Factor	131	2.7636e-09	1.8228	71.3189	130	0.00297088	0.00541531	133	0.0424098	1.72773	9.26068	16	23	0.00220264	0.695652	CDKN1B,CDKN2A,MTOR,MYC,PIK3CG,PIK3R1,PTEN,SMAD1,SMAD4,SMAD5,TGFB1,TGFB2,TGFB3,TGFBR1,TGFBR2,TGFBR3
BIOCARTA_EGFR_SMRTE_PATHWAY	Map Kinase Inactivation of SMRT Corepressor	137	6.95323e-09	2.03989	44.6103	91	0.0018583	0.00379072	73	0.0140754	2.25783	4.42902	10	11	0.00137665	0.909091	EGF,EGFR,MAP3K1,MAPK14,NCOR2,RARA,RXRA,THRA,THRB,ZBTB16
BIOCARTA_TOB1_PATHWAY	Role of Tob in T-cell activation	160	1.1019e-07	1.87143	51.8319	97	0.00215912	0.00404066	64	0.0142723	1.96075	7.65013	15	19	0.00206498	0.789474	CD247,CD28,CD3D,CD3E,IFNG,SMAD3,SMAD4,TGFB1,TGFB2,TGFB3,TGFBR1,TGFBR2,TGFBR3,TOB1,TOB2
ST_JNK_MAPK_PATHWAY	JNK MAPK Pathway	163	1.94459e-07	1.53283	122.649	188	0.0051091	0.00783137	53	0.0112003	1.67644	16.1055	27	40	0.00371696	0.675	CDC42,DLD,DUSP10,DUSP4,ENSG00000091436,GAB1,GADD45A,GCK,JUN,MAP2K4,MAP2K5,MAP3K1,MAP3K11,MAP3K12,MAP3K13,MAP3K3,MAP3K4,MAP3K7,MAPK10,MAPK8,MAPK9,NR2C2,PAPPA,SHC1,TAB1,TAB2,TRAF6
PID_AJDISS_2PATHWAY	Posttranslational regulation of adherens junction stability and dissassembly	169	4.10017e-07	1.4291	174.235	249	0.00725799	0.0103724	129	0.0383915	1.50052	19.3266	29	48	0.00399229	0.604167	ABL1,ADAM10,ARF6,CABLES1,CASP3,CBLL1,CDC42,CDH2,CREBBP,CTNNA1,CTNNB1,DSP,EGF,EGFR,FYN,GDNF,GFRA1,GNA13,IGF1R,IQGAP1,MEP1B,MMP7,NTRK2,PTPN1,RAB7A,RIN2,ROBO1,SRC,TIAM1
REACTOME_INTERACTION_BETWEEN_L1_AND_ANKYRINS	Genes involved in Interaction between L1 and Ankyrins	174	4.95467e-07	1.86771	47.1165	88	0.00196269	0.00366575	131	0.0384245	1.77401	8.45541	15	21	0.00206498	0.714286	ANK1,ANK3,KCNQ2,KCNQ3,L1CAM,NRCAM,SCN1B,SCN2A,SCN2B,SCN3B,SCN8A,SPTB,SPTBN1,SPTBN2,SPTBN4
PID_TNFPATHWAY	TNF receptor signaling pathway	175	4.94415e-07	1.56776	102.056	160	0.00425128	0.006665	130	0.0381685	1.51177	18.5214	28	46	0.00385463	0.608696	ADAM17,BIRC2,CAV1,CYLD,GNB2L1,IKBKB,MAP2K3,MAP3K1,MAP3K3,MAP3K7,MAP4K3,MAP4K4,NRK,NSMAF,PRKCI,PRKCZ,RFFL,SMPD1,SQSTM1,STAT1,TAB1,TAB2,TNFAIP3,TNFRSF1A,TNFRSF1B,TNIK,TRAF1,TXN
PID_MYC_REPRESSPATHWAY	Validated targets of C-MYC transcriptional repression	181	9.25409e-07	1.40256	184.663	259	0.00769235	0.010789	37	0.00577948	1.5769	25.3662	40	63	0.00550661	0.634921	ALDH9A1,BCL2,CDKN1A,CDKN1B,CEBPD,CFLAR,CLU,COL1A2,CREB1,CSDE1,DNMT3A,EP300,ERBB2,FOXO3,GADD45A,HDAC1,HDAC3,HMGCS2,ID2,IRF8,ITGA6,ITGB1,LGALS1,MAX,MXD4,MYC,NDRG1,NDRG2,NFYB,PPP2R4,S100A7,SFRP1,SFXN3,SMAD2,SMAD3,SMAD4,TMEFF2,WNT5A,ZBTB17,ZFP36L1
KEGG_BASAL_CELL_CARCINOMA	Basal cell carcinoma	184	1.13073e-06	1.38043	202.111	279	0.00841918	0.0116221	83	0.0158623	1.53533	22.1451	34	55	0.00468062	0.618182	APC,APC2,AXIN2,BMP2,BMP4,CTNNB1,FZD1,FZD2,FZD3,FZD4,FZD5,FZD6,FZD7,FZD8,GLI1,GLI2,GLI3,GSK3B,HHIP,LEF1,PTCH1,SHH,SMO,SUFU,TCF7L1,TCF7L2,WNT11,WNT2,WNT4,WNT5A,WNT5B,WNT7A,WNT7B,WNT8B
PID_BMPPATHWAY	BMP receptor signaling	185	1.16699e-06	1.4143	171.816	243	0.00715721	0.0101225	9	6.82339e-05	1.95141	16.9108	33	42	0.00454295	0.785714	BAMBI,BMP2,BMP4,BMP6,BMP7,BMPR1A,BMPR1B,CER1,CHRD,CTDSP2,CTDSPL,FST,GREM1,GSK3B,HFE2,MAP3K7,NOG,NUP214,PPM1A,RGMA,RGMB,SKI,SMAD1,SMAD4,SMAD5,SMAD6,SMAD7,SMAD9,SMURF1,SMURF2,SOSTDC1,TAB1,TAB2
ST_P38_MAPK_PATHWAY	p38 MAPK Pathway	199	3.74845e-06	1.53054	98.6578	151	0.00410972	0.00629009	67	0.0140593	1.67812	14.8976	25	37	0.00344163	0.675676	ATF1,CDC42,CREB1,CREB3,CREB5,DUSP1,DUSP10,EIF4E,GADD45A,HSPB1,MAP2K3,MAP2K4,MAP2K6,MAP3K4,MAP3K7,MAPK11,MAPK13,MAPK14,MAPKAPK2,MKNK1,NR2C2,SRF,TAB1,TAB2,TRAF6
PID_GLYPICAN_1PATHWAY	Glypican 1 network	209	6.7965e-06	1.47225	116.149	171	0.00483834	0.00712322	18	0.00105148	2.02369	10.8712	22	27	0.00302863	0.814815	APP,BLK,FGF2,FGFR1,FLT1,FYN,GPC1,LAMA1,LYN,NRG1,PRNP,SLIT2,SMAD2,SRC,TDGF1,TGFB1,TGFB2,TGFB3,TGFBR1,TGFBR2,VEGFA,YES1
REACTOME_POST_NMDA_RECEPTOR_ACTIVATION_EVENTS	Genes involved in Post NMDA receptor activation events	216	1.14778e-05	1.46307	114.827	168	0.00478326	0.00699825	87	0.0158152	1.70749	12.8844	22	32	0.00302863	0.6875	ACTN2,ADCY1,ADCY3,ADCY8,AKAP9,CALM1,CALM2,CALM3,CAMK2A,CAMK2B,CAMK2D,CAMK4,CAMKK1,CREB1,GRIN2A,GRIN2B,GRIN2C,GRIN2D,RASGRF2,RPS6KA1,RPS6KA2,RPS6KA3
KEGG_TGF_BETA_SIGNALING_PATHWAY	TGF-beta signaling pathway	217	1.17577e-05	1.27078	313.981	399	0.0130793	0.0166208	16	0.000994022	1.57783	34.2243	54	85	0.00743392	0.635294	ACVR1,ACVR1C,ACVR2A,ACVR2B,ACVRL1,BMP2,BMP4,BMP6,BMP7,BMP8A,BMP8B,BMPR1A,BMPR1B,CHRD,COMP,CREBBP,CUL1,DCN,EP300,FST,GDF6,GDF7,ID2,ID3,ID4,IFNG,INHBA,INHBB,LTBP1,MYC,NOG,PITX2,PPP2R1B,RBX1,ROCK2,SMAD1,SMAD2,SMAD3,SMAD4,SMAD5,SMAD6,SMAD7,SMAD9,SMURF1,SMURF2,TFDP1,TGFB1,TGFB2,TGFB3,TGFBR1,TGFBR2,THBS1,THBS2,THBS4
PID_HEDGEHOG_2PATHWAY	Signaling events mediated by the Hedgehog family	224	2.67181e-05	1.48791	96.1082	143	0.00400351	0.00595684	105	0.0260756	1.80627	8.85805	16	22	0.00220264	0.727273	ADRBK1,BOC,CDON,GAS1,GLI2,HHAT,HHIP,IHH,LRP2,LRPAP1,PIK3R1,PTCH1,PTHLH,SHH,SMO,TGFB2
SIG_INSULIN_RECEPTOR_PATHWAY_IN_CARDIAC_MYOCYTES	Genes related to the insulin receptor pathway	226	2.79724e-05	1.3851	148.725	206	0.00619534	0.00858119	82	0.0155911	1.55835	20.5346	32	51	0.00440529	0.627451	AKT2,AKT3,BRD4,CDC42,CDKN2A,F2RL2,FLOT2,FOXO1,GSK3A,GSK3B,IGFBP1,IRS1,IRS2,LNPEP,PARD3,PARD6A,PDK1,PIK3CD,PIK3R1,PTEN,PTPN1,RPS6KA1,RPS6KA2,RPS6KA3,SERPINB6,SHC1,SORBS1,SOS2,YWHAE,YWHAG,YWHAQ,YWHAZ
REACTOME_DAG_AND_IP3_SIGNALING	Genes involved in DAG and IP3 signaling	229	3.76918e-05	1.47245	98.4751	145	0.00410211	0.00604016	57	0.0121598	1.76257	12.4818	22	31	0.00302863	0.709677	ADCY1,ADCY2,ADCY3,ADCY5,ADCY7,ADCY8,ADRBK1,CALM1,CALM2,CALM3,CAMK4,CREB1,ITPR2,PDE1A,PDE1B,PLCG1,PRKACG,PRKAR1A,PRKAR2B,PRKCA,PRKCD,PRKCE
KEGG_O_GLYCAN_BIOSYNTHESIS	O-Glycan biosynthesis	244	8.1204e-05	1.38314	133.754	185	0.00557168	0.00770641	118	0.0347498	1.65575	12.0792	20	30	0.0027533	0.666667	B4GALT5,C1GALT1,GALNT1,GALNT10,GALNT11,GALNT12,GALNT14,GALNT15,GALNT16,GALNT18,GALNT2,GALNT3,GALNT4,GALNT5,GALNT7,GALNTL5,GALNTL6,GCNT1,ST3GAL1,WBSCR17
REACTOME_PI3K_EVENTS_IN_ERBB2_SIGNALING	Genes involved in PI3K events in ERBB2 signaling	261	0.00016011	1.38922	119.492	166	0.00497759	0.00691494	126	0.0390528	1.53748	16.9108	26	42	0.0035793	0.619048	AKT2,AKT3,BTC,CDKN1A,CDKN1B,CREB1,EGF,EGFR,ERBB2,ERBB4,EREG,FOXO1,FOXO3,GAB1,GSK3A,MAPKAP1,MTOR,NR4A1,NRG1,NRG2,PHLPP1,PIK3R1,PTEN,RICTOR,THEM4,TRIB3
BIOCARTA_TGFB_PATHWAY	TGF beta signaling pathway	275	0.000244603	1.48839	73.9054	110	0.00307862	0.00458219	64	0.0142723	1.96075	7.65013	15	19	0.00206498	0.789474	APC,CREBBP,EP300,MAP3K7,SKIL,SMAD2,SMAD3,SMAD4,SMAD7,TAB1,TGFB1,TGFB2,TGFB3,TGFBR1,TGFBR2
PID_P38ALPHABETAPATHWAY	Regulation of p38-alpha and p38-beta	276	0.000255769	1.47261	78.0928	115	0.00325305	0.00479047	101	0.0236729	1.68245	12.4818	21	31	0.00289097	0.677419	BLK,CCM2,CDC42,DUSP1,DUSP10,DUSP16,FYN,LYN,MAP2K3,MAP2K4,MAP2K6,MAP3K12,MAP3K3,MAPK11,MAPK14,PAK1,RALA,SRC,TAB1,TRAF6,YES1
REACTOME_GLYCOGEN_BREAKDOWN_GLYCOGENOLYSIS	Genes involved in Glycogen breakdown (glycogenolysis)	291	0.000491352	1.70742	33.9694	58	0.00141504	0.00241606	34	0.00531837	2.17317	6.44222	14	16	0.00192731	0.875	AGL,CALM1,CALM2,CALM3,GYG1,GYG2,PGM1,PGM2,PHKA1,PHKA2,PHKB,PYGB,PYGL,PYGM
PID_CDC42_PATHWAY	CDC42 signaling events	309	0.00101091	1.26748	186.196	236	0.00775623	0.00983088	46	0.00790299	1.52565	28.1847	43	70	0.0059196	0.614286	ACTR2,ACTR3,APC,ARHGEF7,BAIAP2,BCAR1,CDC42,CDC42BPA,CTNNA1,CTNNB1,DIAPH3,DLG1,ENAH,EPS8,F2RL2,GSK3B,HES5,IQGAP1,JUN,LIMK1,MAP2K3,MAP2K4,MAP2K6,MAP3K1,MAP3K11,MAPK14,MAPK8,MAPK9,MTOR,MYL2,PAK1,PAK4,PARD6A,PAX6,PIK3R1,PLD1,PRKCE,PRKCZ,SRC,TIAM1,TNK2,WASL,YES1
REACTOME_SIGNALING_BY_BMP	Genes involved in Signaling by BMP	349	0.00381518	1.32045	103.753	137	0.00432195	0.00570691	29	0.00376047	2.03205	8.85805	18	22	0.00247797	0.818182	ACVR2A,ACVR2B,BMP2,BMPR1A,BMPR1B,CER1,FSTL1,GREM2,NOG,SKI,SMAD1,SMAD4,SMAD5,SMAD6,SMAD7,SMURF1,SMURF2,UBE2D3
SIG_PIP3_SIGNALING_IN_B_LYMPHOCYTES	Genes related to PIP3 signaling in B lymphocytes	358	0.00404324	1.30289	113.594	148	0.00473188	0.00616512	123	0.0379305	1.58676	14.495	23	36	0.0031663	0.638889	AKT2,AKT3,BCR,CDKN2A,DAPP1,FLOT2,FOXO3,GAB1,ITPR1,ITPR2,LYN,NR4A3,PDK1,PHF11,PITX2,PLCG2,PPP1R13B,PREX1,PTEN,RPS6KA1,RPS6KA2,RPS6KA3,SYK
REACTOME_REGULATION_OF_INSULIN_SECRETION_BY_ACETYLCHOLINE	Genes involved in Regulation of Insulin Secretion by Acetylcholine	368	0.0049882	1.47437	46.7998	69	0.0019495	0.00287428	99	0.0235851	2.23526	4.02638	9	10	0.00123899	0.9	CHRM3,GNA11,GNA14,GNA15,GNAQ,MARCKS,PLCB1,PLCB2,PRKCA
BIOCARTA_NTHI_PATHWAY	NFkB activation by Nontypeable Hemophilus influenzae	382	0.00679149	1.36503	71.0607	97	0.00296012	0.00404066	90	0.0163119	1.83572	9.26068	17	23	0.00234031	0.73913	CREBBP,DUSP1,EP300,IKBKB,IL1B,MAP2K3,MAP2K6,MAP3K7,MAPK11,MAPK14,NFKBIA,NR3C1,SMAD3,SMAD4,TGFBR1,TGFBR2,TLR2
PID_HES_HEYPATHWAY	Notch-mediated HES/HEY network	383	0.00700633	1.23668	160.106	198	0.00666942	0.00824794	24	0.0033302	1.70749	19.3266	33	48	0.00454295	0.6875	ASCL1,CAMK2D,CD4,CDKN1B,CREBBP,CTBP1,EP300,GATA4,GATA6,HDAC1,HES1,HEY1,HEY2,HIF1A,JAK2,KDM1A,KDR,MAML2,MYB,MYOD1,NCOA1,NCOR2,NEUROG3,PARP1,PTF1A,RB1,RBBP8,RBPJ,RCAN1,RUNX2,SPEN,TLE1,TWIST1
BIOCARTA_WNT_PATHWAY	WNT Signaling Pathway	391	0.00859497	1.30946	91.6409	120	0.00381742	0.00499875	113	0.031067	1.71943	10.4686	18	26	0.00247797	0.692308	APC,BTRC,CREBBP,CSNK2A1,CTBP1,CTNNB1,FZD1,GSK3B,HDAC1,LEF1,MAP3K7,MYC,NLK,PPARD,SMAD4,TAB1,TLE1,WIF1
REACTOME_REGULATION_OF_INSULIN_SECRETION	Genes involved in Regulation of Insulin Secretion	401	0.0116566	1.17437	252.901	297	0.0105349	0.0123719	22	0.00302942	1.51777	36.2375	55	90	0.00757159	0.611111	ABCC8,ADCY5,ADCY8,ADRA2A,CACNA1A,CACNB2,CACNB3,CHRM3,CTNNB1,DPP4,FFAR4,GATA4,GCG,GLP1R,GNA11,GNA14,GNA15,GNAI1,GNAO1,GNAQ,GNAS,GNB1,GNB3,GNB4,GNB5,GNG12,GNG2,GNG3,GNG4,GNG5,IQGAP1,ITPR2,KCNB1,KCNC2,KCNJ11,KCNS3,LEP,MARCKS,PAX6,PCSK1,PLCB1,PLCB2,PRKACG,PRKAR1A,PRKAR2B,PRKCA,RAP1A,RAP1B,RAPGEF3,RAPGEF4,SEC11C,SLC2A1,SLC2A2,SNAP25,STXBP1
REACTOME_DOWNREGULATION_OF_SMAD2_3_SMAD4_TRANSCRIPTIONAL_ACTIVITY	Genes involved in Downregulation of SMAD2/3:SMAD4 transcriptional activity	408	0.0142337	1.36934	57.6921	79	0.00240324	0.00329084	64	0.0142723	1.96075	7.65013	15	19	0.00206498	0.789474	HDAC1,NCOR2,PARP1,PPM1A,RPS27A,SKI,SKIL,SMAD2,SMAD3,SMAD4,SMURF2,TGIF1,TRIM33,UBE2D3,USP9X
PID_NFAT_3PATHWAY	Role of Calcineurin-dependent NFAT signaling in lymphocytes	432	0.0243601	1.21796	133.01	162	0.00554068	0.00674831	42	0.00716294	1.60975	21.7425	35	54	0.00481828	0.648148	BCL2,BCL2L1,CABIN1,CAMK4,CASP3,CREBBP,CSNK2A1,EP300,FKBP1A,GSK3B,KPNA2,MAP3K1,MAP3K8,MAPK14,MAPK8,MAPK9,MEF2D,NFATC1,NFATC2,NR4A1,NUP214,PPP3CA,PPP3R1,PRKCA,PRKCD,PRKCE,PRKCH,PRKCQ,PRKCZ,RCAN1,RCAN2,YWHAE,YWHAG,YWHAQ,YWHAZ
BIOCARTA_NO2IL12_PATHWAY	NO2-dependent IL 12 Pathway in NK cells	435	0.0247434	1.43296	36.2884	52	0.00151164	0.00216613	55	0.0116753	2.04533	6.84485	14	17	0.00192731	0.823529	CCR5,CD2,CD247,CD3D,CD3E,CD4,CXCR3,IFNG,IL12A,IL12B,IL12RB2,JAK2,NOS2,STAT4
REACTOME_PLC_BETA_MEDIATED_EVENTS	Genes involved in PLC beta mediated events	438	0.027379	1.21539	130.822	159	0.00544955	0.00662334	94	0.019769	1.59661	16.9108	27	42	0.00371696	0.642857	ADCY1,ADCY2,ADCY3,ADCY5,ADCY7,ADCY8,ADRBK1,CALM1,CALM2,CALM3,CAMK4,CREB1,GNAI1,GNAO1,GNAZ,ITPR2,PDE1A,PDE1B,PLA2G4A,PLCB1,PLCB2,PLCB4,PRKACG,PRKAR1A,PRKAR2B,PRKCA,PRKCD
BIOCARTA_SHH_PATHWAY	Sonic Hedgehog (Shh) Pathway	444	0.0298379	1.32795	57.2309	76	0.00238403	0.00316587	143	0.0480043	1.86271	6.44222	12	16	0.00165198	0.75	DYRK1A,GLI1,GLI2,GLI3,GSK3B,PRKACG,PRKAR1A,PRKAR2B,PTCH1,SHH,SMO,SUFU
REACTOME_RECYCLING_PATHWAY_OF_L1	Genes involved in Recycling pathway of L1	452	0.0331531	1.26974	79.5438	101	0.0033135	0.00420728	140	0.0470385	1.65575	10.8712	18	27	0.00247797	0.666667	AP2A2,AP2S1,CLTA,CLTC,DPYSL2,EZR,KIAA1598,KIF4B,L1CAM,NUMB,RDX,RPS6KA1,RPS6KA2,RPS6KA3,RPS6KA4,RPS6KA5,SH3GL2,SRC
BIOCARTA_NO1_PATHWAY	Actions of Nitric Oxide in the Heart	466	0.0407841	1.24079	91.0711	113	0.00379368	0.00470716	23	0.00315845	1.90411	12.0792	23	30	0.0031663	0.766667	ACTA1,BDKRB2,CALM1,CALM2,CALM3,CAV1,CHRM1,CHRNA1,FLT1,FLT4,HSP90AA1,KDR,NOS3,PDE2A,PDE3A,PDE3B,PRKACG,PRKAR1A,PRKAR2B,PRKG2,RYR2,SLC7A1,VEGFA
REACTOME_SIGNALING_BY_FGFR1_MUTANTS	Genes involved in Signaling by FGFR1 mutants	474	0.0448749	1.24154	86.9888	108	0.00362363	0.00449888	145	0.0478187	1.6272	11.6765	19	29	0.00261564	0.655172	BCR,CNTRL,CUX1,FGF1,FGF2,FGF20,FGF23,FGF5,FGF6,FGF9,FGFR1,FGFR1OP,FGFR1OP2,GAB2,MYO18A,PIK3R1,PLCG1,STAT1,TRIM24
REACTOME_ACTIVATION_OF_NMDA_RECEPTOR_UPON_GLUTAMATE_BINDING_AND_POSTSYNAPTIC_EVENTS	Genes involved in Activation of NMDA receptor upon glutamate binding and postsynaptic events	478	0.045635	1.17619	157.288	185	0.00655203	0.00770641	50	0.00988068	1.72473	14.495	25	36	0.00344163	0.694444	ACTN2,ADCY1,ADCY3,ADCY8,AKAP9,CALM1,CALM2,CALM3,CAMK2A,CAMK2B,CAMK2D,CAMK4,CAMKK1,CREB1,GRIA1,GRIA2,GRIA4,GRIN2A,GRIN2B,GRIN2C,GRIN2D,RASGRF2,RPS6KA1,RPS6KA2,RPS6KA3
BIOCARTA_ALK_PATHWAY	ALK in cardiac myocytes	484	0.049495	1.16916	164.221	192	0.00684082	0.007998	40	0.00697556	1.74524	14.8976	26	37	0.0035793	0.702703	ACVR1,APC,BMP10,BMP2,BMP4,BMP7,BMPR1A,CHRD,CTNNB1,FZD1,GATA4,GSK3B,MAP3K7,MYL2,NKX2-5,NOG,SMAD1,SMAD4,SMAD5,SMAD6,TGFB1,TGFB2,TGFB3,TGFBR1,TGFBR2,TGFBR3
REACTOME_CA_DEPENDENT_EVENTS	Genes involved in Ca-dependent events	486	0.0498202	1.22527	94.6734	116	0.00394374	0.00483212	97	0.0226188	1.71284	11.6765	20	29	0.0027533	0.689655	ADCY1,ADCY2,ADCY3,ADCY5,ADCY7,ADCY8,ADRBK1,CALM1,CALM2,CALM3,CAMK4,CREB1,PDE1A,PDE1B,PLA2G4A,PRKACG,PRKAR1A,PRKAR2B,PRKCA,PRKCD
