# Supplementary material for: Ten-eleven translocation protein 1 modulates medulloblastoma progression
Source: Genome Biol. 2021 Apr 29;22:125. doi: 10.1186/s13059-021-02352-9 (PMC8082834; doi:10.1186/s13059-021-02352-9)
Supplement: Supplementary file 8 — Additional file 8: Table S7. Summary of 5hmC gain and loss regions in SmoA1-MBs. [file 13059_2021_2352_MOESM8_ESM.xlsx]

## Sheet: Sheet1
Table S7: Summary of 5hmC gain and loss regions in SmoA1-MBs, related to Fig 3D and Fig S3E
chr	start	end	category
chr1	3106001	3108000	5hmC gain
chr1	3738001	3740000	5hmC gain
chr1	3844001	3846000	5hmC gain
chr1	3964001	3966000	5hmC gain
chr1	4374001	4376000	5hmC gain
chr1	4524001	4526000	5hmC gain
chr1	4610001	4612000	5hmC gain
chr1	4710001	4712000	5hmC gain
chr1	4978001	4980000	5hmC gain
chr1	4986001	4988000	5hmC gain
chr1	5040001	5042000	5hmC gain
chr1	5046001	5048000	5hmC gain
chr1	5170001	5172000	5hmC gain
chr1	5358001	5360000	5hmC gain
chr1	5476001	5478000	5hmC gain
chr1	5694001	5696000	5hmC gain
chr1	6334001	6336000	5hmC gain
chr1	6430001	6432000	5hmC gain
chr1	6436001	6438000	5hmC gain
chr1	6438001	6440000	5hmC gain
chr1	6512001	6514000	5hmC gain
chr1	6698001	6700000	5hmC gain
chr1	7056001	7058000	5hmC gain
chr1	7084001	7086000	5hmC gain
chr1	7272001	7274000	5hmC gain
chr1	7302001	7304000	5hmC gain
chr1	7366001	7368000	5hmC gain
chr1	7702001	7704000	5hmC gain
chr1	7866001	7868000	5hmC gain
chr1	7932001	7934000	5hmC gain
chr1	7960001	7962000	5hmC gain
chr1	8236001	8238000	5hmC gain
chr1	8404001	8406000	5hmC gain
chr1	8514001	8516000	5hmC gain
chr1	8776001	8778000	5hmC gain
chr1	8828001	8830000	5hmC gain
chr1	9378001	9380000	5hmC gain
chr1	9612001	9614000	5hmC gain
chr1	9768001	9770000	5hmC gain
chr1	9836001	9838000	5hmC gain
chr1	10288001	10290000	5hmC gain
chr1	10340001	10342000	5hmC gain
chr1	11050001	11052000	5hmC gain
chr1	11188001	11190000	5hmC gain
chr1	11374001	11376000	5hmC gain
chr1	11482001	11484000	5hmC gain
chr1	11848001	11850000	5hmC gain
chr1	11852001	11854000	5hmC gain
chr1	12046001	12048000	5hmC gain
chr1	12154001	12156000	5hmC gain
chr1	12514001	12516000	5hmC gain
chr1	12828001	12830000	5hmC gain
chr1	12900001	12902000	5hmC gain
chr1	12926001	12928000	5hmC gain
chr1	12990001	12992000	5hmC gain
chr1	13030001	13032000	5hmC gain
chr1	13076001	13078000	5hmC gain
chr1	13082001	13084000	5hmC gain
chr1	13132001	13134000	5hmC gain
chr1	13134001	13136000	5hmC gain
chr1	13430001	13432000	5hmC gain
chr1	13434001	13436000	5hmC gain
chr1	13514001	13516000	5hmC gain
chr1	13960001	13962000	5hmC gain
chr1	14066001	14068000	5hmC gain
chr1	14084001	14086000	5hmC gain
chr1	14390001	14392000	5hmC gain
chr1	14530001	14532000	5hmC gain
chr1	15098001	15100000	5hmC gain
chr1	15100001	15102000	5hmC gain
chr1	15514001	15516000	5hmC gain
chr1	15528001	15530000	5hmC gain
chr1	15706001	15708000	5hmC gain
chr1	15734001	15736000	5hmC gain
chr1	15846001	15848000	5hmC gain
chr1	16002001	16004000	5hmC gain
chr1	16202001	16204000	5hmC gain
chr1	16452001	16454000	5hmC gain
chr1	16732001	16734000	5hmC gain
chr1	16744001	16746000	5hmC gain
chr1	17138001	17140000	5hmC gain
chr1	18220001	18222000	5hmC gain
chr1	18392001	18394000	5hmC gain
chr1	19312001	19314000	5hmC gain
chr1	20024001	20026000	5hmC gain
chr1	20086001	20088000	5hmC gain
chr1	20598001	20600000	5hmC gain
chr1	20768001	20770000	5hmC gain
chr1	20770001	20772000	5hmC gain
chr1	20802001	20804000	5hmC gain
chr1	21012001	21014000	5hmC gain
chr1	21020001	21022000	5hmC gain
chr1	21032001	21034000	5hmC gain
chr1	21054001	21056000	5hmC gain
chr1	21270001	21272000	5hmC gain
chr1	21364001	21366000	5hmC gain
chr1	22012001	22014000	5hmC gain
chr1	22030001	22032000	5hmC gain
chr1	22236001	22238000	5hmC gain
chr1	23338001	23340000	5hmC gain
chr1	23440001	23442000	5hmC gain
chr1	23564001	23566000	5hmC gain
chr1	23698001	23700000	5hmC gain
chr1	23716001	23718000	5hmC gain
chr1	23738001	23740000	5hmC gain
chr1	24646001	24648000	5hmC gain
chr1	24930001	24932000	5hmC gain
chr1	24982001	24984000	5hmC gain
chr1	25498001	25500000	5hmC gain
chr1	26326001	26328000	5hmC gain
chr1	26370001	26372000	5hmC gain
chr1	26500001	26502000	5hmC gain
chr1	26994001	26996000	5hmC gain
chr1	27028001	27030000	5hmC gain
chr1	27318001	27320000	5hmC gain
chr1	28304001	28306000	5hmC gain
chr1	28350001	28352000	5hmC gain
chr1	28352001	28354000	5hmC gain
chr1	28382001	28384000	5hmC gain
chr1	28440001	28442000	5hmC gain
chr1	29244001	29246000	5hmC gain
chr1	29418001	29420000	5hmC gain
chr1	29476001	29478000	5hmC gain
chr1	30028001	30030000	5hmC gain
chr1	30280001	30282000	5hmC gain
chr1	30604001	30606000	5hmC gain
chr1	30962001	30964000	5hmC gain
chr1	31168001	31170000	5hmC gain
chr1	32850001	32852000	5hmC gain
chr1	33072001	33074000	5hmC gain
chr1	33418001	33420000	5hmC gain
chr1	33906001	33908000	5hmC gain
chr1	34400001	34402000	5hmC gain
chr1	34482001	34484000	5hmC gain
chr1	34664001	34666000	5hmC gain
chr1	34670001	34672000	5hmC gain
chr1	34704001	34706000	5hmC gain
chr1	34722001	34724000	5hmC gain
chr1	34930001	34932000	5hmC gain
chr1	35062001	35064000	5hmC gain
chr1	35246001	35248000	5hmC gain
chr1	35622001	35624000	5hmC gain
chr1	35756001	35758000	5hmC gain
chr1	36118001	36120000	5hmC gain
chr1	36126001	36128000	5hmC gain
chr1	36128001	36130000	5hmC gain
chr1	36282001	36284000	5hmC gain
chr1	36368001	36370000	5hmC gain
chr1	36406001	36408000	5hmC gain
chr1	36408001	36410000	5hmC gain
chr1	36410001	36412000	5hmC gain
chr1	36472001	36474000	5hmC gain
chr1	36474001	36476000	5hmC gain
chr1	36592001	36594000	5hmC gain
chr1	36624001	36626000	5hmC gain
chr1	36632001	36634000	5hmC gain
chr1	36754001	36756000	5hmC gain
chr1	36756001	36758000	5hmC gain
chr1	36982001	36984000	5hmC gain
chr1	37090001	37092000	5hmC gain
chr1	37126001	37128000	5hmC gain
chr1	37168001	37170000	5hmC gain
chr1	37200001	37202000	5hmC gain
chr1	37260001	37262000	5hmC gain
chr1	37546001	37548000	5hmC gain
chr1	38668001	38670000	5hmC gain
chr1	39046001	39048000	5hmC gain
chr1	39090001	39092000	5hmC gain
chr1	39486001	39488000	5hmC gain
chr1	39664001	39666000	5hmC gain
chr1	39682001	39684000	5hmC gain
chr1	39684001	39686000	5hmC gain
chr1	40146001	40148000	5hmC gain
chr1	40148001	40150000	5hmC gain
chr1	40210001	40212000	5hmC gain
chr1	40212001	40214000	5hmC gain
chr1	40582001	40584000	5hmC gain
chr1	40718001	40720000	5hmC gain
chr1	40790001	40792000	5hmC gain
chr1	41066001	41068000	5hmC gain
chr1	41130001	41132000	5hmC gain
chr1	41520001	41522000	5hmC gain
chr1	41592001	41594000	5hmC gain
chr1	41598001	41600000	5hmC gain
chr1	41760001	41762000	5hmC gain
chr1	41990001	41992000	5hmC gain
chr1	42244001	42246000	5hmC gain
chr1	42598001	42600000	5hmC gain
chr1	42768001	42770000	5hmC gain
chr1	43032001	43034000	5hmC gain
chr1	43322001	43324000	5hmC gain
chr1	43618001	43620000	5hmC gain
chr1	44254001	44256000	5hmC gain
chr1	44288001	44290000	5hmC gain
chr1	44430001	44432000	5hmC gain
chr1	44502001	44504000	5hmC gain
chr1	44816001	44818000	5hmC gain
chr1	45640001	45642000	5hmC gain
chr1	46010001	46012000	5hmC gain
chr1	46330001	46332000	5hmC gain
chr1	46496001	46498000	5hmC gain
chr1	47180001	47182000	5hmC gain
chr1	47790001	47792000	5hmC gain
chr1	47872001	47874000	5hmC gain
chr1	47968001	47970000	5hmC gain
chr1	48308001	48310000	5hmC gain
chr1	48464001	48466000	5hmC gain
chr1	48802001	48804000	5hmC gain
chr1	49478001	49480000	5hmC gain
chr1	50656001	50658000	5hmC gain
chr1	50814001	50816000	5hmC gain
chr1	51752001	51754000	5hmC gain
chr1	52314001	52316000	5hmC gain
chr1	52736001	52738000	5hmC gain
chr1	52762001	52764000	5hmC gain
chr1	52952001	52954000	5hmC gain
chr1	52964001	52966000	5hmC gain
chr1	52996001	52998000	5hmC gain
chr1	53164001	53166000	5hmC gain
chr1	53242001	53244000	5hmC gain
chr1	53450001	53452000	5hmC gain
chr1	53612001	53614000	5hmC gain
chr1	53654001	53656000	5hmC gain
chr1	53666001	53668000	5hmC gain
chr1	53672001	53674000	5hmC gain
chr1	53752001	53754000	5hmC gain
chr1	54292001	54294000	5hmC gain
chr1	54618001	54620000	5hmC gain
chr1	54780001	54782000	5hmC gain
chr1	55358001	55360000	5hmC gain
chr1	55390001	55392000	5hmC gain
chr1	55458001	55460000	5hmC gain
chr1	55496001	55498000	5hmC gain
chr1	56492001	56494000	5hmC gain
chr1	56690001	56692000	5hmC gain
chr1	56782001	56784000	5hmC gain
chr1	56976001	56978000	5hmC gain
chr1	56978001	56980000	5hmC gain
chr1	56980001	56982000	5hmC gain
chr1	56982001	56984000	5hmC gain
chr1	57190001	57192000	5hmC gain
chr1	57196001	57198000	5hmC gain
chr1	57312001	57314000	5hmC gain
chr1	57448001	57450000	5hmC gain
chr1	57608001	57610000	5hmC gain
chr1	57612001	57614000	5hmC gain
chr1	57618001	57620000	5hmC gain
chr1	57714001	57716000	5hmC gain
chr1	58050001	58052000	5hmC gain
chr1	58130001	58132000	5hmC gain
chr1	58154001	58156000	5hmC gain
chr1	58276001	58278000	5hmC gain
chr1	58278001	58280000	5hmC gain
chr1	58322001	58324000	5hmC gain
chr1	58456001	58458000	5hmC gain
chr1	58642001	58644000	5hmC gain
chr1	58834001	58836000	5hmC gain
chr1	59144001	59146000	5hmC gain
chr1	59758001	59760000	5hmC gain
chr1	60874001	60876000	5hmC gain
chr1	61406001	61408000	5hmC gain
chr1	61452001	61454000	5hmC gain
chr1	61636001	61638000	5hmC gain
chr1	62220001	62222000	5hmC gain
chr1	62648001	62650000	5hmC gain
chr1	62656001	62658000	5hmC gain
chr1	62706001	62708000	5hmC gain
chr1	62762001	62764000	5hmC gain
chr1	63262001	63264000	5hmC gain
chr1	63264001	63266000	5hmC gain
chr1	63838001	63840000	5hmC gain
chr1	65992001	65994000	5hmC gain
chr1	66662001	66664000	5hmC gain
chr1	67240001	67242000	5hmC gain
chr1	67258001	67260000	5hmC gain
chr1	67566001	67568000	5hmC gain
chr1	67916001	67918000	5hmC gain
chr1	68350001	68352000	5hmC gain
chr1	69376001	69378000	5hmC gain
chr1	69732001	69734000	5hmC gain
chr1	69910001	69912000	5hmC gain
chr1	71146001	71148000	5hmC gain
chr1	71608001	71610000	5hmC gain
chr1	71612001	71614000	5hmC gain
chr1	71622001	71624000	5hmC gain
chr1	71708001	71710000	5hmC gain
chr1	71812001	71814000	5hmC gain
chr1	72064001	72066000	5hmC gain
chr1	72132001	72134000	5hmC gain
chr1	72626001	72628000	5hmC gain
chr1	72824001	72826000	5hmC gain
chr1	72846001	72848000	5hmC gain
chr1	72918001	72920000	5hmC gain
chr1	72920001	72922000	5hmC gain
chr1	73178001	73180000	5hmC gain
chr1	73420001	73422000	5hmC gain
chr1	73422001	73424000	5hmC gain
chr1	73858001	73860000	5hmC gain
chr1	73902001	73904000	5hmC gain
chr1	73940001	73942000	5hmC gain
chr1	73972001	73974000	5hmC gain
chr1	74000001	74002000	5hmC gain
chr1	74020001	74022000	5hmC gain
chr1	74024001	74026000	5hmC gain
chr1	74030001	74032000	5hmC gain
chr1	74034001	74036000	5hmC gain
chr1	74062001	74064000	5hmC gain
chr1	74080001	74082000	5hmC gain
chr1	74096001	74098000	5hmC gain
chr1	74100001	74102000	5hmC gain
chr1	74102001	74104000	5hmC gain
chr1	74108001	74110000	5hmC gain
chr1	74122001	74124000	5hmC gain
chr1	74126001	74128000	5hmC gain
chr1	74128001	74130000	5hmC gain
chr1	74136001	74138000	5hmC gain
chr1	74140001	74142000	5hmC gain
chr1	74144001	74146000	5hmC gain
chr1	74226001	74228000	5hmC gain
chr1	74276001	74278000	5hmC gain
chr1	74294001	74296000	5hmC gain
chr1	74372001	74374000	5hmC gain
chr1	74382001	74384000	5hmC gain
chr1	74386001	74388000	5hmC gain
chr1	74408001	74410000	5hmC gain
chr1	74424001	74426000	5hmC gain
chr1	74632001	74634000	5hmC gain
chr1	74718001	74720000	5hmC gain
chr1	74752001	74754000	5hmC gain
chr1	74926001	74928000	5hmC gain
chr1	74964001	74966000	5hmC gain
chr1	75292001	75294000	5hmC gain
chr1	75382001	75384000	5hmC gain
chr1	76178001	76180000	5hmC gain
chr1	76312001	76314000	5hmC gain
chr1	76332001	76334000	5hmC gain
chr1	76380001	76382000	5hmC gain
chr1	77610001	77612000	5hmC gain
chr1	77712001	77714000	5hmC gain
chr1	77850001	77852000	5hmC gain
chr1	78500001	78502000	5hmC gain
chr1	78502001	78504000	5hmC gain
chr1	78594001	78596000	5hmC gain
chr1	78784001	78786000	5hmC gain
chr1	78814001	78816000	5hmC gain
chr1	78856001	78858000	5hmC gain
chr1	78908001	78910000	5hmC gain
chr1	79008001	79010000	5hmC gain
chr1	79070001	79072000	5hmC gain
chr1	79500001	79502000	5hmC gain
chr1	79502001	79504000	5hmC gain
chr1	79960001	79962000	5hmC gain
chr1	79972001	79974000	5hmC gain
chr1	79982001	79984000	5hmC gain
chr1	80184001	80186000	5hmC gain
chr1	80880001	80882000	5hmC gain
chr1	81392001	81394000	5hmC gain
chr1	81802001	81804000	5hmC gain
chr1	81804001	81806000	5hmC gain
chr1	81824001	81826000	5hmC gain
chr1	81828001	81830000	5hmC gain
chr1	81830001	81832000	5hmC gain
chr1	81834001	81836000	5hmC gain
chr1	81984001	81986000	5hmC gain
chr1	82456001	82458000	5hmC gain
chr1	82462001	82464000	5hmC gain
chr1	82924001	82926000	5hmC gain
chr1	82938001	82940000	5hmC gain
chr1	82940001	82942000	5hmC gain
chr1	82960001	82962000	5hmC gain
chr1	83382001	83384000	5hmC gain
chr1	83406001	83408000	5hmC gain
chr1	83442001	83444000	5hmC gain
chr1	83910001	83912000	5hmC gain
chr1	83998001	84000000	5hmC gain
chr1	84226001	84228000	5hmC gain
chr1	84290001	84292000	5hmC gain
chr1	84350001	84352000	5hmC gain
chr1	84866001	84868000	5hmC gain
chr1	84870001	84872000	5hmC gain
chr1	84886001	84888000	5hmC gain
chr1	84888001	84890000	5hmC gain
chr1	84892001	84894000	5hmC gain
chr1	85722001	85724000	5hmC gain
chr1	85748001	85750000	5hmC gain
chr1	85752001	85754000	5hmC gain
chr1	85770001	85772000	5hmC gain
chr1	85780001	85782000	5hmC gain
chr1	85882001	85884000	5hmC gain
chr1	85898001	85900000	5hmC gain
chr1	85980001	85982000	5hmC gain
chr1	86002001	86004000	5hmC gain
chr1	86026001	86028000	5hmC gain
chr1	86268001	86270000	5hmC gain
chr1	86270001	86272000	5hmC gain
chr1	86296001	86298000	5hmC gain
chr1	86422001	86424000	5hmC gain
chr1	86424001	86426000	5hmC gain
chr1	86442001	86444000	5hmC gain
chr1	86454001	86456000	5hmC gain
chr1	86482001	86484000	5hmC gain
chr1	86508001	86510000	5hmC gain
chr1	86540001	86542000	5hmC gain
chr1	86632001	86634000	5hmC gain
chr1	86636001	86638000	5hmC gain
chr1	86654001	86656000	5hmC gain
chr1	86662001	86664000	5hmC gain
chr1	86670001	86672000	5hmC gain
chr1	86678001	86680000	5hmC gain
chr1	86936001	86938000	5hmC gain
chr1	87150001	87152000	5hmC gain
chr1	87156001	87158000	5hmC gain
chr1	87170001	87172000	5hmC gain
chr1	87172001	87174000	5hmC gain
chr1	87176001	87178000	5hmC gain
chr1	87182001	87184000	5hmC gain
chr1	87186001	87188000	5hmC gain
chr1	87210001	87212000	5hmC gain
chr1	87268001	87270000	5hmC gain
chr1	87308001	87310000	5hmC gain
chr1	87550001	87552000	5hmC gain
chr1	87552001	87554000	5hmC gain
chr1	87636001	87638000	5hmC gain
chr1	87638001	87640000	5hmC gain
chr1	87650001	87652000	5hmC gain
chr1	87668001	87670000	5hmC gain
chr1	87676001	87678000	5hmC gain
chr1	88234001	88236000	5hmC gain
chr1	88236001	88238000	5hmC gain
chr1	88238001	88240000	5hmC gain
chr1	88240001	88242000	5hmC gain
chr1	88242001	88244000	5hmC gain
chr1	88248001	88250000	5hmC gain
chr1	88252001	88254000	5hmC gain
chr1	88266001	88268000	5hmC gain
chr1	88270001	88272000	5hmC gain
chr1	88272001	88274000	5hmC gain
chr1	88284001	88286000	5hmC gain
chr1	88286001	88288000	5hmC gain
chr1	88596001	88598000	5hmC gain
chr1	88600001	88602000	5hmC gain
chr1	88602001	88604000	5hmC gain
chr1	88604001	88606000	5hmC gain
chr1	88608001	88610000	5hmC gain
chr1	88700001	88702000	5hmC gain
chr1	88702001	88704000	5hmC gain
chr1	88858001	88860000	5hmC gain
chr1	88924001	88926000	5hmC gain
chr1	88936001	88938000	5hmC gain
chr1	89010001	89012000	5hmC gain
chr1	89030001	89032000	5hmC gain
chr1	89358001	89360000	5hmC gain
chr1	89412001	89414000	5hmC gain
chr1	89924001	89926000	5hmC gain
chr1	89928001	89930000	5hmC gain
chr1	90012001	90014000	5hmC gain
chr1	90046001	90048000	5hmC gain
chr1	90056001	90058000	5hmC gain
chr1	90124001	90126000	5hmC gain
chr1	90152001	90154000	5hmC gain
chr1	90154001	90156000	5hmC gain
chr1	90218001	90220000	5hmC gain
chr1	90480001	90482000	5hmC gain
chr1	90498001	90500000	5hmC gain
chr1	90504001	90506000	5hmC gain
chr1	90516001	90518000	5hmC gain
chr1	90548001	90550000	5hmC gain
chr1	90550001	90552000	5hmC gain
chr1	90590001	90592000	5hmC gain
chr1	90648001	90650000	5hmC gain
chr1	90794001	90796000	5hmC gain
chr1	90806001	90808000	5hmC gain
chr1	90824001	90826000	5hmC gain
chr1	90836001	90838000	5hmC gain
chr1	90848001	90850000	5hmC gain
chr1	90920001	90922000	5hmC gain
chr1	90944001	90946000	5hmC gain
chr1	90952001	90954000	5hmC gain
chr1	90956001	90958000	5hmC gain
chr1	90960001	90962000	5hmC gain
chr1	90968001	90970000	5hmC gain
chr1	90970001	90972000	5hmC gain
chr1	90972001	90974000	5hmC gain
chr1	90974001	90976000	5hmC gain
chr1	90976001	90978000	5hmC gain
chr1	91030001	91032000	5hmC gain
chr1	91036001	91038000	5hmC gain
chr1	91052001	91054000	5hmC gain
chr1	91110001	91112000	5hmC gain
chr1	91192001	91194000	5hmC gain
chr1	91194001	91196000	5hmC gain
chr1	91202001	91204000	5hmC gain
chr1	91214001	91216000	5hmC gain
chr1	91218001	91220000	5hmC gain
chr1	91222001	91224000	5hmC gain
chr1	91308001	91310000	5hmC gain
chr1	91328001	91330000	5hmC gain
chr1	91336001	91338000	5hmC gain
chr1	91338001	91340000	5hmC gain
chr1	91358001	91360000	5hmC gain
chr1	91360001	91362000	5hmC gain
chr1	91366001	91368000	5hmC gain
chr1	91404001	91406000	5hmC gain
chr1	91502001	91504000	5hmC gain
chr1	91584001	91586000	5hmC gain
chr1	91596001	91598000	5hmC gain
chr1	91612001	91614000	5hmC gain
chr1	91616001	91618000	5hmC gain
chr1	91620001	91622000	5hmC gain
chr1	91664001	91666000	5hmC gain
chr1	91670001	91672000	5hmC gain
chr1	91762001	91764000	5hmC gain
chr1	91810001	91812000	5hmC gain
chr1	91822001	91824000	5hmC gain
chr1	91824001	91826000	5hmC gain
chr1	91826001	91828000	5hmC gain
chr1	91828001	91830000	5hmC gain
chr1	91830001	91832000	5hmC gain
chr1	91848001	91850000	5hmC gain
chr1	91858001	91860000	5hmC gain
chr1	91892001	91894000	5hmC gain
chr1	91918001	91920000	5hmC gain
chr1	91956001	91958000	5hmC gain
chr1	91982001	91984000	5hmC gain
chr1	92170001	92172000	5hmC gain
chr1	92230001	92232000	5hmC gain
chr1	92272001	92274000	5hmC gain
chr1	92294001	92296000	5hmC gain
chr1	92298001	92300000	5hmC gain
chr1	92304001	92306000	5hmC gain
chr1	92366001	92368000	5hmC gain
chr1	92372001	92374000	5hmC gain
chr1	92392001	92394000	5hmC gain
chr1	92396001	92398000	5hmC gain
chr1	92692001	92694000	5hmC gain
chr1	92738001	92740000	5hmC gain
chr1	92740001	92742000	5hmC gain
chr1	92764001	92766000	5hmC gain
chr1	92766001	92768000	5hmC gain
chr1	92776001	92778000	5hmC gain
chr1	92778001	92780000	5hmC gain
chr1	92966001	92968000	5hmC gain
chr1	93140001	93142000	5hmC gain
chr1	93144001	93146000	5hmC gain
chr1	93152001	93154000	5hmC gain
chr1	93162001	93164000	5hmC gain
chr1	93166001	93168000	5hmC gain
chr1	93178001	93180000	5hmC gain
chr1	93182001	93184000	5hmC gain
chr1	93186001	93188000	5hmC gain
chr1	93188001	93190000	5hmC gain
chr1	93198001	93200000	5hmC gain
chr1	93202001	93204000	5hmC gain
chr1	93214001	93216000	5hmC gain
chr1	93218001	93220000	5hmC gain
chr1	93260001	93262000	5hmC gain
chr1	93264001	93266000	5hmC gain
chr1	93284001	93286000	5hmC gain
chr1	93394001	93396000	5hmC gain
chr1	93398001	93400000	5hmC gain
chr1	93400001	93402000	5hmC gain
chr1	93604001	93606000	5hmC gain
chr1	93606001	93608000	5hmC gain
chr1	93658001	93660000	5hmC gain
chr1	93666001	93668000	5hmC gain
chr1	93696001	93698000	5hmC gain
chr1	93698001	93700000	5hmC gain
chr1	93786001	93788000	5hmC gain
chr1	93812001	93814000	5hmC gain
chr1	93816001	93818000	5hmC gain
chr1	93824001	93826000	5hmC gain
chr1	93920001	93922000	5hmC gain
chr1	93984001	93986000	5hmC gain
chr1	94038001	94040000	5hmC gain
chr1	94042001	94044000	5hmC gain
chr1	94098001	94100000	5hmC gain
chr1	94244001	94246000	5hmC gain
chr1	94290001	94292000	5hmC gain
chr1	94894001	94896000	5hmC gain
chr1	95502001	95504000	5hmC gain
chr1	95558001	95560000	5hmC gain
chr1	95764001	95766000	5hmC gain
chr1	95818001	95820000	5hmC gain
chr1	95846001	95848000	5hmC gain
chr1	95860001	95862000	5hmC gain
chr1	95944001	95946000	5hmC gain
chr1	96476001	96478000	5hmC gain
chr1	96502001	96504000	5hmC gain
chr1	97354001	97356000	5hmC gain
chr1	97490001	97492000	5hmC gain
chr1	97530001	97532000	5hmC gain
chr1	98050001	98052000	5hmC gain
chr1	98256001	98258000	5hmC gain
chr1	98316001	98318000	5hmC gain
chr1	98364001	98366000	5hmC gain
chr1	98468001	98470000	5hmC gain
chr1	99432001	99434000	5hmC gain
chr1	99922001	99924000	5hmC gain
chr1	100610001	100612000	5hmC gain
chr1	101666001	101668000	5hmC gain
chr1	101830001	101832000	5hmC gain
chr1	101888001	101890000	5hmC gain
chr1	101922001	101924000	5hmC gain
chr1	102014001	102016000	5hmC gain
chr1	102112001	102114000	5hmC gain
chr1	102238001	102240000	5hmC gain
chr1	102628001	102630000	5hmC gain
chr1	102778001	102780000	5hmC gain
chr1	102864001	102866000	5hmC gain
chr1	103560001	103562000	5hmC gain
chr1	103680001	103682000	5hmC gain
chr1	103746001	103748000	5hmC gain
chr1	104098001	104100000	5hmC gain
chr1	104344001	104346000	5hmC gain
chr1	104362001	104364000	5hmC gain
chr1	104376001	104378000	5hmC gain
chr1	104454001	104456000	5hmC gain
chr1	104456001	104458000	5hmC gain
chr1	104724001	104726000	5hmC gain
chr1	104894001	104896000	5hmC gain
chr1	105140001	105142000	5hmC gain
chr1	105392001	105394000	5hmC gain
chr1	105814001	105816000	5hmC gain
chr1	106118001	106120000	5hmC gain
chr1	106402001	106404000	5hmC gain
chr1	106800001	106802000	5hmC gain
chr1	106802001	106804000	5hmC gain
chr1	107234001	107236000	5hmC gain
chr1	107260001	107262000	5hmC gain
chr1	107998001	108000000	5hmC gain
chr1	108312001	108314000	5hmC gain
chr1	108552001	108554000	5hmC gain
chr1	108786001	108788000	5hmC gain
chr1	108816001	108818000	5hmC gain
chr1	109682001	109684000	5hmC gain
chr1	109970001	109972000	5hmC gain
chr1	110316001	110318000	5hmC gain
chr1	110678001	110680000	5hmC gain
chr1	110816001	110818000	5hmC gain
chr1	110848001	110850000	5hmC gain
chr1	111026001	111028000	5hmC gain
chr1	111884001	111886000	5hmC gain
chr1	113062001	113064000	5hmC gain
chr1	113444001	113446000	5hmC gain
chr1	113646001	113648000	5hmC gain
chr1	113820001	113822000	5hmC gain
chr1	113976001	113978000	5hmC gain
chr1	114108001	114110000	5hmC gain
chr1	114338001	114340000	5hmC gain
chr1	115250001	115252000	5hmC gain
chr1	115756001	115758000	5hmC gain
chr1	116880001	116882000	5hmC gain
chr1	116974001	116976000	5hmC gain
chr1	117176001	117178000	5hmC gain
chr1	117452001	117454000	5hmC gain
chr1	117640001	117642000	5hmC gain
chr1	117688001	117690000	5hmC gain
chr1	117690001	117692000	5hmC gain
chr1	117776001	117778000	5hmC gain
chr1	117888001	117890000	5hmC gain
chr1	117920001	117922000	5hmC gain
chr1	117992001	117994000	5hmC gain
chr1	118138001	118140000	5hmC gain
chr1	118188001	118190000	5hmC gain
chr1	118214001	118216000	5hmC gain
chr1	118458001	118460000	5hmC gain
chr1	118724001	118726000	5hmC gain
chr1	118740001	118742000	5hmC gain
chr1	118744001	118746000	5hmC gain
chr1	118768001	118770000	5hmC gain
chr1	118778001	118780000	5hmC gain
chr1	118782001	118784000	5hmC gain
chr1	118854001	118856000	5hmC gain
chr1	118856001	118858000	5hmC gain
chr1	118872001	118874000	5hmC gain
chr1	118912001	118914000	5hmC gain
chr1	118968001	118970000	5hmC gain
chr1	119000001	119002000	5hmC gain
chr1	119018001	119020000	5hmC gain
chr1	119058001	119060000	5hmC gain
chr1	119064001	119066000	5hmC gain
chr1	119074001	119076000	5hmC gain
chr1	119084001	119086000	5hmC gain
chr1	119118001	119120000	5hmC gain
chr1	119150001	119152000	5hmC gain
chr1	119166001	119168000	5hmC gain
chr1	119184001	119186000	5hmC gain
chr1	119190001	119192000	5hmC gain
chr1	119192001	119194000	5hmC gain
chr1	119196001	119198000	5hmC gain
chr1	119214001	119216000	5hmC gain
chr1	119228001	119230000	5hmC gain
chr1	119254001	119256000	5hmC gain
chr1	119306001	119308000	5hmC gain
chr1	119322001	119324000	5hmC gain
chr1	119326001	119328000	5hmC gain
chr1	119330001	119332000	5hmC gain
chr1	119334001	119336000	5hmC gain
chr1	119350001	119352000	5hmC gain
chr1	119394001	119396000	5hmC gain
chr1	119396001	119398000	5hmC gain
chr1	119442001	119444000	5hmC gain
chr1	119510001	119512000	5hmC gain
chr1	119518001	119520000	5hmC gain
chr1	119534001	119536000	5hmC gain
chr1	119850001	119852000	5hmC gain
chr1	119948001	119950000	5hmC gain
chr1	120068001	120070000	5hmC gain
chr1	120070001	120072000	5hmC gain
chr1	120072001	120074000	5hmC gain
chr1	120076001	120078000	5hmC gain
chr1	120106001	120108000	5hmC gain
chr1	120108001	120110000	5hmC gain
chr1	120198001	120200000	5hmC gain
chr1	120200001	120202000	5hmC gain
chr1	120210001	120212000	5hmC gain
chr1	120262001	120264000	5hmC gain
chr1	120276001	120278000	5hmC gain
chr1	120332001	120334000	5hmC gain
chr1	120468001	120470000	5hmC gain
chr1	120560001	120562000	5hmC gain
chr1	120596001	120598000	5hmC gain
chr1	120602001	120604000	5hmC gain
chr1	120644001	120646000	5hmC gain
chr1	121268001	121270000	5hmC gain
chr1	121446001	121448000	5hmC gain
chr1	121492001	121494000	5hmC gain
chr1	121858001	121860000	5hmC gain
chr1	122364001	122366000	5hmC gain
chr1	122492001	122494000	5hmC gain
chr1	122594001	122596000	5hmC gain
chr1	122764001	122766000	5hmC gain
chr1	124986001	124988000	5hmC gain
chr1	125614001	125616000	5hmC gain
chr1	126406001	126408000	5hmC gain
chr1	126886001	126888000	5hmC gain
chr1	126990001	126992000	5hmC gain
chr1	127070001	127072000	5hmC gain
chr1	127196001	127198000	5hmC gain
chr1	127700001	127702000	5hmC gain
chr1	127808001	127810000	5hmC gain
chr1	127950001	127952000	5hmC gain
chr1	128082001	128084000	5hmC gain
chr1	128318001	128320000	5hmC gain
chr1	128328001	128330000	5hmC gain
chr1	128416001	128418000	5hmC gain
chr1	128468001	128470000	5hmC gain
chr1	128510001	128512000	5hmC gain
chr1	128530001	128532000	5hmC gain
chr1	128546001	128548000	5hmC gain
chr1	128596001	128598000	5hmC gain
chr1	128602001	128604000	5hmC gain
chr1	128634001	128636000	5hmC gain
chr1	128680001	128682000	5hmC gain
chr1	128700001	128702000	5hmC gain
chr1	128708001	128710000	5hmC gain
chr1	128726001	128728000	5hmC gain
chr1	128832001	128834000	5hmC gain
chr1	128836001	128838000	5hmC gain
chr1	128870001	128872000	5hmC gain
chr1	128872001	128874000	5hmC gain
chr1	129120001	129122000	5hmC gain
chr1	130100001	130102000	5hmC gain
chr1	130196001	130198000	5hmC gain
chr1	130254001	130256000	5hmC gain
chr1	130346001	130348000	5hmC gain
chr1	130400001	130402000	5hmC gain
chr1	130402001	130404000	5hmC gain
chr1	130860001	130862000	5hmC gain
chr1	131130001	131132000	5hmC gain
chr1	131254001	131256000	5hmC gain
chr1	131276001	131278000	5hmC gain
chr1	131700001	131702000	5hmC gain
chr1	131800001	131802000	5hmC gain
chr1	131804001	131806000	5hmC gain
chr1	131806001	131808000	5hmC gain
chr1	131954001	131956000	5hmC gain
chr1	131972001	131974000	5hmC gain
chr1	131974001	131976000	5hmC gain
chr1	131978001	131980000	5hmC gain
chr1	132114001	132116000	5hmC gain
chr1	132154001	132156000	5hmC gain
chr1	132190001	132192000	5hmC gain
chr1	132200001	132202000	5hmC gain
chr1	132216001	132218000	5hmC gain
chr1	132364001	132366000	5hmC gain
chr1	132388001	132390000	5hmC gain
chr1	132538001	132540000	5hmC gain
chr1	132540001	132542000	5hmC gain
chr1	132542001	132544000	5hmC gain
chr1	132632001	132634000	5hmC gain
chr1	132740001	132742000	5hmC gain
chr1	132850001	132852000	5hmC gain
chr1	133046001	133048000	5hmC gain
chr1	133090001	133092000	5hmC gain
chr1	133094001	133096000	5hmC gain
chr1	133098001	133100000	5hmC gain
chr1	133104001	133106000	5hmC gain
chr1	133106001	133108000	5hmC gain
chr1	133172001	133174000	5hmC gain
chr1	133248001	133250000	5hmC gain
chr1	133322001	133324000	5hmC gain
chr1	133324001	133326000	5hmC gain
chr1	133348001	133350000	5hmC gain
chr1	133354001	133356000	5hmC gain
chr1	133356001	133358000	5hmC gain
chr1	133378001	133380000	5hmC gain
chr1	133390001	133392000	5hmC gain
chr1	133400001	133402000	5hmC gain
chr1	133416001	133418000	5hmC gain
chr1	133434001	133436000	5hmC gain
chr1	133438001	133440000	5hmC gain
chr1	133450001	133452000	5hmC gain
chr1	133456001	133458000	5hmC gain
chr1	133484001	133486000	5hmC gain
chr1	133490001	133492000	5hmC gain
chr1	133520001	133522000	5hmC gain
chr1	133706001	133708000	5hmC gain
chr1	133708001	133710000	5hmC gain
chr1	133922001	133924000	5hmC gain
chr1	134108001	134110000	5hmC gain
chr1	134232001	134234000	5hmC gain
chr1	134234001	134236000	5hmC gain
chr1	134334001	134336000	5hmC gain
chr1	134342001	134344000	5hmC gain
chr1	134344001	134346000	5hmC gain
chr1	134516001	134518000	5hmC gain
chr1	134530001	134532000	5hmC gain
chr1	134646001	134648000	5hmC gain
chr1	134708001	134710000	5hmC gain
chr1	134724001	134726000	5hmC gain
chr1	134994001	134996000	5hmC gain
chr1	134998001	135000000	5hmC gain
chr1	135030001	135032000	5hmC gain
chr1	135034001	135036000	5hmC gain
chr1	135036001	135038000	5hmC gain
chr1	135050001	135052000	5hmC gain
chr1	135052001	135054000	5hmC gain
chr1	135066001	135068000	5hmC gain
chr1	135068001	135070000	5hmC gain
chr1	135084001	135086000	5hmC gain
chr1	135114001	135116000	5hmC gain
chr1	135120001	135122000	5hmC gain
chr1	135176001	135178000	5hmC gain
chr1	135202001	135204000	5hmC gain
chr1	135204001	135206000	5hmC gain
chr1	135206001	135208000	5hmC gain
chr1	135208001	135210000	5hmC gain
chr1	135218001	135220000	5hmC gain
chr1	135234001	135236000	5hmC gain
chr1	135324001	135326000	5hmC gain
chr1	135330001	135332000	5hmC gain
chr1	135340001	135342000	5hmC gain
chr1	135430001	135432000	5hmC gain
chr1	135466001	135468000	5hmC gain
chr1	135584001	135586000	5hmC gain
chr1	135722001	135724000	5hmC gain
chr1	135732001	135734000	5hmC gain
chr1	135746001	135748000	5hmC gain
chr1	135750001	135752000	5hmC gain
chr1	135778001	135780000	5hmC gain
chr1	135782001	135784000	5hmC gain
chr1	135792001	135794000	5hmC gain
chr1	135794001	135796000	5hmC gain
chr1	135796001	135798000	5hmC gain
chr1	135804001	135806000	5hmC gain
chr1	135830001	135832000	5hmC gain
chr1	135842001	135844000	5hmC gain
chr1	135848001	135850000	5hmC gain
chr1	135862001	135864000	5hmC gain
chr1	135878001	135880000	5hmC gain
chr1	135880001	135882000	5hmC gain
chr1	135918001	135920000	5hmC gain
chr1	135928001	135930000	5hmC gain
chr1	135980001	135982000	5hmC gain
chr1	136070001	136072000	5hmC gain
chr1	136072001	136074000	5hmC gain
chr1	136152001	136154000	5hmC gain
chr1	136158001	136160000	5hmC gain
chr1	136180001	136182000	5hmC gain
chr1	136186001	136188000	5hmC gain
chr1	136190001	136192000	5hmC gain
chr1	136198001	136200000	5hmC gain
chr1	136200001	136202000	5hmC gain
chr1	136228001	136230000	5hmC gain
chr1	136488001	136490000	5hmC gain
chr1	136560001	136562000	5hmC gain
chr1	136766001	136768000	5hmC gain
chr1	136796001	136798000	5hmC gain
chr1	136838001	136840000	5hmC gain
chr1	136946001	136948000	5hmC gain
chr1	136948001	136950000	5hmC gain
chr1	136950001	136952000	5hmC gain
chr1	136962001	136964000	5hmC gain
chr1	137050001	137052000	5hmC gain
chr1	137122001	137124000	5hmC gain
chr1	137130001	137132000	5hmC gain
chr1	138458001	138460000	5hmC gain
chr1	138592001	138594000	5hmC gain
chr1	138598001	138600000	5hmC gain
chr1	138784001	138786000	5hmC gain
chr1	138846001	138848000	5hmC gain
chr1	138860001	138862000	5hmC gain
chr1	139384001	139386000	5hmC gain
chr1	139604001	139606000	5hmC gain
chr1	140198001	140200000	5hmC gain
chr1	141218001	141220000	5hmC gain
chr1	141234001	141236000	5hmC gain
chr1	141250001	141252000	5hmC gain
chr1	141334001	141336000	5hmC gain
chr1	141402001	141404000	5hmC gain
chr1	141768001	141770000	5hmC gain
chr1	142254001	142256000	5hmC gain
chr1	142354001	142356000	5hmC gain
chr1	142380001	142382000	5hmC gain
chr1	142550001	142552000	5hmC gain
chr1	142878001	142880000	5hmC gain
chr1	142920001	142922000	5hmC gain
chr1	143106001	143108000	5hmC gain
chr1	143110001	143112000	5hmC gain
chr1	143182001	143184000	5hmC gain
chr1	143184001	143186000	5hmC gain
chr1	143236001	143238000	5hmC gain
chr1	143318001	143320000	5hmC gain
chr1	143514001	143516000	5hmC gain
chr1	143538001	143540000	5hmC gain
chr1	144346001	144348000	5hmC gain
chr1	144348001	144350000	5hmC gain
chr1	144360001	144362000	5hmC gain
chr1	144580001	144582000	5hmC gain
chr1	144950001	144952000	5hmC gain
chr1	145080001	145082000	5hmC gain
chr1	145150001	145152000	5hmC gain
chr1	145168001	145170000	5hmC gain
chr1	145170001	145172000	5hmC gain
chr1	145172001	145174000	5hmC gain
chr1	145592001	145594000	5hmC gain
chr1	146066001	146068000	5hmC gain
chr1	146108001	146110000	5hmC gain
chr1	147110001	147112000	5hmC gain
chr1	147350001	147352000	5hmC gain
chr1	147558001	147560000	5hmC gain
chr1	147628001	147630000	5hmC gain
chr1	147732001	147734000	5hmC gain
chr1	147858001	147860000	5hmC gain
chr1	148270001	148272000	5hmC gain
chr1	148358001	148360000	5hmC gain
chr1	148566001	148568000	5hmC gain
chr1	148694001	148696000	5hmC gain
chr1	149138001	149140000	5hmC gain
chr1	149580001	149582000	5hmC gain
chr1	149780001	149782000	5hmC gain
chr1	149934001	149936000	5hmC gain
chr1	150010001	150012000	5hmC gain
chr1	150082001	150084000	5hmC gain
chr1	150338001	150340000	5hmC gain
chr1	151060001	151062000	5hmC gain
chr1	151094001	151096000	5hmC gain
chr1	151540001	151542000	5hmC gain
chr1	151570001	151572000	5hmC gain
chr1	151680001	151682000	5hmC gain
chr1	152108001	152110000	5hmC gain
chr1	152340001	152342000	5hmC gain
chr1	152412001	152414000	5hmC gain
chr1	152678001	152680000	5hmC gain
chr1	152740001	152742000	5hmC gain
chr1	152788001	152790000	5hmC gain
chr1	152806001	152808000	5hmC gain
chr1	153142001	153144000	5hmC gain
chr1	153490001	153492000	5hmC gain
chr1	153500001	153502000	5hmC gain
chr1	153548001	153550000	5hmC gain
chr1	153618001	153620000	5hmC gain
chr1	153666001	153668000	5hmC gain
chr1	153946001	153948000	5hmC gain
chr1	153980001	153982000	5hmC gain
chr1	153990001	153992000	5hmC gain
chr1	153996001	153998000	5hmC gain
chr1	154034001	154036000	5hmC gain
chr1	154178001	154180000	5hmC gain
chr1	154882001	154884000	5hmC gain
chr1	154936001	154938000	5hmC gain
chr1	155714001	155716000	5hmC gain
chr1	155724001	155726000	5hmC gain
chr1	155738001	155740000	5hmC gain
chr1	155750001	155752000	5hmC gain
chr1	156072001	156074000	5hmC gain
chr1	156100001	156102000	5hmC gain
chr1	156220001	156222000	5hmC gain
chr1	156432001	156434000	5hmC gain
chr1	156500001	156502000	5hmC gain
chr1	156518001	156520000	5hmC gain
chr1	156750001	156752000	5hmC gain
chr1	156768001	156770000	5hmC gain
chr1	156778001	156780000	5hmC gain
chr1	156794001	156796000	5hmC gain
chr1	156876001	156878000	5hmC gain
chr1	156882001	156884000	5hmC gain
chr1	156970001	156972000	5hmC gain
chr1	157052001	157054000	5hmC gain
chr1	157078001	157080000	5hmC gain
chr1	157108001	157110000	5hmC gain
chr1	157458001	157460000	5hmC gain
chr1	157612001	157614000	5hmC gain
chr1	157628001	157630000	5hmC gain
chr1	157848001	157850000	5hmC gain
chr1	157978001	157980000	5hmC gain
chr1	159208001	159210000	5hmC gain
chr1	159366001	159368000	5hmC gain
chr1	160148001	160150000	5hmC gain
chr1	160476001	160478000	5hmC gain
chr1	161288001	161290000	5hmC gain
chr1	161314001	161316000	5hmC gain
chr1	161442001	161444000	5hmC gain
chr1	161726001	161728000	5hmC gain
chr1	161746001	161748000	5hmC gain
chr1	162488001	162490000	5hmC gain
chr1	162628001	162630000	5hmC gain
chr1	162648001	162650000	5hmC gain
chr1	163308001	163310000	5hmC gain
chr1	163312001	163314000	5hmC gain
chr1	163314001	163316000	5hmC gain
chr1	163710001	163712000	5hmC gain
chr1	164456001	164458000	5hmC gain
chr1	164692001	164694000	5hmC gain
chr1	164696001	164698000	5hmC gain
chr1	165082001	165084000	5hmC gain
chr1	165102001	165104000	5hmC gain
chr1	165104001	165106000	5hmC gain
chr1	165176001	165178000	5hmC gain
chr1	165188001	165190000	5hmC gain
chr1	165256001	165258000	5hmC gain
chr1	165308001	165310000	5hmC gain
chr1	165310001	165312000	5hmC gain
chr1	165312001	165314000	5hmC gain
chr1	165318001	165320000	5hmC gain
chr1	165346001	165348000	5hmC gain
chr1	165416001	165418000	5hmC gain
chr1	165702001	165704000	5hmC gain
chr1	165730001	165732000	5hmC gain
chr1	165790001	165792000	5hmC gain
chr1	165818001	165820000	5hmC gain
chr1	165828001	165830000	5hmC gain
chr1	166064001	166066000	5hmC gain
chr1	166100001	166102000	5hmC gain
chr1	166106001	166108000	5hmC gain
chr1	166134001	166136000	5hmC gain
chr1	166170001	166172000	5hmC gain
chr1	166254001	166256000	5hmC gain
chr1	166256001	166258000	5hmC gain
chr1	166294001	166296000	5hmC gain
chr1	166534001	166536000	5hmC gain
chr1	166536001	166538000	5hmC gain
chr1	166546001	166548000	5hmC gain
chr1	166568001	166570000	5hmC gain
chr1	166580001	166582000	5hmC gain
chr1	166656001	166658000	5hmC gain
chr1	167444001	167446000	5hmC gain
chr1	167588001	167590000	5hmC gain
chr1	167598001	167600000	5hmC gain
chr1	167600001	167602000	5hmC gain
chr1	167606001	167608000	5hmC gain
chr1	167652001	167654000	5hmC gain
chr1	167672001	167674000	5hmC gain
chr1	167700001	167702000	5hmC gain
chr1	167714001	167716000	5hmC gain
chr1	167744001	167746000	5hmC gain
chr1	167762001	167764000	5hmC gain
chr1	167792001	167794000	5hmC gain
chr1	167872001	167874000	5hmC gain
chr1	167878001	167880000	5hmC gain
chr1	168100001	168102000	5hmC gain
chr1	168592001	168594000	5hmC gain
chr1	168666001	168668000	5hmC gain
chr1	169454001	169456000	5hmC gain
chr1	169914001	169916000	5hmC gain
chr1	169926001	169928000	5hmC gain
chr1	170020001	170022000	5hmC gain
chr1	170298001	170300000	5hmC gain
chr1	170318001	170320000	5hmC gain
chr1	170686001	170688000	5hmC gain
chr1	171062001	171064000	5hmC gain
chr1	171194001	171196000	5hmC gain
chr1	171258001	171260000	5hmC gain
chr1	171436001	171438000	5hmC gain
chr1	171462001	171464000	5hmC gain
chr1	171464001	171466000	5hmC gain
chr1	171716001	171718000	5hmC gain
chr1	171760001	171762000	5hmC gain
chr1	172204001	172206000	5hmC gain
chr1	172290001	172292000	5hmC gain
chr1	172292001	172294000	5hmC gain
chr1	172302001	172304000	5hmC gain
chr1	172310001	172312000	5hmC gain
chr1	172318001	172320000	5hmC gain
chr1	172328001	172330000	5hmC gain
chr1	172342001	172344000	5hmC gain
chr1	172348001	172350000	5hmC gain
chr1	172350001	172352000	5hmC gain
chr1	172368001	172370000	5hmC gain
chr1	172486001	172488000	5hmC gain
chr1	172494001	172496000	5hmC gain
chr1	172496001	172498000	5hmC gain
chr1	172498001	172500000	5hmC gain
chr1	172500001	172502000	5hmC gain
chr1	172502001	172504000	5hmC gain
chr1	172554001	172556000	5hmC gain
chr1	172928001	172930000	5hmC gain
chr1	174938001	174940000	5hmC gain
chr1	175668001	175670000	5hmC gain
chr1	175920001	175922000	5hmC gain
chr1	176586001	176588000	5hmC gain
chr1	176858001	176860000	5hmC gain
chr1	177608001	177610000	5hmC gain
chr1	177888001	177890000	5hmC gain
chr1	177918001	177920000	5hmC gain
chr1	177968001	177970000	5hmC gain
chr1	177970001	177972000	5hmC gain
chr1	178034001	178036000	5hmC gain
chr1	179700001	179702000	5hmC gain
chr1	179732001	179734000	5hmC gain
chr1	179864001	179866000	5hmC gain
chr1	180172001	180174000	5hmC gain
chr1	180236001	180238000	5hmC gain
chr1	180238001	180240000	5hmC gain
chr1	180270001	180272000	5hmC gain
chr1	180330001	180332000	5hmC gain
chr1	180540001	180542000	5hmC gain
chr1	180708001	180710000	5hmC gain
chr1	180874001	180876000	5hmC gain
chr1	180888001	180890000	5hmC gain
chr1	180934001	180936000	5hmC gain
chr1	180936001	180938000	5hmC gain
chr1	180938001	180940000	5hmC gain
chr1	180944001	180946000	5hmC gain
chr1	180950001	180952000	5hmC gain
chr1	180956001	180958000	5hmC gain
chr1	180958001	180960000	5hmC gain
chr1	180962001	180964000	5hmC gain
chr1	180974001	180976000	5hmC gain
chr1	180994001	180996000	5hmC gain
chr1	181232001	181234000	5hmC gain
chr1	181246001	181248000	5hmC gain
chr1	181272001	181274000	5hmC gain
chr1	181458001	181460000	5hmC gain
chr1	181652001	181654000	5hmC gain
chr1	181654001	181656000	5hmC gain
chr1	181698001	181700000	5hmC gain
chr1	181738001	181740000	5hmC gain
chr1	181776001	181778000	5hmC gain
chr1	181790001	181792000	5hmC gain
chr1	181792001	181794000	5hmC gain
chr1	181794001	181796000	5hmC gain
chr1	181860001	181862000	5hmC gain
chr1	181866001	181868000	5hmC gain
chr1	182064001	182066000	5hmC gain
chr1	182076001	182078000	5hmC gain
chr1	182174001	182176000	5hmC gain
chr1	182218001	182220000	5hmC gain
chr1	182230001	182232000	5hmC gain
chr1	182254001	182256000	5hmC gain
chr1	182520001	182522000	5hmC gain
chr1	182526001	182528000	5hmC gain
chr1	182558001	182560000	5hmC gain
chr1	182666001	182668000	5hmC gain
chr1	182676001	182678000	5hmC gain
chr1	182678001	182680000	5hmC gain
chr1	182750001	182752000	5hmC gain
chr1	182890001	182892000	5hmC gain
chr1	182926001	182928000	5hmC gain
chr1	182960001	182962000	5hmC gain
chr1	182962001	182964000	5hmC gain
chr1	183066001	183068000	5hmC gain
chr1	183070001	183072000	5hmC gain
chr1	183080001	183082000	5hmC gain
chr1	183086001	183088000	5hmC gain
chr1	183092001	183094000	5hmC gain
chr1	183094001	183096000	5hmC gain
chr1	183134001	183136000	5hmC gain
chr1	183416001	183418000	5hmC gain
chr1	183422001	183424000	5hmC gain
chr1	183426001	183428000	5hmC gain
chr1	183434001	183436000	5hmC gain
chr1	183654001	183656000	5hmC gain
chr1	183814001	183816000	5hmC gain
chr1	183824001	183826000	5hmC gain
chr1	184104001	184106000	5hmC gain
chr1	184432001	184434000	5hmC gain
chr1	184488001	184490000	5hmC gain
chr1	184666001	184668000	5hmC gain
chr1	184726001	184728000	5hmC gain
chr1	184730001	184732000	5hmC gain
chr1	184820001	184822000	5hmC gain
chr1	184836001	184838000	5hmC gain
chr1	184852001	184854000	5hmC gain
chr1	184868001	184870000	5hmC gain
chr1	185028001	185030000	5hmC gain
chr1	185060001	185062000	5hmC gain
chr1	185092001	185094000	5hmC gain
chr1	185098001	185100000	5hmC gain
chr1	185162001	185164000	5hmC gain
chr1	185444001	185446000	5hmC gain
chr1	185706001	185708000	5hmC gain
chr1	185776001	185778000	5hmC gain
chr1	185828001	185830000	5hmC gain
chr1	185888001	185890000	5hmC gain
chr1	186078001	186080000	5hmC gain
chr1	186080001	186082000	5hmC gain
chr1	186214001	186216000	5hmC gain
chr1	186242001	186244000	5hmC gain
chr1	186820001	186822000	5hmC gain
chr1	186968001	186970000	5hmC gain
chr1	187026001	187028000	5hmC gain
chr1	187306001	187308000	5hmC gain
chr1	187354001	187356000	5hmC gain
chr1	187606001	187608000	5hmC gain
chr1	187608001	187610000	5hmC gain
chr1	187610001	187612000	5hmC gain
chr1	187842001	187844000	5hmC gain
chr1	188280001	188282000	5hmC gain
chr1	188900001	188902000	5hmC gain
chr1	189450001	189452000	5hmC gain
chr1	189720001	189722000	5hmC gain
chr1	189726001	189728000	5hmC gain
chr1	189728001	189730000	5hmC gain
chr1	189734001	189736000	5hmC gain
chr1	189764001	189766000	5hmC gain
chr1	189774001	189776000	5hmC gain
chr1	189786001	189788000	5hmC gain
chr1	189848001	189850000	5hmC gain
chr1	189850001	189852000	5hmC gain
chr1	189988001	189990000	5hmC gain
chr1	190006001	190008000	5hmC gain
chr1	190250001	190252000	5hmC gain
chr1	190282001	190284000	5hmC gain
chr1	190288001	190290000	5hmC gain
chr1	190344001	190346000	5hmC gain
chr1	190360001	190362000	5hmC gain
chr1	190374001	190376000	5hmC gain
chr1	190376001	190378000	5hmC gain
chr1	190388001	190390000	5hmC gain
chr1	190398001	190400000	5hmC gain
chr1	190422001	190424000	5hmC gain
chr1	190482001	190484000	5hmC gain
chr1	190496001	190498000	5hmC gain
chr1	190534001	190536000	5hmC gain
chr1	190556001	190558000	5hmC gain
chr1	190574001	190576000	5hmC gain
chr1	190646001	190648000	5hmC gain
chr1	190650001	190652000	5hmC gain
chr1	190652001	190654000	5hmC gain
chr1	190686001	190688000	5hmC gain
chr1	190716001	190718000	5hmC gain
chr1	190732001	190734000	5hmC gain
chr1	190738001	190740000	5hmC gain
chr1	190758001	190760000	5hmC gain
chr1	190798001	190800000	5hmC gain
chr1	190960001	190962000	5hmC gain
chr1	191068001	191070000	5hmC gain
chr1	191070001	191072000	5hmC gain
chr1	191072001	191074000	5hmC gain
chr1	191078001	191080000	5hmC gain
chr1	191088001	191090000	5hmC gain
chr1	191090001	191092000	5hmC gain
chr1	191102001	191104000	5hmC gain
chr1	191110001	191112000	5hmC gain
chr1	191124001	191126000	5hmC gain
chr1	191140001	191142000	5hmC gain
chr1	191154001	191156000	5hmC gain
chr1	191156001	191158000	5hmC gain
chr1	191158001	191160000	5hmC gain
chr1	191160001	191162000	5hmC gain
chr1	191166001	191168000	5hmC gain
chr1	191200001	191202000	5hmC gain
chr1	191266001	191268000	5hmC gain
chr1	191274001	191276000	5hmC gain
chr1	191286001	191288000	5hmC gain
chr1	191406001	191408000	5hmC gain
chr1	191690001	191692000	5hmC gain
chr1	191796001	191798000	5hmC gain
chr1	191868001	191870000	5hmC gain
chr1	191876001	191878000	5hmC gain
chr1	191944001	191946000	5hmC gain
chr1	191954001	191956000	5hmC gain
chr1	191976001	191978000	5hmC gain
chr1	191978001	191980000	5hmC gain
chr1	191980001	191982000	5hmC gain
chr1	191982001	191984000	5hmC gain
chr1	191992001	191994000	5hmC gain
chr1	192058001	192060000	5hmC gain
chr1	192086001	192088000	5hmC gain
chr1	192676001	192678000	5hmC gain
chr1	192700001	192702000	5hmC gain
chr1	192742001	192744000	5hmC gain
chr1	192758001	192760000	5hmC gain
chr1	192770001	192772000	5hmC gain
chr1	192782001	192784000	5hmC gain
chr1	192794001	192796000	5hmC gain
chr1	192796001	192798000	5hmC gain
chr1	192806001	192808000	5hmC gain
chr1	192826001	192828000	5hmC gain
chr1	192828001	192830000	5hmC gain
chr1	193094001	193096000	5hmC gain
chr1	193140001	193142000	5hmC gain
chr1	193416001	193418000	5hmC gain
chr1	193422001	193424000	5hmC gain
chr1	193512001	193514000	5hmC gain
chr1	193632001	193634000	5hmC gain
chr1	193810001	193812000	5hmC gain
chr1	194070001	194072000	5hmC gain
chr1	194366001	194368000	5hmC gain
chr1	194906001	194908000	5hmC gain
chr1	195058001	195060000	5hmC gain
chr1	195240001	195242000	5hmC gain
chr1	195340001	195342000	5hmC gain
chr2	3078001	3080000	5hmC gain
chr2	3080001	3082000	5hmC gain
chr2	3082001	3084000	5hmC gain
chr2	3258001	3260000	5hmC gain
chr2	3376001	3378000	5hmC gain
chr2	3562001	3564000	5hmC gain
chr2	4268001	4270000	5hmC gain
chr2	4294001	4296000	5hmC gain
chr2	4802001	4804000	5hmC gain
chr2	4820001	4822000	5hmC gain
chr2	4950001	4952000	5hmC gain
chr2	4952001	4954000	5hmC gain
chr2	4956001	4958000	5hmC gain
chr2	5008001	5010000	5hmC gain
chr2	5158001	5160000	5hmC gain
chr2	5280001	5282000	5hmC gain
chr2	5330001	5332000	5hmC gain
chr2	6470001	6472000	5hmC gain
chr2	6992001	6994000	5hmC gain
chr2	7444001	7446000	5hmC gain
chr2	7750001	7752000	5hmC gain
chr2	8132001	8134000	5hmC gain
chr2	8158001	8160000	5hmC gain
chr2	8486001	8488000	5hmC gain
chr2	8492001	8494000	5hmC gain
chr2	8988001	8990000	5hmC gain
chr2	9678001	9680000	5hmC gain
chr2	9870001	9872000	5hmC gain
chr2	10302001	10304000	5hmC gain
chr2	10632001	10634000	5hmC gain
chr2	10738001	10740000	5hmC gain
chr2	11202001	11204000	5hmC gain
chr2	11204001	11206000	5hmC gain
chr2	11508001	11510000	5hmC gain
chr2	11524001	11526000	5hmC gain
chr2	11526001	11528000	5hmC gain
chr2	11806001	11808000	5hmC gain
chr2	11860001	11862000	5hmC gain
chr2	11976001	11978000	5hmC gain
chr2	12324001	12326000	5hmC gain
chr2	12594001	12596000	5hmC gain
chr2	12608001	12610000	5hmC gain
chr2	12626001	12628000	5hmC gain
chr2	12650001	12652000	5hmC gain
chr2	12668001	12670000	5hmC gain
chr2	12916001	12918000	5hmC gain
chr2	12944001	12946000	5hmC gain
chr2	13064001	13066000	5hmC gain
chr2	13066001	13068000	5hmC gain
chr2	13562001	13564000	5hmC gain
chr2	13716001	13718000	5hmC gain
chr2	13940001	13942000	5hmC gain
chr2	13990001	13992000	5hmC gain
chr2	14412001	14414000	5hmC gain
chr2	14436001	14438000	5hmC gain
chr2	15020001	15022000	5hmC gain
chr2	15054001	15056000	5hmC gain
chr2	15252001	15254000	5hmC gain
chr2	15302001	15304000	5hmC gain
chr2	15568001	15570000	5hmC gain
chr2	15570001	15572000	5hmC gain
chr2	15650001	15652000	5hmC gain
chr2	15712001	15714000	5hmC gain
chr2	15830001	15832000	5hmC gain
chr2	15854001	15856000	5hmC gain
chr2	16288001	16290000	5hmC gain
chr2	16328001	16330000	5hmC gain
chr2	16782001	16784000	5hmC gain
chr2	16790001	16792000	5hmC gain
chr2	16960001	16962000	5hmC gain
chr2	17096001	17098000	5hmC gain
chr2	17222001	17224000	5hmC gain
chr2	17730001	17732000	5hmC gain
chr2	17754001	17756000	5hmC gain
chr2	17866001	17868000	5hmC gain
chr2	17892001	17894000	5hmC gain
chr2	17956001	17958000	5hmC gain
chr2	18246001	18248000	5hmC gain
chr2	18324001	18326000	5hmC gain
chr2	18448001	18450000	5hmC gain
chr2	18526001	18528000	5hmC gain
chr2	18608001	18610000	5hmC gain
chr2	18688001	18690000	5hmC gain
chr2	18694001	18696000	5hmC gain
chr2	18698001	18700000	5hmC gain
chr2	19076001	19078000	5hmC gain
chr2	19100001	19102000	5hmC gain
chr2	19148001	19150000	5hmC gain
chr2	19206001	19208000	5hmC gain
chr2	19228001	19230000	5hmC gain
chr2	19498001	19500000	5hmC gain
chr2	19764001	19766000	5hmC gain
chr2	19768001	19770000	5hmC gain
chr2	19842001	19844000	5hmC gain
chr2	20666001	20668000	5hmC gain
chr2	20742001	20744000	5hmC gain
chr2	21162001	21164000	5hmC gain
chr2	21358001	21360000	5hmC gain
chr2	21368001	21370000	5hmC gain
chr2	21700001	21702000	5hmC gain
chr2	22202001	22204000	5hmC gain
chr2	22308001	22310000	5hmC gain
chr2	22364001	22366000	5hmC gain
chr2	22386001	22388000	5hmC gain
chr2	22618001	22620000	5hmC gain
chr2	22620001	22622000	5hmC gain
chr2	22868001	22870000	5hmC gain
chr2	23102001	23104000	5hmC gain
chr2	23104001	23106000	5hmC gain
chr2	23302001	23304000	5hmC gain
chr2	23792001	23794000	5hmC gain
chr2	23910001	23912000	5hmC gain
chr2	24414001	24416000	5hmC gain
chr2	24434001	24436000	5hmC gain
chr2	24436001	24438000	5hmC gain
chr2	24502001	24504000	5hmC gain
chr2	24776001	24778000	5hmC gain
chr2	24956001	24958000	5hmC gain
chr2	24994001	24996000	5hmC gain
chr2	24996001	24998000	5hmC gain
chr2	25020001	25022000	5hmC gain
chr2	25038001	25040000	5hmC gain
chr2	25084001	25086000	5hmC gain
chr2	25088001	25090000	5hmC gain
chr2	25104001	25106000	5hmC gain
chr2	25124001	25126000	5hmC gain
chr2	25126001	25128000	5hmC gain
chr2	25128001	25130000	5hmC gain
chr2	25150001	25152000	5hmC gain
chr2	25164001	25166000	5hmC gain
chr2	25166001	25168000	5hmC gain
chr2	25172001	25174000	5hmC gain
chr2	25342001	25344000	5hmC gain
chr2	25370001	25372000	5hmC gain
chr2	25376001	25378000	5hmC gain
chr2	25386001	25388000	5hmC gain
chr2	25388001	25390000	5hmC gain
chr2	25610001	25612000	5hmC gain
chr2	25778001	25780000	5hmC gain
chr2	25780001	25782000	5hmC gain
chr2	25782001	25784000	5hmC gain
chr2	25822001	25824000	5hmC gain
chr2	25848001	25850000	5hmC gain
chr2	25862001	25864000	5hmC gain
chr2	25878001	25880000	5hmC gain
chr2	26024001	26026000	5hmC gain
chr2	26132001	26134000	5hmC gain
chr2	26162001	26164000	5hmC gain
chr2	26164001	26166000	5hmC gain
chr2	26188001	26190000	5hmC gain
chr2	26220001	26222000	5hmC gain
chr2	26246001	26248000	5hmC gain
chr2	26260001	26262000	5hmC gain
chr2	26264001	26266000	5hmC gain
chr2	26268001	26270000	5hmC gain
chr2	26314001	26316000	5hmC gain
chr2	26316001	26318000	5hmC gain
chr2	26352001	26354000	5hmC gain
chr2	26430001	26432000	5hmC gain
chr2	26486001	26488000	5hmC gain
chr2	26490001	26492000	5hmC gain
chr2	26492001	26494000	5hmC gain
chr2	26498001	26500000	5hmC gain
chr2	26504001	26506000	5hmC gain
chr2	26506001	26508000	5hmC gain
chr2	26516001	26518000	5hmC gain
chr2	26518001	26520000	5hmC gain
chr2	26524001	26526000	5hmC gain
chr2	26526001	26528000	5hmC gain
chr2	26530001	26532000	5hmC gain
chr2	26532001	26534000	5hmC gain
chr2	26534001	26536000	5hmC gain
chr2	26536001	26538000	5hmC gain
chr2	26538001	26540000	5hmC gain
chr2	26550001	26552000	5hmC gain
chr2	26552001	26554000	5hmC gain
chr2	26556001	26558000	5hmC gain
chr2	26558001	26560000	5hmC gain
chr2	26570001	26572000	5hmC gain
chr2	26574001	26576000	5hmC gain
chr2	26578001	26580000	5hmC gain
chr2	26580001	26582000	5hmC gain
chr2	26594001	26596000	5hmC gain
chr2	26602001	26604000	5hmC gain
chr2	26618001	26620000	5hmC gain
chr2	26622001	26624000	5hmC gain
chr2	26624001	26626000	5hmC gain
chr2	26628001	26630000	5hmC gain
chr2	26856001	26858000	5hmC gain
chr2	27034001	27036000	5hmC gain
chr2	27040001	27042000	5hmC gain
chr2	27046001	27048000	5hmC gain
chr2	27058001	27060000	5hmC gain
chr2	27060001	27062000	5hmC gain
chr2	27062001	27064000	5hmC gain
chr2	27066001	27068000	5hmC gain
chr2	27068001	27070000	5hmC gain
chr2	27070001	27072000	5hmC gain
chr2	27072001	27074000	5hmC gain
chr2	27074001	27076000	5hmC gain
chr2	27076001	27078000	5hmC gain
chr2	27092001	27094000	5hmC gain
chr2	27100001	27102000	5hmC gain
chr2	27148001	27150000	5hmC gain
chr2	27164001	27166000	5hmC gain
chr2	27170001	27172000	5hmC gain
chr2	27172001	27174000	5hmC gain
chr2	27190001	27192000	5hmC gain
chr2	27194001	27196000	5hmC gain
chr2	27196001	27198000	5hmC gain
chr2	27220001	27222000	5hmC gain
chr2	27226001	27228000	5hmC gain
chr2	27244001	27246000	5hmC gain
chr2	27252001	27254000	5hmC gain
chr2	27270001	27272000	5hmC gain
chr2	27278001	27280000	5hmC gain
chr2	27286001	27288000	5hmC gain
chr2	27290001	27292000	5hmC gain
chr2	27292001	27294000	5hmC gain
chr2	27296001	27298000	5hmC gain
chr2	27302001	27304000	5hmC gain
chr2	27366001	27368000	5hmC gain
chr2	27402001	27404000	5hmC gain
chr2	27404001	27406000	5hmC gain
chr2	27428001	27430000	5hmC gain
chr2	27432001	27434000	5hmC gain
chr2	27442001	27444000	5hmC gain
chr2	27486001	27488000	5hmC gain
chr2	27552001	27554000	5hmC gain
chr2	27554001	27556000	5hmC gain
chr2	27556001	27558000	5hmC gain
chr2	27560001	27562000	5hmC gain
chr2	27562001	27564000	5hmC gain
chr2	27568001	27570000	5hmC gain
chr2	27594001	27596000	5hmC gain
chr2	27608001	27610000	5hmC gain
chr2	27612001	27614000	5hmC gain
chr2	27624001	27626000	5hmC gain
chr2	27630001	27632000	5hmC gain
chr2	27632001	27634000	5hmC gain
chr2	27636001	27638000	5hmC gain
chr2	27638001	27640000	5hmC gain
chr2	27642001	27644000	5hmC gain
chr2	27650001	27652000	5hmC gain
chr2	27666001	27668000	5hmC gain
chr2	27668001	27670000	5hmC gain
chr2	27676001	27678000	5hmC gain
chr2	27678001	27680000	5hmC gain
chr2	27680001	27682000	5hmC gain
chr2	27696001	27698000	5hmC gain
chr2	27706001	27708000	5hmC gain
chr2	27732001	27734000	5hmC gain
chr2	27736001	27738000	5hmC gain
chr2	27742001	27744000	5hmC gain
chr2	27752001	27754000	5hmC gain
chr2	27768001	27770000	5hmC gain
chr2	27784001	27786000	5hmC gain
chr2	27786001	27788000	5hmC gain
chr2	27800001	27802000	5hmC gain
chr2	27802001	27804000	5hmC gain
chr2	27804001	27806000	5hmC gain
chr2	27814001	27816000	5hmC gain
chr2	27868001	27870000	5hmC gain
chr2	27886001	27888000	5hmC gain
chr2	27896001	27898000	5hmC gain
chr2	27958001	27960000	5hmC gain
chr2	27960001	27962000	5hmC gain
chr2	28004001	28006000	5hmC gain
chr2	28014001	28016000	5hmC gain
chr2	28022001	28024000	5hmC gain
chr2	28140001	28142000	5hmC gain
chr2	28194001	28196000	5hmC gain
chr2	28206001	28208000	5hmC gain
chr2	28208001	28210000	5hmC gain
chr2	28280001	28282000	5hmC gain
chr2	28342001	28344000	5hmC gain
chr2	28426001	28428000	5hmC gain
chr2	28520001	28522000	5hmC gain
chr2	28534001	28536000	5hmC gain
chr2	28566001	28568000	5hmC gain
chr2	28568001	28570000	5hmC gain
chr2	28682001	28684000	5hmC gain
chr2	28694001	28696000	5hmC gain
chr2	28704001	28706000	5hmC gain
chr2	28710001	28712000	5hmC gain
chr2	28726001	28728000	5hmC gain
chr2	28752001	28754000	5hmC gain
chr2	28754001	28756000	5hmC gain
chr2	28762001	28764000	5hmC gain
chr2	28764001	28766000	5hmC gain
chr2	28778001	28780000	5hmC gain
chr2	28790001	28792000	5hmC gain
chr2	28792001	28794000	5hmC gain
chr2	28930001	28932000	5hmC gain
chr2	28934001	28936000	5hmC gain
chr2	28954001	28956000	5hmC gain
chr2	28956001	28958000	5hmC gain
chr2	28970001	28972000	5hmC gain
chr2	28992001	28994000	5hmC gain
chr2	28994001	28996000	5hmC gain
chr2	28998001	29000000	5hmC gain
chr2	29004001	29006000	5hmC gain
chr2	29006001	29008000	5hmC gain
chr2	29008001	29010000	5hmC gain
chr2	29010001	29012000	5hmC gain
chr2	29012001	29014000	5hmC gain
chr2	29046001	29048000	5hmC gain
chr2	29048001	29050000	5hmC gain
chr2	29166001	29168000	5hmC gain
chr2	29272001	29274000	5hmC gain
chr2	29284001	29286000	5hmC gain
chr2	29314001	29316000	5hmC gain
chr2	29582001	29584000	5hmC gain
chr2	29596001	29598000	5hmC gain
chr2	29842001	29844000	5hmC gain
chr2	29846001	29848000	5hmC gain
chr2	29864001	29866000	5hmC gain
chr2	29890001	29892000	5hmC gain
chr2	30036001	30038000	5hmC gain
chr2	30038001	30040000	5hmC gain
chr2	30076001	30078000	5hmC gain
chr2	30184001	30186000	5hmC gain
chr2	30194001	30196000	5hmC gain
chr2	30228001	30230000	5hmC gain
chr2	30232001	30234000	5hmC gain
chr2	30318001	30320000	5hmC gain
chr2	30356001	30358000	5hmC gain
chr2	30358001	30360000	5hmC gain
chr2	30444001	30446000	5hmC gain
chr2	30466001	30468000	5hmC gain
chr2	30474001	30476000	5hmC gain
chr2	30486001	30488000	5hmC gain
chr2	30490001	30492000	5hmC gain
chr2	30494001	30496000	5hmC gain
chr2	30504001	30506000	5hmC gain
chr2	30508001	30510000	5hmC gain
chr2	30512001	30514000	5hmC gain
chr2	30514001	30516000	5hmC gain
chr2	30520001	30522000	5hmC gain
chr2	30522001	30524000	5hmC gain
chr2	30532001	30534000	5hmC gain
chr2	30550001	30552000	5hmC gain
chr2	30560001	30562000	5hmC gain
chr2	30590001	30592000	5hmC gain
chr2	30594001	30596000	5hmC gain
chr2	30644001	30646000	5hmC gain
chr2	30750001	30752000	5hmC gain
chr2	30778001	30780000	5hmC gain
chr2	30780001	30782000	5hmC gain
chr2	30784001	30786000	5hmC gain
chr2	30786001	30788000	5hmC gain
chr2	30788001	30790000	5hmC gain
chr2	30802001	30804000	5hmC gain
chr2	30832001	30834000	5hmC gain
chr2	30834001	30836000	5hmC gain
chr2	30846001	30848000	5hmC gain
chr2	30854001	30856000	5hmC gain
chr2	30856001	30858000	5hmC gain
chr2	30864001	30866000	5hmC gain
chr2	30866001	30868000	5hmC gain
chr2	30868001	30870000	5hmC gain
chr2	30870001	30872000	5hmC gain
chr2	30872001	30874000	5hmC gain
chr2	30874001	30876000	5hmC gain
chr2	30876001	30878000	5hmC gain
chr2	30880001	30882000	5hmC gain
chr2	30894001	30896000	5hmC gain
chr2	30902001	30904000	5hmC gain
chr2	30908001	30910000	5hmC gain
chr2	30920001	30922000	5hmC gain
chr2	30928001	30930000	5hmC gain
chr2	31012001	31014000	5hmC gain
chr2	31138001	31140000	5hmC gain
chr2	31232001	31234000	5hmC gain
chr2	31258001	31260000	5hmC gain
chr2	31298001	31300000	5hmC gain
chr2	31306001	31308000	5hmC gain
chr2	31310001	31312000	5hmC gain
chr2	31328001	31330000	5hmC gain
chr2	31330001	31332000	5hmC gain
chr2	31342001	31344000	5hmC gain
chr2	31358001	31360000	5hmC gain
chr2	31360001	31362000	5hmC gain
chr2	31368001	31370000	5hmC gain
chr2	31372001	31374000	5hmC gain
chr2	31388001	31390000	5hmC gain
chr2	31392001	31394000	5hmC gain
chr2	31400001	31402000	5hmC gain
chr2	31412001	31414000	5hmC gain
chr2	31426001	31428000	5hmC gain
chr2	31434001	31436000	5hmC gain
chr2	31436001	31438000	5hmC gain
chr2	31444001	31446000	5hmC gain
chr2	31450001	31452000	5hmC gain
chr2	31452001	31454000	5hmC gain
chr2	31454001	31456000	5hmC gain
chr2	31456001	31458000	5hmC gain
chr2	31460001	31462000	5hmC gain
chr2	31466001	31468000	5hmC gain
chr2	31492001	31494000	5hmC gain
chr2	31498001	31500000	5hmC gain
chr2	31506001	31508000	5hmC gain
chr2	31516001	31518000	5hmC gain
chr2	31518001	31520000	5hmC gain
chr2	31524001	31526000	5hmC gain
chr2	31526001	31528000	5hmC gain
chr2	31528001	31530000	5hmC gain
chr2	31548001	31550000	5hmC gain
chr2	31598001	31600000	5hmC gain
chr2	31614001	31616000	5hmC gain
chr2	31622001	31624000	5hmC gain
chr2	31628001	31630000	5hmC gain
chr2	31648001	31650000	5hmC gain
chr2	31652001	31654000	5hmC gain
chr2	31818001	31820000	5hmC gain
chr2	31844001	31846000	5hmC gain
chr2	31898001	31900000	5hmC gain
chr2	31914001	31916000	5hmC gain
chr2	31918001	31920000	5hmC gain
chr2	31966001	31968000	5hmC gain
chr2	32020001	32022000	5hmC gain
chr2	32066001	32068000	5hmC gain
chr2	32068001	32070000	5hmC gain
chr2	32070001	32072000	5hmC gain
chr2	32116001	32118000	5hmC gain
chr2	32130001	32132000	5hmC gain
chr2	32242001	32244000	5hmC gain
chr2	32244001	32246000	5hmC gain
chr2	32270001	32272000	5hmC gain
chr2	32346001	32348000	5hmC gain
chr2	32348001	32350000	5hmC gain
chr2	32350001	32352000	5hmC gain
chr2	32384001	32386000	5hmC gain
chr2	32408001	32410000	5hmC gain
chr2	32494001	32496000	5hmC gain
chr2	32536001	32538000	5hmC gain
chr2	32564001	32566000	5hmC gain
chr2	32586001	32588000	5hmC gain
chr2	32588001	32590000	5hmC gain
chr2	32620001	32622000	5hmC gain
chr2	32646001	32648000	5hmC gain
chr2	32668001	32670000	5hmC gain
chr2	32674001	32676000	5hmC gain
chr2	32676001	32678000	5hmC gain
chr2	32702001	32704000	5hmC gain
chr2	32722001	32724000	5hmC gain
chr2	32822001	32824000	5hmC gain
chr2	32934001	32936000	5hmC gain
chr2	32946001	32948000	5hmC gain
chr2	32952001	32954000	5hmC gain
chr2	32958001	32960000	5hmC gain
chr2	33154001	33156000	5hmC gain
chr2	33438001	33440000	5hmC gain
chr2	33474001	33476000	5hmC gain
chr2	33516001	33518000	5hmC gain
chr2	33560001	33562000	5hmC gain
chr2	33582001	33584000	5hmC gain
chr2	33594001	33596000	5hmC gain
chr2	33600001	33602000	5hmC gain
chr2	33622001	33624000	5hmC gain
chr2	33624001	33626000	5hmC gain
chr2	33636001	33638000	5hmC gain
chr2	33638001	33640000	5hmC gain
chr2	33642001	33644000	5hmC gain
chr2	33644001	33646000	5hmC gain
chr2	33676001	33678000	5hmC gain
chr2	33680001	33682000	5hmC gain
chr2	33690001	33692000	5hmC gain
chr2	33704001	33706000	5hmC gain
chr2	33842001	33844000	5hmC gain
chr2	33968001	33970000	5hmC gain
chr2	33970001	33972000	5hmC gain
chr2	33982001	33984000	5hmC gain
chr2	34002001	34004000	5hmC gain
chr2	34014001	34016000	5hmC gain
chr2	34040001	34042000	5hmC gain
chr2	34058001	34060000	5hmC gain
chr2	34064001	34066000	5hmC gain
chr2	34068001	34070000	5hmC gain
chr2	34072001	34074000	5hmC gain
chr2	34080001	34082000	5hmC gain
chr2	34082001	34084000	5hmC gain
chr2	34114001	34116000	5hmC gain
chr2	34120001	34122000	5hmC gain
chr2	34132001	34134000	5hmC gain
chr2	34134001	34136000	5hmC gain
chr2	34138001	34140000	5hmC gain
chr2	34150001	34152000	5hmC gain
chr2	34158001	34160000	5hmC gain
chr2	34176001	34178000	5hmC gain
chr2	34388001	34390000	5hmC gain
chr2	34550001	34552000	5hmC gain
chr2	34604001	34606000	5hmC gain
chr2	34638001	34640000	5hmC gain
chr2	34640001	34642000	5hmC gain
chr2	34642001	34644000	5hmC gain
chr2	34652001	34654000	5hmC gain
chr2	34656001	34658000	5hmC gain
chr2	34658001	34660000	5hmC gain
chr2	34840001	34842000	5hmC gain
chr2	34842001	34844000	5hmC gain
chr2	34958001	34960000	5hmC gain
chr2	34974001	34976000	5hmC gain
chr2	35224001	35226000	5hmC gain
chr2	35258001	35260000	5hmC gain
chr2	35268001	35270000	5hmC gain
chr2	35270001	35272000	5hmC gain
chr2	35272001	35274000	5hmC gain
chr2	35280001	35282000	5hmC gain
chr2	35284001	35286000	5hmC gain
chr2	35286001	35288000	5hmC gain
chr2	35300001	35302000	5hmC gain
chr2	35410001	35412000	5hmC gain
chr2	35436001	35438000	5hmC gain
chr2	35448001	35450000	5hmC gain
chr2	35460001	35462000	5hmC gain
chr2	35464001	35466000	5hmC gain
chr2	35480001	35482000	5hmC gain
chr2	35492001	35494000	5hmC gain
chr2	35510001	35512000	5hmC gain
chr2	35514001	35516000	5hmC gain
chr2	35526001	35528000	5hmC gain
chr2	35544001	35546000	5hmC gain
chr2	35622001	35624000	5hmC gain
chr2	35624001	35626000	5hmC gain
chr2	35626001	35628000	5hmC gain
chr2	35628001	35630000	5hmC gain
chr2	35676001	35678000	5hmC gain
chr2	35678001	35680000	5hmC gain
chr2	36002001	36004000	5hmC gain
chr2	36014001	36016000	5hmC gain
chr2	36058001	36060000	5hmC gain
chr2	36070001	36072000	5hmC gain
chr2	36076001	36078000	5hmC gain
chr2	36080001	36082000	5hmC gain
chr2	36084001	36086000	5hmC gain
chr2	36090001	36092000	5hmC gain
chr2	36096001	36098000	5hmC gain
chr2	36100001	36102000	5hmC gain
chr2	36102001	36104000	5hmC gain
chr2	36198001	36200000	5hmC gain
chr2	36200001	36202000	5hmC gain
chr2	36220001	36222000	5hmC gain
chr2	36434001	36436000	5hmC gain
chr2	36444001	36446000	5hmC gain
chr2	36570001	36572000	5hmC gain
chr2	36604001	36606000	5hmC gain
chr2	36838001	36840000	5hmC gain
chr2	36918001	36920000	5hmC gain
chr2	36920001	36922000	5hmC gain
chr2	36980001	36982000	5hmC gain
chr2	37226001	37228000	5hmC gain
chr2	37228001	37230000	5hmC gain
chr2	37780001	37782000	5hmC gain
chr2	37802001	37804000	5hmC gain
chr2	37850001	37852000	5hmC gain
chr2	38178001	38180000	5hmC gain
chr2	38346001	38348000	5hmC gain
chr2	38348001	38350000	5hmC gain
chr2	38354001	38356000	5hmC gain
chr2	38356001	38358000	5hmC gain
chr2	38358001	38360000	5hmC gain
chr2	38456001	38458000	5hmC gain
chr2	38560001	38562000	5hmC gain
chr2	38654001	38656000	5hmC gain
chr2	38670001	38672000	5hmC gain
chr2	38692001	38694000	5hmC gain
chr2	38694001	38696000	5hmC gain
chr2	38696001	38698000	5hmC gain
chr2	38702001	38704000	5hmC gain
chr2	38704001	38706000	5hmC gain
chr2	38706001	38708000	5hmC gain
chr2	38708001	38710000	5hmC gain
chr2	38714001	38716000	5hmC gain
chr2	38718001	38720000	5hmC gain
chr2	38936001	38938000	5hmC gain
chr2	38946001	38948000	5hmC gain
chr2	38954001	38956000	5hmC gain
chr2	38958001	38960000	5hmC gain
chr2	38960001	38962000	5hmC gain
chr2	38976001	38978000	5hmC gain
chr2	38982001	38984000	5hmC gain
chr2	38988001	38990000	5hmC gain
chr2	38990001	38992000	5hmC gain
chr2	38992001	38994000	5hmC gain
chr2	38996001	38998000	5hmC gain
chr2	39264001	39266000	5hmC gain
chr2	39420001	39422000	5hmC gain
chr2	39580001	39582000	5hmC gain
chr2	39598001	39600000	5hmC gain
chr2	39664001	39666000	5hmC gain
chr2	39860001	39862000	5hmC gain
chr2	40194001	40196000	5hmC gain
chr2	40214001	40216000	5hmC gain
chr2	40462001	40464000	5hmC gain
chr2	40474001	40476000	5hmC gain
chr2	40892001	40894000	5hmC gain
chr2	41180001	41182000	5hmC gain
chr2	41386001	41388000	5hmC gain
chr2	42916001	42918000	5hmC gain
chr2	43150001	43152000	5hmC gain
chr2	43314001	43316000	5hmC gain
chr2	44936001	44938000	5hmC gain
chr2	45126001	45128000	5hmC gain
chr2	45300001	45302000	5hmC gain
chr2	45794001	45796000	5hmC gain
chr2	45896001	45898000	5hmC gain
chr2	45940001	45942000	5hmC gain
chr2	47150001	47152000	5hmC gain
chr2	47500001	47502000	5hmC gain
chr2	47732001	47734000	5hmC gain
chr2	48304001	48306000	5hmC gain
chr2	48466001	48468000	5hmC gain
chr2	48786001	48788000	5hmC gain
chr2	48854001	48856000	5hmC gain
chr2	49348001	49350000	5hmC gain
chr2	49408001	49410000	5hmC gain
chr2	49654001	49656000	5hmC gain
chr2	49858001	49860000	5hmC gain
chr2	50102001	50104000	5hmC gain
chr2	50470001	50472000	5hmC gain
chr2	51482001	51484000	5hmC gain
chr2	51516001	51518000	5hmC gain
chr2	51518001	51520000	5hmC gain
chr2	51536001	51538000	5hmC gain
chr2	51806001	51808000	5hmC gain
chr2	51872001	51874000	5hmC gain
chr2	51874001	51876000	5hmC gain
chr2	51910001	51912000	5hmC gain
chr2	53280001	53282000	5hmC gain
chr2	53314001	53316000	5hmC gain
chr2	53388001	53390000	5hmC gain
chr2	53444001	53446000	5hmC gain
chr2	53820001	53822000	5hmC gain
chr2	54206001	54208000	5hmC gain
chr2	54278001	54280000	5hmC gain
chr2	54328001	54330000	5hmC gain
chr2	54364001	54366000	5hmC gain
chr2	54372001	54374000	5hmC gain
chr2	55398001	55400000	5hmC gain
chr2	55740001	55742000	5hmC gain
chr2	55742001	55744000	5hmC gain
chr2	55910001	55912000	5hmC gain
chr2	56004001	56006000	5hmC gain
chr2	56094001	56096000	5hmC gain
chr2	56098001	56100000	5hmC gain
chr2	56814001	56816000	5hmC gain
chr2	56900001	56902000	5hmC gain
chr2	56906001	56908000	5hmC gain
chr2	57018001	57020000	5hmC gain
chr2	57102001	57104000	5hmC gain
chr2	57424001	57426000	5hmC gain
chr2	57574001	57576000	5hmC gain
chr2	58120001	58122000	5hmC gain
chr2	58346001	58348000	5hmC gain
chr2	58872001	58874000	5hmC gain
chr2	60388001	60390000	5hmC gain
chr2	60570001	60572000	5hmC gain
chr2	60870001	60872000	5hmC gain
chr2	61228001	61230000	5hmC gain
chr2	61330001	61332000	5hmC gain
chr2	61334001	61336000	5hmC gain
chr2	61336001	61338000	5hmC gain
chr2	61804001	61806000	5hmC gain
chr2	61814001	61816000	5hmC gain
chr2	61870001	61872000	5hmC gain
chr2	62012001	62014000	5hmC gain
chr2	62834001	62836000	5hmC gain
chr2	63438001	63440000	5hmC gain
chr2	63702001	63704000	5hmC gain
chr2	63786001	63788000	5hmC gain
chr2	63810001	63812000	5hmC gain
chr2	64274001	64276000	5hmC gain
chr2	64402001	64404000	5hmC gain
chr2	64432001	64434000	5hmC gain
chr2	64572001	64574000	5hmC gain
chr2	64748001	64750000	5hmC gain
chr2	64770001	64772000	5hmC gain
chr2	64772001	64774000	5hmC gain
chr2	65022001	65024000	5hmC gain
chr2	65306001	65308000	5hmC gain
chr2	65580001	65582000	5hmC gain
chr2	66408001	66410000	5hmC gain
[truncated: 198,000+ more rows]

## Sheet: Sheet2
chr1	3106001	3108000	5hmC gain
chr1	3738001	3740000	5hmC gain
chr1	3844001	3846000	5hmC gain
chr1	3964001	3966000	5hmC gain
chr1	4374001	4376000	5hmC gain
chr1	4524001	4526000	5hmC gain
chr1	4610001	4612000	5hmC gain
chr1	4710001	4712000	5hmC gain
chr1	4978001	4980000	5hmC gain
chr1	4986001	4988000	5hmC gain
chr1	5040001	5042000	5hmC gain
chr1	5046001	5048000	5hmC gain
chr1	5170001	5172000	5hmC gain
chr1	5358001	5360000	5hmC gain
chr1	5476001	5478000	5hmC gain
chr1	5694001	5696000	5hmC gain
chr1	6334001	6336000	5hmC gain
chr1	6430001	6432000	5hmC gain
chr1	6436001	6438000	5hmC gain
chr1	6438001	6440000	5hmC gain
chr1	6512001	6514000	5hmC gain
chr1	6698001	6700000	5hmC gain
chr1	7056001	7058000	5hmC gain
chr1	7084001	7086000	5hmC gain
chr1	7272001	7274000	5hmC gain
chr1	7302001	7304000	5hmC gain
chr1	7366001	7368000	5hmC gain
chr1	7702001	7704000	5hmC gain
chr1	7866001	7868000	5hmC gain
chr1	7932001	7934000	5hmC gain
chr1	7960001	7962000	5hmC gain
chr1	8236001	8238000	5hmC gain
chr1	8404001	8406000	5hmC gain
chr1	8514001	8516000	5hmC gain
chr1	8776001	8778000	5hmC gain
chr1	8828001	8830000	5hmC gain
chr1	9378001	9380000	5hmC gain
chr1	9612001	9614000	5hmC gain
chr1	9768001	9770000	5hmC gain
chr1	9836001	9838000	5hmC gain
chr1	10288001	10290000	5hmC gain
chr1	10340001	10342000	5hmC gain
chr1	11050001	11052000	5hmC gain
chr1	11188001	11190000	5hmC gain
chr1	11374001	11376000	5hmC gain
chr1	11482001	11484000	5hmC gain
chr1	11848001	11850000	5hmC gain
chr1	11852001	11854000	5hmC gain
chr1	12046001	12048000	5hmC gain
chr1	12154001	12156000	5hmC gain
chr1	12514001	12516000	5hmC gain
chr1	12828001	12830000	5hmC gain
chr1	12900001	12902000	5hmC gain
chr1	12926001	12928000	5hmC gain
chr1	12990001	12992000	5hmC gain
chr1	13030001	13032000	5hmC gain
chr1	13076001	13078000	5hmC gain
chr1	13082001	13084000	5hmC gain
chr1	13132001	13134000	5hmC gain
chr1	13134001	13136000	5hmC gain
chr1	13430001	13432000	5hmC gain
chr1	13434001	13436000	5hmC gain
chr1	13514001	13516000	5hmC gain
chr1	13960001	13962000	5hmC gain
chr1	14066001	14068000	5hmC gain
chr1	14084001	14086000	5hmC gain
chr1	14390001	14392000	5hmC gain
chr1	14530001	14532000	5hmC gain
chr1	15098001	15100000	5hmC gain
chr1	15100001	15102000	5hmC gain
chr1	15514001	15516000	5hmC gain
chr1	15528001	15530000	5hmC gain
chr1	15706001	15708000	5hmC gain
chr1	15734001	15736000	5hmC gain
chr1	15846001	15848000	5hmC gain
chr1	16002001	16004000	5hmC gain
chr1	16202001	16204000	5hmC gain
chr1	16452001	16454000	5hmC gain
chr1	16732001	16734000	5hmC gain
chr1	16744001	16746000	5hmC gain
chr1	17138001	17140000	5hmC gain
chr1	18220001	18222000	5hmC gain
chr1	18392001	18394000	5hmC gain
chr1	19312001	19314000	5hmC gain
chr1	20024001	20026000	5hmC gain
chr1	20086001	20088000	5hmC gain
chr1	20598001	20600000	5hmC gain
chr1	20768001	20770000	5hmC gain
chr1	20770001	20772000	5hmC gain
chr1	20802001	20804000	5hmC gain
chr1	21012001	21014000	5hmC gain
chr1	21020001	21022000	5hmC gain
chr1	21032001	21034000	5hmC gain
chr1	21054001	21056000	5hmC gain
chr1	21270001	21272000	5hmC gain
chr1	21364001	21366000	5hmC gain
chr1	22012001	22014000	5hmC gain
chr1	22030001	22032000	5hmC gain
chr1	22236001	22238000	5hmC gain
chr1	23338001	23340000	5hmC gain
chr1	23440001	23442000	5hmC gain
chr1	23564001	23566000	5hmC gain
chr1	23698001	23700000	5hmC gain
chr1	23716001	23718000	5hmC gain
chr1	23738001	23740000	5hmC gain
chr1	24646001	24648000	5hmC gain
chr1	24930001	24932000	5hmC gain
chr1	24982001	24984000	5hmC gain
chr1	25498001	25500000	5hmC gain
chr1	26326001	26328000	5hmC gain
chr1	26370001	26372000	5hmC gain
chr1	26500001	26502000	5hmC gain
chr1	26994001	26996000	5hmC gain
chr1	27028001	27030000	5hmC gain
chr1	27318001	27320000	5hmC gain
chr1	28304001	28306000	5hmC gain
chr1	28350001	28352000	5hmC gain
chr1	28352001	28354000	5hmC gain
chr1	28382001	28384000	5hmC gain
chr1	28440001	28442000	5hmC gain
chr1	29244001	29246000	5hmC gain
chr1	29418001	29420000	5hmC gain
chr1	29476001	29478000	5hmC gain
chr1	30028001	30030000	5hmC gain
chr1	30280001	30282000	5hmC gain
chr1	30604001	30606000	5hmC gain
chr1	30962001	30964000	5hmC gain
chr1	31168001	31170000	5hmC gain
chr1	32850001	32852000	5hmC gain
chr1	33072001	33074000	5hmC gain
chr1	33418001	33420000	5hmC gain
chr1	33906001	33908000	5hmC gain
chr1	34400001	34402000	5hmC gain
chr1	34482001	34484000	5hmC gain
chr1	34664001	34666000	5hmC gain
chr1	34670001	34672000	5hmC gain
chr1	34704001	34706000	5hmC gain
chr1	34722001	34724000	5hmC gain
chr1	34930001	34932000	5hmC gain
chr1	35062001	35064000	5hmC gain
chr1	35246001	35248000	5hmC gain
chr1	35622001	35624000	5hmC gain
chr1	35756001	35758000	5hmC gain
chr1	36118001	36120000	5hmC gain
chr1	36126001	36128000	5hmC gain
chr1	36128001	36130000	5hmC gain
chr1	36282001	36284000	5hmC gain
chr1	36368001	36370000	5hmC gain
chr1	36406001	36408000	5hmC gain
chr1	36408001	36410000	5hmC gain
chr1	36410001	36412000	5hmC gain
chr1	36472001	36474000	5hmC gain
chr1	36474001	36476000	5hmC gain
chr1	36592001	36594000	5hmC gain
chr1	36624001	36626000	5hmC gain
chr1	36632001	36634000	5hmC gain
chr1	36754001	36756000	5hmC gain
chr1	36756001	36758000	5hmC gain
chr1	36982001	36984000	5hmC gain
chr1	37090001	37092000	5hmC gain
chr1	37126001	37128000	5hmC gain
chr1	37168001	37170000	5hmC gain
chr1	37200001	37202000	5hmC gain
chr1	37260001	37262000	5hmC gain
chr1	37546001	37548000	5hmC gain
chr1	38668001	38670000	5hmC gain
chr1	39046001	39048000	5hmC gain
chr1	39090001	39092000	5hmC gain
chr1	39486001	39488000	5hmC gain
chr1	39664001	39666000	5hmC gain
chr1	39682001	39684000	5hmC gain
chr1	39684001	39686000	5hmC gain
chr1	40146001	40148000	5hmC gain
chr1	40148001	40150000	5hmC gain
chr1	40210001	40212000	5hmC gain
chr1	40212001	40214000	5hmC gain
chr1	40582001	40584000	5hmC gain
chr1	40718001	40720000	5hmC gain
chr1	40790001	40792000	5hmC gain
chr1	41066001	41068000	5hmC gain
chr1	41130001	41132000	5hmC gain
chr1	41520001	41522000	5hmC gain
chr1	41592001	41594000	5hmC gain
chr1	41598001	41600000	5hmC gain
chr1	41760001	41762000	5hmC gain
chr1	41990001	41992000	5hmC gain
chr1	42244001	42246000	5hmC gain
chr1	42598001	42600000	5hmC gain
chr1	42768001	42770000	5hmC gain
chr1	43032001	43034000	5hmC gain
chr1	43322001	43324000	5hmC gain
chr1	43618001	43620000	5hmC gain
chr1	44254001	44256000	5hmC gain
chr1	44288001	44290000	5hmC gain
chr1	44430001	44432000	5hmC gain
chr1	44502001	44504000	5hmC gain
chr1	44816001	44818000	5hmC gain
chr1	45640001	45642000	5hmC gain
chr1	46010001	46012000	5hmC gain
chr1	46330001	46332000	5hmC gain
chr1	46496001	46498000	5hmC gain
chr1	47180001	47182000	5hmC gain
chr1	47790001	47792000	5hmC gain
chr1	47872001	47874000	5hmC gain
chr1	47968001	47970000	5hmC gain
chr1	48308001	48310000	5hmC gain
chr1	48464001	48466000	5hmC gain
chr1	48802001	48804000	5hmC gain
chr1	49478001	49480000	5hmC gain
chr1	50656001	50658000	5hmC gain
chr1	50814001	50816000	5hmC gain
chr1	51752001	51754000	5hmC gain
chr1	52314001	52316000	5hmC gain
chr1	52736001	52738000	5hmC gain
chr1	52762001	52764000	5hmC gain
chr1	52952001	52954000	5hmC gain
chr1	52964001	52966000	5hmC gain
chr1	52996001	52998000	5hmC gain
chr1	53164001	53166000	5hmC gain
chr1	53242001	53244000	5hmC gain
chr1	53450001	53452000	5hmC gain
chr1	53612001	53614000	5hmC gain
chr1	53654001	53656000	5hmC gain
chr1	53666001	53668000	5hmC gain
chr1	53672001	53674000	5hmC gain
chr1	53752001	53754000	5hmC gain
chr1	54292001	54294000	5hmC gain
chr1	54618001	54620000	5hmC gain
chr1	54780001	54782000	5hmC gain
chr1	55358001	55360000	5hmC gain
chr1	55390001	55392000	5hmC gain
chr1	55458001	55460000	5hmC gain
chr1	55496001	55498000	5hmC gain
chr1	56492001	56494000	5hmC gain
chr1	56690001	56692000	5hmC gain
chr1	56782001	56784000	5hmC gain
chr1	56976001	56978000	5hmC gain
chr1	56978001	56980000	5hmC gain
chr1	56980001	56982000	5hmC gain
chr1	56982001	56984000	5hmC gain
chr1	57190001	57192000	5hmC gain
chr1	57196001	57198000	5hmC gain
chr1	57312001	57314000	5hmC gain
chr1	57448001	57450000	5hmC gain
chr1	57608001	57610000	5hmC gain
chr1	57612001	57614000	5hmC gain
chr1	57618001	57620000	5hmC gain
chr1	57714001	57716000	5hmC gain
chr1	58050001	58052000	5hmC gain
chr1	58130001	58132000	5hmC gain
chr1	58154001	58156000	5hmC gain
chr1	58276001	58278000	5hmC gain
chr1	58278001	58280000	5hmC gain
chr1	58322001	58324000	5hmC gain
chr1	58456001	58458000	5hmC gain
chr1	58642001	58644000	5hmC gain
chr1	58834001	58836000	5hmC gain
chr1	59144001	59146000	5hmC gain
chr1	59758001	59760000	5hmC gain
chr1	60874001	60876000	5hmC gain
chr1	61406001	61408000	5hmC gain
chr1	61452001	61454000	5hmC gain
chr1	61636001	61638000	5hmC gain
chr1	62220001	62222000	5hmC gain
chr1	62648001	62650000	5hmC gain
chr1	62656001	62658000	5hmC gain
chr1	62706001	62708000	5hmC gain
chr1	62762001	62764000	5hmC gain
chr1	63262001	63264000	5hmC gain
chr1	63264001	63266000	5hmC gain
chr1	63838001	63840000	5hmC gain
chr1	65992001	65994000	5hmC gain
chr1	66662001	66664000	5hmC gain
chr1	67240001	67242000	5hmC gain
chr1	67258001	67260000	5hmC gain
chr1	67566001	67568000	5hmC gain
chr1	67916001	67918000	5hmC gain
chr1	68350001	68352000	5hmC gain
chr1	69376001	69378000	5hmC gain
chr1	69732001	69734000	5hmC gain
chr1	69910001	69912000	5hmC gain
chr1	71146001	71148000	5hmC gain
chr1	71608001	71610000	5hmC gain
chr1	71612001	71614000	5hmC gain
chr1	71622001	71624000	5hmC gain
chr1	71708001	71710000	5hmC gain
chr1	71812001	71814000	5hmC gain
chr1	72064001	72066000	5hmC gain
chr1	72132001	72134000	5hmC gain
chr1	72626001	72628000	5hmC gain
chr1	72824001	72826000	5hmC gain
chr1	72846001	72848000	5hmC gain
chr1	72918001	72920000	5hmC gain
chr1	72920001	72922000	5hmC gain
chr1	73178001	73180000	5hmC gain
chr1	73420001	73422000	5hmC gain
chr1	73422001	73424000	5hmC gain
chr1	73858001	73860000	5hmC gain
chr1	73902001	73904000	5hmC gain
chr1	73940001	73942000	5hmC gain
chr1	73972001	73974000	5hmC gain
chr1	74000001	74002000	5hmC gain
chr1	74020001	74022000	5hmC gain
chr1	74024001	74026000	5hmC gain
chr1	74030001	74032000	5hmC gain
chr1	74034001	74036000	5hmC gain
chr1	74062001	74064000	5hmC gain
chr1	74080001	74082000	5hmC gain
chr1	74096001	74098000	5hmC gain
chr1	74100001	74102000	5hmC gain
chr1	74102001	74104000	5hmC gain
chr1	74108001	74110000	5hmC gain
chr1	74122001	74124000	5hmC gain
chr1	74126001	74128000	5hmC gain
chr1	74128001	74130000	5hmC gain
chr1	74136001	74138000	5hmC gain
chr1	74140001	74142000	5hmC gain
chr1	74144001	74146000	5hmC gain
chr1	74226001	74228000	5hmC gain
chr1	74276001	74278000	5hmC gain
chr1	74294001	74296000	5hmC gain
chr1	74372001	74374000	5hmC gain
chr1	74382001	74384000	5hmC gain
chr1	74386001	74388000	5hmC gain
chr1	74408001	74410000	5hmC gain
chr1	74424001	74426000	5hmC gain
chr1	74632001	74634000	5hmC gain
chr1	74718001	74720000	5hmC gain
chr1	74752001	74754000	5hmC gain
chr1	74926001	74928000	5hmC gain
chr1	74964001	74966000	5hmC gain
chr1	75292001	75294000	5hmC gain
chr1	75382001	75384000	5hmC gain
chr1	76178001	76180000	5hmC gain
chr1	76312001	76314000	5hmC gain
chr1	76332001	76334000	5hmC gain
chr1	76380001	76382000	5hmC gain
chr1	77610001	77612000	5hmC gain
chr1	77712001	77714000	5hmC gain
chr1	77850001	77852000	5hmC gain
chr1	78500001	78502000	5hmC gain
chr1	78502001	78504000	5hmC gain
chr1	78594001	78596000	5hmC gain
chr1	78784001	78786000	5hmC gain
chr1	78814001	78816000	5hmC gain
chr1	78856001	78858000	5hmC gain
chr1	78908001	78910000	5hmC gain
chr1	79008001	79010000	5hmC gain
chr1	79070001	79072000	5hmC gain
chr1	79500001	79502000	5hmC gain
chr1	79502001	79504000	5hmC gain
chr1	79960001	79962000	5hmC gain
chr1	79972001	79974000	5hmC gain
chr1	79982001	79984000	5hmC gain
chr1	80184001	80186000	5hmC gain
chr1	80880001	80882000	5hmC gain
chr1	81392001	81394000	5hmC gain
chr1	81802001	81804000	5hmC gain
chr1	81804001	81806000	5hmC gain
chr1	81824001	81826000	5hmC gain
chr1	81828001	81830000	5hmC gain
chr1	81830001	81832000	5hmC gain
chr1	81834001	81836000	5hmC gain
chr1	81984001	81986000	5hmC gain
chr1	82456001	82458000	5hmC gain
chr1	82462001	82464000	5hmC gain
chr1	82924001	82926000	5hmC gain
chr1	82938001	82940000	5hmC gain
chr1	82940001	82942000	5hmC gain
chr1	82960001	82962000	5hmC gain
chr1	83382001	83384000	5hmC gain
chr1	83406001	83408000	5hmC gain
chr1	83442001	83444000	5hmC gain
chr1	83910001	83912000	5hmC gain
chr1	83998001	84000000	5hmC gain
chr1	84226001	84228000	5hmC gain
chr1	84290001	84292000	5hmC gain
chr1	84350001	84352000	5hmC gain
chr1	84866001	84868000	5hmC gain
chr1	84870001	84872000	5hmC gain
chr1	84886001	84888000	5hmC gain
chr1	84888001	84890000	5hmC gain
chr1	84892001	84894000	5hmC gain
chr1	85722001	85724000	5hmC gain
chr1	85748001	85750000	5hmC gain
chr1	85752001	85754000	5hmC gain
chr1	85770001	85772000	5hmC gain
chr1	85780001	85782000	5hmC gain
chr1	85882001	85884000	5hmC gain
chr1	85898001	85900000	5hmC gain
chr1	85980001	85982000	5hmC gain
chr1	86002001	86004000	5hmC gain
chr1	86026001	86028000	5hmC gain
chr1	86268001	86270000	5hmC gain
chr1	86270001	86272000	5hmC gain
chr1	86296001	86298000	5hmC gain
chr1	86422001	86424000	5hmC gain
chr1	86424001	86426000	5hmC gain
chr1	86442001	86444000	5hmC gain
chr1	86454001	86456000	5hmC gain
chr1	86482001	86484000	5hmC gain
chr1	86508001	86510000	5hmC gain
chr1	86540001	86542000	5hmC gain
chr1	86632001	86634000	5hmC gain
chr1	86636001	86638000	5hmC gain
chr1	86654001	86656000	5hmC gain
chr1	86662001	86664000	5hmC gain
chr1	86670001	86672000	5hmC gain
chr1	86678001	86680000	5hmC gain
chr1	86936001	86938000	5hmC gain
chr1	87150001	87152000	5hmC gain
chr1	87156001	87158000	5hmC gain
chr1	87170001	87172000	5hmC gain
chr1	87172001	87174000	5hmC gain
chr1	87176001	87178000	5hmC gain
chr1	87182001	87184000	5hmC gain
chr1	87186001	87188000	5hmC gain
chr1	87210001	87212000	5hmC gain
chr1	87268001	87270000	5hmC gain
chr1	87308001	87310000	5hmC gain
chr1	87550001	87552000	5hmC gain
chr1	87552001	87554000	5hmC gain
chr1	87636001	87638000	5hmC gain
chr1	87638001	87640000	5hmC gain
chr1	87650001	87652000	5hmC gain
chr1	87668001	87670000	5hmC gain
chr1	87676001	87678000	5hmC gain
chr1	88234001	88236000	5hmC gain
chr1	88236001	88238000	5hmC gain
chr1	88238001	88240000	5hmC gain
chr1	88240001	88242000	5hmC gain
chr1	88242001	88244000	5hmC gain
chr1	88248001	88250000	5hmC gain
chr1	88252001	88254000	5hmC gain
chr1	88266001	88268000	5hmC gain
chr1	88270001	88272000	5hmC gain
chr1	88272001	88274000	5hmC gain
chr1	88284001	88286000	5hmC gain
chr1	88286001	88288000	5hmC gain
chr1	88596001	88598000	5hmC gain
chr1	88600001	88602000	5hmC gain
chr1	88602001	88604000	5hmC gain
chr1	88604001	88606000	5hmC gain
chr1	88608001	88610000	5hmC gain
chr1	88700001	88702000	5hmC gain
chr1	88702001	88704000	5hmC gain
chr1	88858001	88860000	5hmC gain
chr1	88924001	88926000	5hmC gain
chr1	88936001	88938000	5hmC gain
chr1	89010001	89012000	5hmC gain
chr1	89030001	89032000	5hmC gain
chr1	89358001	89360000	5hmC gain
chr1	89412001	89414000	5hmC gain
chr1	89924001	89926000	5hmC gain
chr1	89928001	89930000	5hmC gain
chr1	90012001	90014000	5hmC gain
chr1	90046001	90048000	5hmC gain
chr1	90056001	90058000	5hmC gain
chr1	90124001	90126000	5hmC gain
chr1	90152001	90154000	5hmC gain
chr1	90154001	90156000	5hmC gain
chr1	90218001	90220000	5hmC gain
chr1	90480001	90482000	5hmC gain
chr1	90498001	90500000	5hmC gain
chr1	90504001	90506000	5hmC gain
chr1	90516001	90518000	5hmC gain
chr1	90548001	90550000	5hmC gain
chr1	90550001	90552000	5hmC gain
chr1	90590001	90592000	5hmC gain
chr1	90648001	90650000	5hmC gain
chr1	90794001	90796000	5hmC gain
chr1	90806001	90808000	5hmC gain
chr1	90824001	90826000	5hmC gain
chr1	90836001	90838000	5hmC gain
chr1	90848001	90850000	5hmC gain
chr1	90920001	90922000	5hmC gain
chr1	90944001	90946000	5hmC gain
chr1	90952001	90954000	5hmC gain
chr1	90956001	90958000	5hmC gain
chr1	90960001	90962000	5hmC gain
chr1	90968001	90970000	5hmC gain
chr1	90970001	90972000	5hmC gain
chr1	90972001	90974000	5hmC gain
chr1	90974001	90976000	5hmC gain
chr1	90976001	90978000	5hmC gain
chr1	91030001	91032000	5hmC gain
chr1	91036001	91038000	5hmC gain
chr1	91052001	91054000	5hmC gain
chr1	91110001	91112000	5hmC gain
chr1	91192001	91194000	5hmC gain
chr1	91194001	91196000	5hmC gain
chr1	91202001	91204000	5hmC gain
chr1	91214001	91216000	5hmC gain
chr1	91218001	91220000	5hmC gain
chr1	91222001	91224000	5hmC gain
chr1	91308001	91310000	5hmC gain
chr1	91328001	91330000	5hmC gain
chr1	91336001	91338000	5hmC gain
chr1	91338001	91340000	5hmC gain
chr1	91358001	91360000	5hmC gain
chr1	91360001	91362000	5hmC gain
chr1	91366001	91368000	5hmC gain
chr1	91404001	91406000	5hmC gain
chr1	91502001	91504000	5hmC gain
chr1	91584001	91586000	5hmC gain
chr1	91596001	91598000	5hmC gain
chr1	91612001	91614000	5hmC gain
chr1	91616001	91618000	5hmC gain
chr1	91620001	91622000	5hmC gain
chr1	91664001	91666000	5hmC gain
chr1	91670001	91672000	5hmC gain
chr1	91762001	91764000	5hmC gain
chr1	91810001	91812000	5hmC gain
chr1	91822001	91824000	5hmC gain
chr1	91824001	91826000	5hmC gain
chr1	91826001	91828000	5hmC gain
chr1	91828001	91830000	5hmC gain
chr1	91830001	91832000	5hmC gain
chr1	91848001	91850000	5hmC gain
chr1	91858001	91860000	5hmC gain
chr1	91892001	91894000	5hmC gain
chr1	91918001	91920000	5hmC gain
chr1	91956001	91958000	5hmC gain
chr1	91982001	91984000	5hmC gain
chr1	92170001	92172000	5hmC gain
chr1	92230001	92232000	5hmC gain
chr1	92272001	92274000	5hmC gain
chr1	92294001	92296000	5hmC gain
chr1	92298001	92300000	5hmC gain
chr1	92304001	92306000	5hmC gain
chr1	92366001	92368000	5hmC gain
chr1	92372001	92374000	5hmC gain
chr1	92392001	92394000	5hmC gain
chr1	92396001	92398000	5hmC gain
chr1	92692001	92694000	5hmC gain
chr1	92738001	92740000	5hmC gain
chr1	92740001	92742000	5hmC gain
chr1	92764001	92766000	5hmC gain
chr1	92766001	92768000	5hmC gain
chr1	92776001	92778000	5hmC gain
chr1	92778001	92780000	5hmC gain
chr1	92966001	92968000	5hmC gain
chr1	93140001	93142000	5hmC gain
chr1	93144001	93146000	5hmC gain
chr1	93152001	93154000	5hmC gain
chr1	93162001	93164000	5hmC gain
chr1	93166001	93168000	5hmC gain
chr1	93178001	93180000	5hmC gain
chr1	93182001	93184000	5hmC gain
chr1	93186001	93188000	5hmC gain
chr1	93188001	93190000	5hmC gain
chr1	93198001	93200000	5hmC gain
chr1	93202001	93204000	5hmC gain
chr1	93214001	93216000	5hmC gain
chr1	93218001	93220000	5hmC gain
chr1	93260001	93262000	5hmC gain
chr1	93264001	93266000	5hmC gain
chr1	93284001	93286000	5hmC gain
chr1	93394001	93396000	5hmC gain
chr1	93398001	93400000	5hmC gain
chr1	93400001	93402000	5hmC gain
chr1	93604001	93606000	5hmC gain
chr1	93606001	93608000	5hmC gain
chr1	93658001	93660000	5hmC gain
chr1	93666001	93668000	5hmC gain
chr1	93696001	93698000	5hmC gain
chr1	93698001	93700000	5hmC gain
chr1	93786001	93788000	5hmC gain
chr1	93812001	93814000	5hmC gain
chr1	93816001	93818000	5hmC gain
chr1	93824001	93826000	5hmC gain
chr1	93920001	93922000	5hmC gain
chr1	93984001	93986000	5hmC gain
chr1	94038001	94040000	5hmC gain
chr1	94042001	94044000	5hmC gain
chr1	94098001	94100000	5hmC gain
chr1	94244001	94246000	5hmC gain
chr1	94290001	94292000	5hmC gain
chr1	94894001	94896000	5hmC gain
chr1	95502001	95504000	5hmC gain
chr1	95558001	95560000	5hmC gain
chr1	95764001	95766000	5hmC gain
chr1	95818001	95820000	5hmC gain
chr1	95846001	95848000	5hmC gain
chr1	95860001	95862000	5hmC gain
chr1	95944001	95946000	5hmC gain
chr1	96476001	96478000	5hmC gain
chr1	96502001	96504000	5hmC gain
chr1	97354001	97356000	5hmC gain
chr1	97490001	97492000	5hmC gain
chr1	97530001	97532000	5hmC gain
chr1	98050001	98052000	5hmC gain
chr1	98256001	98258000	5hmC gain
chr1	98316001	98318000	5hmC gain
chr1	98364001	98366000	5hmC gain
chr1	98468001	98470000	5hmC gain
chr1	99432001	99434000	5hmC gain
chr1	99922001	99924000	5hmC gain
chr1	100610001	100612000	5hmC gain
chr1	101666001	101668000	5hmC gain
chr1	101830001	101832000	5hmC gain
chr1	101888001	101890000	5hmC gain
chr1	101922001	101924000	5hmC gain
chr1	102014001	102016000	5hmC gain
chr1	102112001	102114000	5hmC gain
chr1	102238001	102240000	5hmC gain
chr1	102628001	102630000	5hmC gain
chr1	102778001	102780000	5hmC gain
chr1	102864001	102866000	5hmC gain
chr1	103560001	103562000	5hmC gain
chr1	103680001	103682000	5hmC gain
chr1	103746001	103748000	5hmC gain
chr1	104098001	104100000	5hmC gain
chr1	104344001	104346000	5hmC gain
chr1	104362001	104364000	5hmC gain
chr1	104376001	104378000	5hmC gain
chr1	104454001	104456000	5hmC gain
chr1	104456001	104458000	5hmC gain
chr1	104724001	104726000	5hmC gain
chr1	104894001	104896000	5hmC gain
chr1	105140001	105142000	5hmC gain
chr1	105392001	105394000	5hmC gain
chr1	105814001	105816000	5hmC gain
chr1	106118001	106120000	5hmC gain
chr1	106402001	106404000	5hmC gain
chr1	106800001	106802000	5hmC gain
chr1	106802001	106804000	5hmC gain
chr1	107234001	107236000	5hmC gain
chr1	107260001	107262000	5hmC gain
chr1	107998001	108000000	5hmC gain
chr1	108312001	108314000	5hmC gain
chr1	108552001	108554000	5hmC gain
chr1	108786001	108788000	5hmC gain
chr1	108816001	108818000	5hmC gain
chr1	109682001	109684000	5hmC gain
chr1	109970001	109972000	5hmC gain
chr1	110316001	110318000	5hmC gain
chr1	110678001	110680000	5hmC gain
chr1	110816001	110818000	5hmC gain
chr1	110848001	110850000	5hmC gain
chr1	111026001	111028000	5hmC gain
chr1	111884001	111886000	5hmC gain
chr1	113062001	113064000	5hmC gain
chr1	113444001	113446000	5hmC gain
chr1	113646001	113648000	5hmC gain
chr1	113820001	113822000	5hmC gain
chr1	113976001	113978000	5hmC gain
chr1	114108001	114110000	5hmC gain
chr1	114338001	114340000	5hmC gain
chr1	115250001	115252000	5hmC gain
chr1	115756001	115758000	5hmC gain
chr1	116880001	116882000	5hmC gain
chr1	116974001	116976000	5hmC gain
chr1	117176001	117178000	5hmC gain
chr1	117452001	117454000	5hmC gain
chr1	117640001	117642000	5hmC gain
chr1	117688001	117690000	5hmC gain
chr1	117690001	117692000	5hmC gain
chr1	117776001	117778000	5hmC gain
chr1	117888001	117890000	5hmC gain
chr1	117920001	117922000	5hmC gain
chr1	117992001	117994000	5hmC gain
chr1	118138001	118140000	5hmC gain
chr1	118188001	118190000	5hmC gain
chr1	118214001	118216000	5hmC gain
chr1	118458001	118460000	5hmC gain
chr1	118724001	118726000	5hmC gain
chr1	118740001	118742000	5hmC gain
chr1	118744001	118746000	5hmC gain
chr1	118768001	118770000	5hmC gain
chr1	118778001	118780000	5hmC gain
chr1	118782001	118784000	5hmC gain
chr1	118854001	118856000	5hmC gain
chr1	118856001	118858000	5hmC gain
chr1	118872001	118874000	5hmC gain
chr1	118912001	118914000	5hmC gain
chr1	118968001	118970000	5hmC gain
chr1	119000001	119002000	5hmC gain
chr1	119018001	119020000	5hmC gain
chr1	119058001	119060000	5hmC gain
chr1	119064001	119066000	5hmC gain
chr1	119074001	119076000	5hmC gain
chr1	119084001	119086000	5hmC gain
chr1	119118001	119120000	5hmC gain
chr1	119150001	119152000	5hmC gain
chr1	119166001	119168000	5hmC gain
chr1	119184001	119186000	5hmC gain
chr1	119190001	119192000	5hmC gain
chr1	119192001	119194000	5hmC gain
chr1	119196001	119198000	5hmC gain
chr1	119214001	119216000	5hmC gain
chr1	119228001	119230000	5hmC gain
chr1	119254001	119256000	5hmC gain
chr1	119306001	119308000	5hmC gain
chr1	119322001	119324000	5hmC gain
chr1	119326001	119328000	5hmC gain
chr1	119330001	119332000	5hmC gain
chr1	119334001	119336000	5hmC gain
chr1	119350001	119352000	5hmC gain
chr1	119394001	119396000	5hmC gain
chr1	119396001	119398000	5hmC gain
chr1	119442001	119444000	5hmC gain
chr1	119510001	119512000	5hmC gain
chr1	119518001	119520000	5hmC gain
chr1	119534001	119536000	5hmC gain
chr1	119850001	119852000	5hmC gain
chr1	119948001	119950000	5hmC gain
chr1	120068001	120070000	5hmC gain
chr1	120070001	120072000	5hmC gain
chr1	120072001	120074000	5hmC gain
chr1	120076001	120078000	5hmC gain
chr1	120106001	120108000	5hmC gain
chr1	120108001	120110000	5hmC gain
chr1	120198001	120200000	5hmC gain
chr1	120200001	120202000	5hmC gain
chr1	120210001	120212000	5hmC gain
chr1	120262001	120264000	5hmC gain
chr1	120276001	120278000	5hmC gain
chr1	120332001	120334000	5hmC gain
chr1	120468001	120470000	5hmC gain
chr1	120560001	120562000	5hmC gain
chr1	120596001	120598000	5hmC gain
chr1	120602001	120604000	5hmC gain
chr1	120644001	120646000	5hmC gain
chr1	121268001	121270000	5hmC gain
chr1	121446001	121448000	5hmC gain
chr1	121492001	121494000	5hmC gain
chr1	121858001	121860000	5hmC gain
chr1	122364001	122366000	5hmC gain
chr1	122492001	122494000	5hmC gain
chr1	122594001	122596000	5hmC gain
chr1	122764001	122766000	5hmC gain
chr1	124986001	124988000	5hmC gain
chr1	125614001	125616000	5hmC gain
chr1	126406001	126408000	5hmC gain
chr1	126886001	126888000	5hmC gain
chr1	126990001	126992000	5hmC gain
chr1	127070001	127072000	5hmC gain
chr1	127196001	127198000	5hmC gain
chr1	127700001	127702000	5hmC gain
chr1	127808001	127810000	5hmC gain
chr1	127950001	127952000	5hmC gain
chr1	128082001	128084000	5hmC gain
chr1	128318001	128320000	5hmC gain
chr1	128328001	128330000	5hmC gain
chr1	128416001	128418000	5hmC gain
chr1	128468001	128470000	5hmC gain
chr1	128510001	128512000	5hmC gain
chr1	128530001	128532000	5hmC gain
chr1	128546001	128548000	5hmC gain
chr1	128596001	128598000	5hmC gain
chr1	128602001	128604000	5hmC gain
chr1	128634001	128636000	5hmC gain
chr1	128680001	128682000	5hmC gain
chr1	128700001	128702000	5hmC gain
chr1	128708001	128710000	5hmC gain
chr1	128726001	128728000	5hmC gain
chr1	128832001	128834000	5hmC gain
chr1	128836001	128838000	5hmC gain
chr1	128870001	128872000	5hmC gain
chr1	128872001	128874000	5hmC gain
chr1	129120001	129122000	5hmC gain
chr1	130100001	130102000	5hmC gain
chr1	130196001	130198000	5hmC gain
chr1	130254001	130256000	5hmC gain
chr1	130346001	130348000	5hmC gain
chr1	130400001	130402000	5hmC gain
chr1	130402001	130404000	5hmC gain
chr1	130860001	130862000	5hmC gain
chr1	131130001	131132000	5hmC gain
chr1	131254001	131256000	5hmC gain
chr1	131276001	131278000	5hmC gain
chr1	131700001	131702000	5hmC gain
chr1	131800001	131802000	5hmC gain
chr1	131804001	131806000	5hmC gain
chr1	131806001	131808000	5hmC gain
chr1	131954001	131956000	5hmC gain
chr1	131972001	131974000	5hmC gain
chr1	131974001	131976000	5hmC gain
chr1	131978001	131980000	5hmC gain
chr1	132114001	132116000	5hmC gain
chr1	132154001	132156000	5hmC gain
chr1	132190001	132192000	5hmC gain
chr1	132200001	132202000	5hmC gain
chr1	132216001	132218000	5hmC gain
chr1	132364001	132366000	5hmC gain
chr1	132388001	132390000	5hmC gain
chr1	132538001	132540000	5hmC gain
chr1	132540001	132542000	5hmC gain
chr1	132542001	132544000	5hmC gain
chr1	132632001	132634000	5hmC gain
chr1	132740001	132742000	5hmC gain
chr1	132850001	132852000	5hmC gain
chr1	133046001	133048000	5hmC gain
chr1	133090001	133092000	5hmC gain
chr1	133094001	133096000	5hmC gain
chr1	133098001	133100000	5hmC gain
chr1	133104001	133106000	5hmC gain
chr1	133106001	133108000	5hmC gain
chr1	133172001	133174000	5hmC gain
chr1	133248001	133250000	5hmC gain
chr1	133322001	133324000	5hmC gain
chr1	133324001	133326000	5hmC gain
chr1	133348001	133350000	5hmC gain
chr1	133354001	133356000	5hmC gain
chr1	133356001	133358000	5hmC gain
chr1	133378001	133380000	5hmC gain
chr1	133390001	133392000	5hmC gain
chr1	133400001	133402000	5hmC gain
chr1	133416001	133418000	5hmC gain
chr1	133434001	133436000	5hmC gain
chr1	133438001	133440000	5hmC gain
chr1	133450001	133452000	5hmC gain
chr1	133456001	133458000	5hmC gain
chr1	133484001	133486000	5hmC gain
chr1	133490001	133492000	5hmC gain
chr1	133520001	133522000	5hmC gain
chr1	133706001	133708000	5hmC gain
chr1	133708001	133710000	5hmC gain
chr1	133922001	133924000	5hmC gain
chr1	134108001	134110000	5hmC gain
chr1	134232001	134234000	5hmC gain
chr1	134234001	134236000	5hmC gain
chr1	134334001	134336000	5hmC gain
chr1	134342001	134344000	5hmC gain
chr1	134344001	134346000	5hmC gain
chr1	134516001	134518000	5hmC gain
chr1	134530001	134532000	5hmC gain
chr1	134646001	134648000	5hmC gain
chr1	134708001	134710000	5hmC gain
chr1	134724001	134726000	5hmC gain
chr1	134994001	134996000	5hmC gain
chr1	134998001	135000000	5hmC gain
chr1	135030001	135032000	5hmC gain
chr1	135034001	135036000	5hmC gain
chr1	135036001	135038000	5hmC gain
chr1	135050001	135052000	5hmC gain
chr1	135052001	135054000	5hmC gain
chr1	135066001	135068000	5hmC gain
chr1	135068001	135070000	5hmC gain
chr1	135084001	135086000	5hmC gain
chr1	135114001	135116000	5hmC gain
chr1	135120001	135122000	5hmC gain
chr1	135176001	135178000	5hmC gain
chr1	135202001	135204000	5hmC gain
chr1	135204001	135206000	5hmC gain
chr1	135206001	135208000	5hmC gain
chr1	135208001	135210000	5hmC gain
chr1	135218001	135220000	5hmC gain
chr1	135234001	135236000	5hmC gain
chr1	135324001	135326000	5hmC gain
chr1	135330001	135332000	5hmC gain
chr1	135340001	135342000	5hmC gain
chr1	135430001	135432000	5hmC gain
chr1	135466001	135468000	5hmC gain
chr1	135584001	135586000	5hmC gain
chr1	135722001	135724000	5hmC gain
chr1	135732001	135734000	5hmC gain
chr1	135746001	135748000	5hmC gain
chr1	135750001	135752000	5hmC gain
chr1	135778001	135780000	5hmC gain
chr1	135782001	135784000	5hmC gain
chr1	135792001	135794000	5hmC gain
chr1	135794001	135796000	5hmC gain
chr1	135796001	135798000	5hmC gain
chr1	135804001	135806000	5hmC gain
chr1	135830001	135832000	5hmC gain
chr1	135842001	135844000	5hmC gain
chr1	135848001	135850000	5hmC gain
chr1	135862001	135864000	5hmC gain
chr1	135878001	135880000	5hmC gain
chr1	135880001	135882000	5hmC gain
chr1	135918001	135920000	5hmC gain
chr1	135928001	135930000	5hmC gain
chr1	135980001	135982000	5hmC gain
chr1	136070001	136072000	5hmC gain
chr1	136072001	136074000	5hmC gain
chr1	136152001	136154000	5hmC gain
chr1	136158001	136160000	5hmC gain
chr1	136180001	136182000	5hmC gain
chr1	136186001	136188000	5hmC gain
chr1	136190001	136192000	5hmC gain
chr1	136198001	136200000	5hmC gain
chr1	136200001	136202000	5hmC gain
chr1	136228001	136230000	5hmC gain
chr1	136488001	136490000	5hmC gain
chr1	136560001	136562000	5hmC gain
chr1	136766001	136768000	5hmC gain
chr1	136796001	136798000	5hmC gain
chr1	136838001	136840000	5hmC gain
chr1	136946001	136948000	5hmC gain
chr1	136948001	136950000	5hmC gain
chr1	136950001	136952000	5hmC gain
chr1	136962001	136964000	5hmC gain
chr1	137050001	137052000	5hmC gain
chr1	137122001	137124000	5hmC gain
chr1	137130001	137132000	5hmC gain
chr1	138458001	138460000	5hmC gain
chr1	138592001	138594000	5hmC gain
chr1	138598001	138600000	5hmC gain
chr1	138784001	138786000	5hmC gain
chr1	138846001	138848000	5hmC gain
chr1	138860001	138862000	5hmC gain
chr1	139384001	139386000	5hmC gain
chr1	139604001	139606000	5hmC gain
chr1	140198001	140200000	5hmC gain
chr1	141218001	141220000	5hmC gain
chr1	141234001	141236000	5hmC gain
chr1	141250001	141252000	5hmC gain
chr1	141334001	141336000	5hmC gain
chr1	141402001	141404000	5hmC gain
chr1	141768001	141770000	5hmC gain
chr1	142254001	142256000	5hmC gain
chr1	142354001	142356000	5hmC gain
chr1	142380001	142382000	5hmC gain
chr1	142550001	142552000	5hmC gain
chr1	142878001	142880000	5hmC gain
chr1	142920001	142922000	5hmC gain
chr1	143106001	143108000	5hmC gain
chr1	143110001	143112000	5hmC gain
chr1	143182001	143184000	5hmC gain
chr1	143184001	143186000	5hmC gain
chr1	143236001	143238000	5hmC gain
chr1	143318001	143320000	5hmC gain
chr1	143514001	143516000	5hmC gain
chr1	143538001	143540000	5hmC gain
chr1	144346001	144348000	5hmC gain
chr1	144348001	144350000	5hmC gain
chr1	144360001	144362000	5hmC gain
chr1	144580001	144582000	5hmC gain
chr1	144950001	144952000	5hmC gain
chr1	145080001	145082000	5hmC gain
chr1	145150001	145152000	5hmC gain
chr1	145168001	145170000	5hmC gain
chr1	145170001	145172000	5hmC gain
chr1	145172001	145174000	5hmC gain
chr1	145592001	145594000	5hmC gain
chr1	146066001	146068000	5hmC gain
chr1	146108001	146110000	5hmC gain
chr1	147110001	147112000	5hmC gain
chr1	147350001	147352000	5hmC gain
chr1	147558001	147560000	5hmC gain
chr1	147628001	147630000	5hmC gain
chr1	147732001	147734000	5hmC gain
chr1	147858001	147860000	5hmC gain
chr1	148270001	148272000	5hmC gain
chr1	148358001	148360000	5hmC gain
chr1	148566001	148568000	5hmC gain
chr1	148694001	148696000	5hmC gain
chr1	149138001	149140000	5hmC gain
chr1	149580001	149582000	5hmC gain
chr1	149780001	149782000	5hmC gain
chr1	149934001	149936000	5hmC gain
chr1	150010001	150012000	5hmC gain
chr1	150082001	150084000	5hmC gain
chr1	150338001	150340000	5hmC gain
chr1	151060001	151062000	5hmC gain
chr1	151094001	151096000	5hmC gain
chr1	151540001	151542000	5hmC gain
chr1	151570001	151572000	5hmC gain
chr1	151680001	151682000	5hmC gain
chr1	152108001	152110000	5hmC gain
chr1	152340001	152342000	5hmC gain
chr1	152412001	152414000	5hmC gain
chr1	152678001	152680000	5hmC gain
chr1	152740001	152742000	5hmC gain
chr1	152788001	152790000	5hmC gain
chr1	152806001	152808000	5hmC gain
chr1	153142001	153144000	5hmC gain
chr1	153490001	153492000	5hmC gain
chr1	153500001	153502000	5hmC gain
chr1	153548001	153550000	5hmC gain
chr1	153618001	153620000	5hmC gain
chr1	153666001	153668000	5hmC gain
chr1	153946001	153948000	5hmC gain
chr1	153980001	153982000	5hmC gain
chr1	153990001	153992000	5hmC gain
chr1	153996001	153998000	5hmC gain
chr1	154034001	154036000	5hmC gain
chr1	154178001	154180000	5hmC gain
chr1	154882001	154884000	5hmC gain
chr1	154936001	154938000	5hmC gain
chr1	155714001	155716000	5hmC gain
chr1	155724001	155726000	5hmC gain
chr1	155738001	155740000	5hmC gain
chr1	155750001	155752000	5hmC gain
chr1	156072001	156074000	5hmC gain
chr1	156100001	156102000	5hmC gain
chr1	156220001	156222000	5hmC gain
chr1	156432001	156434000	5hmC gain
chr1	156500001	156502000	5hmC gain
chr1	156518001	156520000	5hmC gain
chr1	156750001	156752000	5hmC gain
chr1	156768001	156770000	5hmC gain
chr1	156778001	156780000	5hmC gain
chr1	156794001	156796000	5hmC gain
chr1	156876001	156878000	5hmC gain
chr1	156882001	156884000	5hmC gain
chr1	156970001	156972000	5hmC gain
chr1	157052001	157054000	5hmC gain
chr1	157078001	157080000	5hmC gain
chr1	157108001	157110000	5hmC gain
chr1	157458001	157460000	5hmC gain
chr1	157612001	157614000	5hmC gain
chr1	157628001	157630000	5hmC gain
chr1	157848001	157850000	5hmC gain
chr1	157978001	157980000	5hmC gain
chr1	159208001	159210000	5hmC gain
chr1	159366001	159368000	5hmC gain
chr1	160148001	160150000	5hmC gain
chr1	160476001	160478000	5hmC gain
chr1	161288001	161290000	5hmC gain
chr1	161314001	161316000	5hmC gain
chr1	161442001	161444000	5hmC gain
chr1	161726001	161728000	5hmC gain
chr1	161746001	161748000	5hmC gain
chr1	162488001	162490000	5hmC gain
chr1	162628001	162630000	5hmC gain
chr1	162648001	162650000	5hmC gain
chr1	163308001	163310000	5hmC gain
chr1	163312001	163314000	5hmC gain
chr1	163314001	163316000	5hmC gain
chr1	163710001	163712000	5hmC gain
chr1	164456001	164458000	5hmC gain
chr1	164692001	164694000	5hmC gain
chr1	164696001	164698000	5hmC gain
chr1	165082001	165084000	5hmC gain
chr1	165102001	165104000	5hmC gain
chr1	165104001	165106000	5hmC gain
chr1	165176001	165178000	5hmC gain
chr1	165188001	165190000	5hmC gain
chr1	165256001	165258000	5hmC gain
chr1	165308001	165310000	5hmC gain
chr1	165310001	165312000	5hmC gain
chr1	165312001	165314000	5hmC gain
chr1	165318001	165320000	5hmC gain
chr1	165346001	165348000	5hmC gain
chr1	165416001	165418000	5hmC gain
chr1	165702001	165704000	5hmC gain
chr1	165730001	165732000	5hmC gain
chr1	165790001	165792000	5hmC gain
chr1	165818001	165820000	5hmC gain
chr1	165828001	165830000	5hmC gain
chr1	166064001	166066000	5hmC gain
chr1	166100001	166102000	5hmC gain
chr1	166106001	166108000	5hmC gain
chr1	166134001	166136000	5hmC gain
chr1	166170001	166172000	5hmC gain
chr1	166254001	166256000	5hmC gain
chr1	166256001	166258000	5hmC gain
chr1	166294001	166296000	5hmC gain
chr1	166534001	166536000	5hmC gain
chr1	166536001	166538000	5hmC gain
chr1	166546001	166548000	5hmC gain
chr1	166568001	166570000	5hmC gain
chr1	166580001	166582000	5hmC gain
chr1	166656001	166658000	5hmC gain
chr1	167444001	167446000	5hmC gain
chr1	167588001	167590000	5hmC gain
chr1	167598001	167600000	5hmC gain
chr1	167600001	167602000	5hmC gain
chr1	167606001	167608000	5hmC gain
chr1	167652001	167654000	5hmC gain
chr1	167672001	167674000	5hmC gain
chr1	167700001	167702000	5hmC gain
chr1	167714001	167716000	5hmC gain
chr1	167744001	167746000	5hmC gain
chr1	167762001	167764000	5hmC gain
chr1	167792001	167794000	5hmC gain
chr1	167872001	167874000	5hmC gain
chr1	167878001	167880000	5hmC gain
chr1	168100001	168102000	5hmC gain
chr1	168592001	168594000	5hmC gain
chr1	168666001	168668000	5hmC gain
chr1	169454001	169456000	5hmC gain
chr1	169914001	169916000	5hmC gain
chr1	169926001	169928000	5hmC gain
chr1	170020001	170022000	5hmC gain
chr1	170298001	170300000	5hmC gain
chr1	170318001	170320000	5hmC gain
chr1	170686001	170688000	5hmC gain
chr1	171062001	171064000	5hmC gain
chr1	171194001	171196000	5hmC gain
chr1	171258001	171260000	5hmC gain
chr1	171436001	171438000	5hmC gain
chr1	171462001	171464000	5hmC gain
chr1	171464001	171466000	5hmC gain
chr1	171716001	171718000	5hmC gain
chr1	171760001	171762000	5hmC gain
chr1	172204001	172206000	5hmC gain
chr1	172290001	172292000	5hmC gain
chr1	172292001	172294000	5hmC gain
chr1	172302001	172304000	5hmC gain
chr1	172310001	172312000	5hmC gain
chr1	172318001	172320000	5hmC gain
chr1	172328001	172330000	5hmC gain
chr1	172342001	172344000	5hmC gain
chr1	172348001	172350000	5hmC gain
chr1	172350001	172352000	5hmC gain
chr1	172368001	172370000	5hmC gain
chr1	172486001	172488000	5hmC gain
chr1	172494001	172496000	5hmC gain
chr1	172496001	172498000	5hmC gain
chr1	172498001	172500000	5hmC gain
chr1	172500001	172502000	5hmC gain
chr1	172502001	172504000	5hmC gain
chr1	172554001	172556000	5hmC gain
chr1	172928001	172930000	5hmC gain
chr1	174938001	174940000	5hmC gain
chr1	175668001	175670000	5hmC gain
chr1	175920001	175922000	5hmC gain
chr1	176586001	176588000	5hmC gain
chr1	176858001	176860000	5hmC gain
chr1	177608001	177610000	5hmC gain
chr1	177888001	177890000	5hmC gain
chr1	177918001	177920000	5hmC gain
chr1	177968001	177970000	5hmC gain
chr1	177970001	177972000	5hmC gain
chr1	178034001	178036000	5hmC gain
chr1	179700001	179702000	5hmC gain
chr1	179732001	179734000	5hmC gain
chr1	179864001	179866000	5hmC gain
chr1	180172001	180174000	5hmC gain
chr1	180236001	180238000	5hmC gain
chr1	180238001	180240000	5hmC gain
chr1	180270001	180272000	5hmC gain
chr1	180330001	180332000	5hmC gain
chr1	180540001	180542000	5hmC gain
chr1	180708001	180710000	5hmC gain
chr1	180874001	180876000	5hmC gain
chr1	180888001	180890000	5hmC gain
chr1	180934001	180936000	5hmC gain
chr1	180936001	180938000	5hmC gain
chr1	180938001	180940000	5hmC gain
chr1	180944001	180946000	5hmC gain
chr1	180950001	180952000	5hmC gain
chr1	180956001	180958000	5hmC gain
chr1	180958001	180960000	5hmC gain
chr1	180962001	180964000	5hmC gain
chr1	180974001	180976000	5hmC gain
chr1	180994001	180996000	5hmC gain
chr1	181232001	181234000	5hmC gain
chr1	181246001	181248000	5hmC gain
chr1	181272001	181274000	5hmC gain
chr1	181458001	181460000	5hmC gain
chr1	181652001	181654000	5hmC gain
chr1	181654001	181656000	5hmC gain
chr1	181698001	181700000	5hmC gain
chr1	181738001	181740000	5hmC gain
chr1	181776001	181778000	5hmC gain
chr1	181790001	181792000	5hmC gain
chr1	181792001	181794000	5hmC gain
chr1	181794001	181796000	5hmC gain
chr1	181860001	181862000	5hmC gain
chr1	181866001	181868000	5hmC gain
chr1	182064001	182066000	5hmC gain
chr1	182076001	182078000	5hmC gain
chr1	182174001	182176000	5hmC gain
chr1	182218001	182220000	5hmC gain
chr1	182230001	182232000	5hmC gain
chr1	182254001	182256000	5hmC gain
chr1	182520001	182522000	5hmC gain
chr1	182526001	182528000	5hmC gain
chr1	182558001	182560000	5hmC gain
chr1	182666001	182668000	5hmC gain
chr1	182676001	182678000	5hmC gain
chr1	182678001	182680000	5hmC gain
chr1	182750001	182752000	5hmC gain
chr1	182890001	182892000	5hmC gain
chr1	182926001	182928000	5hmC gain
chr1	182960001	182962000	5hmC gain
chr1	182962001	182964000	5hmC gain
chr1	183066001	183068000	5hmC gain
chr1	183070001	183072000	5hmC gain
chr1	183080001	183082000	5hmC gain
chr1	183086001	183088000	5hmC gain
chr1	183092001	183094000	5hmC gain
chr1	183094001	183096000	5hmC gain
chr1	183134001	183136000	5hmC gain
chr1	183416001	183418000	5hmC gain
chr1	183422001	183424000	5hmC gain
chr1	183426001	183428000	5hmC gain
chr1	183434001	183436000	5hmC gain
chr1	183654001	183656000	5hmC gain
chr1	183814001	183816000	5hmC gain
chr1	183824001	183826000	5hmC gain
chr1	184104001	184106000	5hmC gain
chr1	184432001	184434000	5hmC gain
chr1	184488001	184490000	5hmC gain
chr1	184666001	184668000	5hmC gain
chr1	184726001	184728000	5hmC gain
chr1	184730001	184732000	5hmC gain
chr1	184820001	184822000	5hmC gain
chr1	184836001	184838000	5hmC gain
chr1	184852001	184854000	5hmC gain
chr1	184868001	184870000	5hmC gain
chr1	185028001	185030000	5hmC gain
chr1	185060001	185062000	5hmC gain
chr1	185092001	185094000	5hmC gain
chr1	185098001	185100000	5hmC gain
chr1	185162001	185164000	5hmC gain
chr1	185444001	185446000	5hmC gain
chr1	185706001	185708000	5hmC gain
chr1	185776001	185778000	5hmC gain
chr1	185828001	185830000	5hmC gain
chr1	185888001	185890000	5hmC gain
chr1	186078001	186080000	5hmC gain
chr1	186080001	186082000	5hmC gain
chr1	186214001	186216000	5hmC gain
chr1	186242001	186244000	5hmC gain
chr1	186820001	186822000	5hmC gain
chr1	186968001	186970000	5hmC gain
chr1	187026001	187028000	5hmC gain
chr1	187306001	187308000	5hmC gain
chr1	187354001	187356000	5hmC gain
chr1	187606001	187608000	5hmC gain
chr1	187608001	187610000	5hmC gain
chr1	187610001	187612000	5hmC gain
chr1	187842001	187844000	5hmC gain
chr1	188280001	188282000	5hmC gain
chr1	188900001	188902000	5hmC gain
chr1	189450001	189452000	5hmC gain
chr1	189720001	189722000	5hmC gain
chr1	189726001	189728000	5hmC gain
chr1	189728001	189730000	5hmC gain
chr1	189734001	189736000	5hmC gain
chr1	189764001	189766000	5hmC gain
chr1	189774001	189776000	5hmC gain
chr1	189786001	189788000	5hmC gain
chr1	189848001	189850000	5hmC gain
chr1	189850001	189852000	5hmC gain
chr1	189988001	189990000	5hmC gain
chr1	190006001	190008000	5hmC gain
chr1	190250001	190252000	5hmC gain
chr1	190282001	190284000	5hmC gain
chr1	190288001	190290000	5hmC gain
chr1	190344001	190346000	5hmC gain
chr1	190360001	190362000	5hmC gain
chr1	190374001	190376000	5hmC gain
chr1	190376001	190378000	5hmC gain
chr1	190388001	190390000	5hmC gain
chr1	190398001	190400000	5hmC gain
chr1	190422001	190424000	5hmC gain
chr1	190482001	190484000	5hmC gain
chr1	190496001	190498000	5hmC gain
chr1	190534001	190536000	5hmC gain
chr1	190556001	190558000	5hmC gain
chr1	190574001	190576000	5hmC gain
chr1	190646001	190648000	5hmC gain
chr1	190650001	190652000	5hmC gain
chr1	190652001	190654000	5hmC gain
chr1	190686001	190688000	5hmC gain
chr1	190716001	190718000	5hmC gain
chr1	190732001	190734000	5hmC gain
chr1	190738001	190740000	5hmC gain
chr1	190758001	190760000	5hmC gain
chr1	190798001	190800000	5hmC gain
chr1	190960001	190962000	5hmC gain
chr1	191068001	191070000	5hmC gain
chr1	191070001	191072000	5hmC gain
chr1	191072001	191074000	5hmC gain
chr1	191078001	191080000	5hmC gain
chr1	191088001	191090000	5hmC gain
chr1	191090001	191092000	5hmC gain
chr1	191102001	191104000	5hmC gain
chr1	191110001	191112000	5hmC gain
chr1	191124001	191126000	5hmC gain
chr1	191140001	191142000	5hmC gain
chr1	191154001	191156000	5hmC gain
chr1	191156001	191158000	5hmC gain
chr1	191158001	191160000	5hmC gain
chr1	191160001	191162000	5hmC gain
chr1	191166001	191168000	5hmC gain
chr1	191200001	191202000	5hmC gain
chr1	191266001	191268000	5hmC gain
chr1	191274001	191276000	5hmC gain
chr1	191286001	191288000	5hmC gain
chr1	191406001	191408000	5hmC gain
chr1	191690001	191692000	5hmC gain
chr1	191796001	191798000	5hmC gain
chr1	191868001	191870000	5hmC gain
chr1	191876001	191878000	5hmC gain
chr1	191944001	191946000	5hmC gain
chr1	191954001	191956000	5hmC gain
chr1	191976001	191978000	5hmC gain
chr1	191978001	191980000	5hmC gain
chr1	191980001	191982000	5hmC gain
chr1	191982001	191984000	5hmC gain
chr1	191992001	191994000	5hmC gain
chr1	192058001	192060000	5hmC gain
chr1	192086001	192088000	5hmC gain
chr1	192676001	192678000	5hmC gain
chr1	192700001	192702000	5hmC gain
chr1	192742001	192744000	5hmC gain
chr1	192758001	192760000	5hmC gain
chr1	192770001	192772000	5hmC gain
chr1	192782001	192784000	5hmC gain
chr1	192794001	192796000	5hmC gain
chr1	192796001	192798000	5hmC gain
chr1	192806001	192808000	5hmC gain
chr1	192826001	192828000	5hmC gain
chr1	192828001	192830000	5hmC gain
chr1	193094001	193096000	5hmC gain
chr1	193140001	193142000	5hmC gain
chr1	193416001	193418000	5hmC gain
chr1	193422001	193424000	5hmC gain
chr1	193512001	193514000	5hmC gain
chr1	193632001	193634000	5hmC gain
chr1	193810001	193812000	5hmC gain
chr1	194070001	194072000	5hmC gain
chr1	194366001	194368000	5hmC gain
chr1	194906001	194908000	5hmC gain
chr1	195058001	195060000	5hmC gain
chr1	195240001	195242000	5hmC gain
chr1	195340001	195342000	5hmC gain
chr2	3078001	3080000	5hmC gain
chr2	3080001	3082000	5hmC gain
chr2	3082001	3084000	5hmC gain
chr2	3258001	3260000	5hmC gain
chr2	3376001	3378000	5hmC gain
chr2	3562001	3564000	5hmC gain
chr2	4268001	4270000	5hmC gain
chr2	4294001	4296000	5hmC gain
chr2	4802001	4804000	5hmC gain
chr2	4820001	4822000	5hmC gain
chr2	4950001	4952000	5hmC gain
chr2	4952001	4954000	5hmC gain
chr2	4956001	4958000	5hmC gain
chr2	5008001	5010000	5hmC gain
chr2	5158001	5160000	5hmC gain
chr2	5280001	5282000	5hmC gain
chr2	5330001	5332000	5hmC gain
chr2	6470001	6472000	5hmC gain
chr2	6992001	6994000	5hmC gain
chr2	7444001	7446000	5hmC gain
chr2	7750001	7752000	5hmC gain
chr2	8132001	8134000	5hmC gain
chr2	8158001	8160000	5hmC gain
chr2	8486001	8488000	5hmC gain
chr2	8492001	8494000	5hmC gain
chr2	8988001	8990000	5hmC gain
chr2	9678001	9680000	5hmC gain
chr2	9870001	9872000	5hmC gain
chr2	10302001	10304000	5hmC gain
chr2	10632001	10634000	5hmC gain
chr2	10738001	10740000	5hmC gain
chr2	11202001	11204000	5hmC gain
chr2	11204001	11206000	5hmC gain
chr2	11508001	11510000	5hmC gain
chr2	11524001	11526000	5hmC gain
chr2	11526001	11528000	5hmC gain
chr2	11806001	11808000	5hmC gain
chr2	11860001	11862000	5hmC gain
chr2	11976001	11978000	5hmC gain
chr2	12324001	12326000	5hmC gain
chr2	12594001	12596000	5hmC gain
chr2	12608001	12610000	5hmC gain
chr2	12626001	12628000	5hmC gain
chr2	12650001	12652000	5hmC gain
chr2	12668001	12670000	5hmC gain
chr2	12916001	12918000	5hmC gain
chr2	12944001	12946000	5hmC gain
chr2	13064001	13066000	5hmC gain
chr2	13066001	13068000	5hmC gain
chr2	13562001	13564000	5hmC gain
chr2	13716001	13718000	5hmC gain
chr2	13940001	13942000	5hmC gain
chr2	13990001	13992000	5hmC gain
chr2	14412001	14414000	5hmC gain
chr2	14436001	14438000	5hmC gain
chr2	15020001	15022000	5hmC gain
chr2	15054001	15056000	5hmC gain
chr2	15252001	15254000	5hmC gain
chr2	15302001	15304000	5hmC gain
chr2	15568001	15570000	5hmC gain
chr2	15570001	15572000	5hmC gain
chr2	15650001	15652000	5hmC gain
chr2	15712001	15714000	5hmC gain
chr2	15830001	15832000	5hmC gain
chr2	15854001	15856000	5hmC gain
chr2	16288001	16290000	5hmC gain
chr2	16328001	16330000	5hmC gain
chr2	16782001	16784000	5hmC gain
chr2	16790001	16792000	5hmC gain
chr2	16960001	16962000	5hmC gain
chr2	17096001	17098000	5hmC gain
chr2	17222001	17224000	5hmC gain
chr2	17730001	17732000	5hmC gain
chr2	17754001	17756000	5hmC gain
chr2	17866001	17868000	5hmC gain
chr2	17892001	17894000	5hmC gain
chr2	17956001	17958000	5hmC gain
chr2	18246001	18248000	5hmC gain
chr2	18324001	18326000	5hmC gain
chr2	18448001	18450000	5hmC gain
chr2	18526001	18528000	5hmC gain
chr2	18608001	18610000	5hmC gain
chr2	18688001	18690000	5hmC gain
chr2	18694001	18696000	5hmC gain
chr2	18698001	18700000	5hmC gain
chr2	19076001	19078000	5hmC gain
chr2	19100001	19102000	5hmC gain
chr2	19148001	19150000	5hmC gain
chr2	19206001	19208000	5hmC gain
chr2	19228001	19230000	5hmC gain
chr2	19498001	19500000	5hmC gain
chr2	19764001	19766000	5hmC gain
chr2	19768001	19770000	5hmC gain
chr2	19842001	19844000	5hmC gain
chr2	20666001	20668000	5hmC gain
chr2	20742001	20744000	5hmC gain
chr2	21162001	21164000	5hmC gain
chr2	21358001	21360000	5hmC gain
chr2	21368001	21370000	5hmC gain
chr2	21700001	21702000	5hmC gain
chr2	22202001	22204000	5hmC gain
chr2	22308001	22310000	5hmC gain
chr2	22364001	22366000	5hmC gain
chr2	22386001	22388000	5hmC gain
chr2	22618001	22620000	5hmC gain
chr2	22620001	22622000	5hmC gain
chr2	22868001	22870000	5hmC gain
chr2	23102001	23104000	5hmC gain
chr2	23104001	23106000	5hmC gain
chr2	23302001	23304000	5hmC gain
chr2	23792001	23794000	5hmC gain
chr2	23910001	23912000	5hmC gain
chr2	24414001	24416000	5hmC gain
chr2	24434001	24436000	5hmC gain
chr2	24436001	24438000	5hmC gain
chr2	24502001	24504000	5hmC gain
chr2	24776001	24778000	5hmC gain
chr2	24956001	24958000	5hmC gain
chr2	24994001	24996000	5hmC gain
chr2	24996001	24998000	5hmC gain
chr2	25020001	25022000	5hmC gain
chr2	25038001	25040000	5hmC gain
chr2	25084001	25086000	5hmC gain
chr2	25088001	25090000	5hmC gain
chr2	25104001	25106000	5hmC gain
chr2	25124001	25126000	5hmC gain
chr2	25126001	25128000	5hmC gain
chr2	25128001	25130000	5hmC gain
chr2	25150001	25152000	5hmC gain
chr2	25164001	25166000	5hmC gain
chr2	25166001	25168000	5hmC gain
chr2	25172001	25174000	5hmC gain
chr2	25342001	25344000	5hmC gain
chr2	25370001	25372000	5hmC gain
chr2	25376001	25378000	5hmC gain
chr2	25386001	25388000	5hmC gain
chr2	25388001	25390000	5hmC gain
chr2	25610001	25612000	5hmC gain
chr2	25778001	25780000	5hmC gain
chr2	25780001	25782000	5hmC gain
chr2	25782001	25784000	5hmC gain
chr2	25822001	25824000	5hmC gain
chr2	25848001	25850000	5hmC gain
chr2	25862001	25864000	5hmC gain
chr2	25878001	25880000	5hmC gain
chr2	26024001	26026000	5hmC gain
chr2	26132001	26134000	5hmC gain
chr2	26162001	26164000	5hmC gain
chr2	26164001	26166000	5hmC gain
chr2	26188001	26190000	5hmC gain
chr2	26220001	26222000	5hmC gain
chr2	26246001	26248000	5hmC gain
chr2	26260001	26262000	5hmC gain
chr2	26264001	26266000	5hmC gain
chr2	26268001	26270000	5hmC gain
chr2	26314001	26316000	5hmC gain
chr2	26316001	26318000	5hmC gain
chr2	26352001	26354000	5hmC gain
chr2	26430001	26432000	5hmC gain
chr2	26486001	26488000	5hmC gain
chr2	26490001	26492000	5hmC gain
chr2	26492001	26494000	5hmC gain
chr2	26498001	26500000	5hmC gain
chr2	26504001	26506000	5hmC gain
chr2	26506001	26508000	5hmC gain
chr2	26516001	26518000	5hmC gain
chr2	26518001	26520000	5hmC gain
chr2	26524001	26526000	5hmC gain
chr2	26526001	26528000	5hmC gain
chr2	26530001	26532000	5hmC gain
chr2	26532001	26534000	5hmC gain
chr2	26534001	26536000	5hmC gain
chr2	26536001	26538000	5hmC gain
chr2	26538001	26540000	5hmC gain
chr2	26550001	26552000	5hmC gain
chr2	26552001	26554000	5hmC gain
chr2	26556001	26558000	5hmC gain
chr2	26558001	26560000	5hmC gain
chr2	26570001	26572000	5hmC gain
chr2	26574001	26576000	5hmC gain
chr2	26578001	26580000	5hmC gain
chr2	26580001	26582000	5hmC gain
chr2	26594001	26596000	5hmC gain
chr2	26602001	26604000	5hmC gain
chr2	26618001	26620000	5hmC gain
chr2	26622001	26624000	5hmC gain
chr2	26624001	26626000	5hmC gain
chr2	26628001	26630000	5hmC gain
chr2	26856001	26858000	5hmC gain
chr2	27034001	27036000	5hmC gain
chr2	27040001	27042000	5hmC gain
chr2	27046001	27048000	5hmC gain
chr2	27058001	27060000	5hmC gain
chr2	27060001	27062000	5hmC gain
chr2	27062001	27064000	5hmC gain
chr2	27066001	27068000	5hmC gain
chr2	27068001	27070000	5hmC gain
chr2	27070001	27072000	5hmC gain
chr2	27072001	27074000	5hmC gain
chr2	27074001	27076000	5hmC gain
chr2	27076001	27078000	5hmC gain
chr2	27092001	27094000	5hmC gain
chr2	27100001	27102000	5hmC gain
chr2	27148001	27150000	5hmC gain
chr2	27164001	27166000	5hmC gain
chr2	27170001	27172000	5hmC gain
chr2	27172001	27174000	5hmC gain
chr2	27190001	27192000	5hmC gain
chr2	27194001	27196000	5hmC gain
chr2	27196001	27198000	5hmC gain
chr2	27220001	27222000	5hmC gain
chr2	27226001	27228000	5hmC gain
chr2	27244001	27246000	5hmC gain
chr2	27252001	27254000	5hmC gain
chr2	27270001	27272000	5hmC gain
chr2	27278001	27280000	5hmC gain
chr2	27286001	27288000	5hmC gain
chr2	27290001	27292000	5hmC gain
chr2	27292001	27294000	5hmC gain
chr2	27296001	27298000	5hmC gain
chr2	27302001	27304000	5hmC gain
chr2	27366001	27368000	5hmC gain
chr2	27402001	27404000	5hmC gain
chr2	27404001	27406000	5hmC gain
chr2	27428001	27430000	5hmC gain
chr2	27432001	27434000	5hmC gain
chr2	27442001	27444000	5hmC gain
chr2	27486001	27488000	5hmC gain
chr2	27552001	27554000	5hmC gain
chr2	27554001	27556000	5hmC gain
chr2	27556001	27558000	5hmC gain
chr2	27560001	27562000	5hmC gain
chr2	27562001	27564000	5hmC gain
chr2	27568001	27570000	5hmC gain
chr2	27594001	27596000	5hmC gain
chr2	27608001	27610000	5hmC gain
chr2	27612001	27614000	5hmC gain
chr2	27624001	27626000	5hmC gain
chr2	27630001	27632000	5hmC gain
chr2	27632001	27634000	5hmC gain
chr2	27636001	27638000	5hmC gain
chr2	27638001	27640000	5hmC gain
chr2	27642001	27644000	5hmC gain
chr2	27650001	27652000	5hmC gain
chr2	27666001	27668000	5hmC gain
chr2	27668001	27670000	5hmC gain
chr2	27676001	27678000	5hmC gain
chr2	27678001	27680000	5hmC gain
chr2	27680001	27682000	5hmC gain
chr2	27696001	27698000	5hmC gain
chr2	27706001	27708000	5hmC gain
chr2	27732001	27734000	5hmC gain
chr2	27736001	27738000	5hmC gain
chr2	27742001	27744000	5hmC gain
chr2	27752001	27754000	5hmC gain
chr2	27768001	27770000	5hmC gain
chr2	27784001	27786000	5hmC gain
chr2	27786001	27788000	5hmC gain
chr2	27800001	27802000	5hmC gain
chr2	27802001	27804000	5hmC gain
chr2	27804001	27806000	5hmC gain
chr2	27814001	27816000	5hmC gain
chr2	27868001	27870000	5hmC gain
chr2	27886001	27888000	5hmC gain
chr2	27896001	27898000	5hmC gain
chr2	27958001	27960000	5hmC gain
chr2	27960001	27962000	5hmC gain
chr2	28004001	28006000	5hmC gain
chr2	28014001	28016000	5hmC gain
chr2	28022001	28024000	5hmC gain
chr2	28140001	28142000	5hmC gain
chr2	28194001	28196000	5hmC gain
chr2	28206001	28208000	5hmC gain
chr2	28208001	28210000	5hmC gain
chr2	28280001	28282000	5hmC gain
chr2	28342001	28344000	5hmC gain
chr2	28426001	28428000	5hmC gain
chr2	28520001	28522000	5hmC gain
chr2	28534001	28536000	5hmC gain
chr2	28566001	28568000	5hmC gain
chr2	28568001	28570000	5hmC gain
chr2	28682001	28684000	5hmC gain
chr2	28694001	28696000	5hmC gain
chr2	28704001	28706000	5hmC gain
chr2	28710001	28712000	5hmC gain
chr2	28726001	28728000	5hmC gain
chr2	28752001	28754000	5hmC gain
chr2	28754001	28756000	5hmC gain
chr2	28762001	28764000	5hmC gain
chr2	28764001	28766000	5hmC gain
chr2	28778001	28780000	5hmC gain
chr2	28790001	28792000	5hmC gain
chr2	28792001	28794000	5hmC gain
chr2	28930001	28932000	5hmC gain
chr2	28934001	28936000	5hmC gain
chr2	28954001	28956000	5hmC gain
chr2	28956001	28958000	5hmC gain
chr2	28970001	28972000	5hmC gain
chr2	28992001	28994000	5hmC gain
chr2	28994001	28996000	5hmC gain
chr2	28998001	29000000	5hmC gain
chr2	29004001	29006000	5hmC gain
chr2	29006001	29008000	5hmC gain
chr2	29008001	29010000	5hmC gain
chr2	29010001	29012000	5hmC gain
chr2	29012001	29014000	5hmC gain
chr2	29046001	29048000	5hmC gain
chr2	29048001	29050000	5hmC gain
chr2	29166001	29168000	5hmC gain
chr2	29272001	29274000	5hmC gain
chr2	29284001	29286000	5hmC gain
chr2	29314001	29316000	5hmC gain
chr2	29582001	29584000	5hmC gain
chr2	29596001	29598000	5hmC gain
chr2	29842001	29844000	5hmC gain
chr2	29846001	29848000	5hmC gain
chr2	29864001	29866000	5hmC gain
chr2	29890001	29892000	5hmC gain
chr2	30036001	30038000	5hmC gain
chr2	30038001	30040000	5hmC gain
chr2	30076001	30078000	5hmC gain
chr2	30184001	30186000	5hmC gain
chr2	30194001	30196000	5hmC gain
chr2	30228001	30230000	5hmC gain
chr2	30232001	30234000	5hmC gain
chr2	30318001	30320000	5hmC gain
chr2	30356001	30358000	5hmC gain
chr2	30358001	30360000	5hmC gain
chr2	30444001	30446000	5hmC gain
chr2	30466001	30468000	5hmC gain
chr2	30474001	30476000	5hmC gain
chr2	30486001	30488000	5hmC gain
chr2	30490001	30492000	5hmC gain
chr2	30494001	30496000	5hmC gain
chr2	30504001	30506000	5hmC gain
chr2	30508001	30510000	5hmC gain
chr2	30512001	30514000	5hmC gain
chr2	30514001	30516000	5hmC gain
chr2	30520001	30522000	5hmC gain
chr2	30522001	30524000	5hmC gain
chr2	30532001	30534000	5hmC gain
chr2	30550001	30552000	5hmC gain
chr2	30560001	30562000	5hmC gain
chr2	30590001	30592000	5hmC gain
chr2	30594001	30596000	5hmC gain
chr2	30644001	30646000	5hmC gain
chr2	30750001	30752000	5hmC gain
chr2	30778001	30780000	5hmC gain
chr2	30780001	30782000	5hmC gain
chr2	30784001	30786000	5hmC gain
chr2	30786001	30788000	5hmC gain
chr2	30788001	30790000	5hmC gain
chr2	30802001	30804000	5hmC gain
chr2	30832001	30834000	5hmC gain
chr2	30834001	30836000	5hmC gain
chr2	30846001	30848000	5hmC gain
chr2	30854001	30856000	5hmC gain
chr2	30856001	30858000	5hmC gain
chr2	30864001	30866000	5hmC gain
chr2	30866001	30868000	5hmC gain
chr2	30868001	30870000	5hmC gain
chr2	30870001	30872000	5hmC gain
chr2	30872001	30874000	5hmC gain
chr2	30874001	30876000	5hmC gain
chr2	30876001	30878000	5hmC gain
chr2	30880001	30882000	5hmC gain
chr2	30894001	30896000	5hmC gain
chr2	30902001	30904000	5hmC gain
chr2	30908001	30910000	5hmC gain
chr2	30920001	30922000	5hmC gain
chr2	30928001	30930000	5hmC gain
chr2	31012001	31014000	5hmC gain
chr2	31138001	31140000	5hmC gain
chr2	31232001	31234000	5hmC gain
chr2	31258001	31260000	5hmC gain
chr2	31298001	31300000	5hmC gain
chr2	31306001	31308000	5hmC gain
chr2	31310001	31312000	5hmC gain
chr2	31328001	31330000	5hmC gain
chr2	31330001	31332000	5hmC gain
chr2	31342001	31344000	5hmC gain
chr2	31358001	31360000	5hmC gain
chr2	31360001	31362000	5hmC gain
chr2	31368001	31370000	5hmC gain
chr2	31372001	31374000	5hmC gain
chr2	31388001	31390000	5hmC gain
chr2	31392001	31394000	5hmC gain
chr2	31400001	31402000	5hmC gain
chr2	31412001	31414000	5hmC gain
chr2	31426001	31428000	5hmC gain
chr2	31434001	31436000	5hmC gain
chr2	31436001	31438000	5hmC gain
chr2	31444001	31446000	5hmC gain
chr2	31450001	31452000	5hmC gain
chr2	31452001	31454000	5hmC gain
chr2	31454001	31456000	5hmC gain
chr2	31456001	31458000	5hmC gain
chr2	31460001	31462000	5hmC gain
chr2	31466001	31468000	5hmC gain
chr2	31492001	31494000	5hmC gain
chr2	31498001	31500000	5hmC gain
chr2	31506001	31508000	5hmC gain
chr2	31516001	31518000	5hmC gain
chr2	31518001	31520000	5hmC gain
chr2	31524001	31526000	5hmC gain
chr2	31526001	31528000	5hmC gain
chr2	31528001	31530000	5hmC gain
chr2	31548001	31550000	5hmC gain
chr2	31598001	31600000	5hmC gain
chr2	31614001	31616000	5hmC gain
chr2	31622001	31624000	5hmC gain
chr2	31628001	31630000	5hmC gain
chr2	31648001	31650000	5hmC gain
chr2	31652001	31654000	5hmC gain
chr2	31818001	31820000	5hmC gain
chr2	31844001	31846000	5hmC gain
chr2	31898001	31900000	5hmC gain
chr2	31914001	31916000	5hmC gain
chr2	31918001	31920000	5hmC gain
chr2	31966001	31968000	5hmC gain
chr2	32020001	32022000	5hmC gain
chr2	32066001	32068000	5hmC gain
chr2	32068001	32070000	5hmC gain
chr2	32070001	32072000	5hmC gain
chr2	32116001	32118000	5hmC gain
chr2	32130001	32132000	5hmC gain
chr2	32242001	32244000	5hmC gain
chr2	32244001	32246000	5hmC gain
chr2	32270001	32272000	5hmC gain
chr2	32346001	32348000	5hmC gain
chr2	32348001	32350000	5hmC gain
chr2	32350001	32352000	5hmC gain
chr2	32384001	32386000	5hmC gain
chr2	32408001	32410000	5hmC gain
chr2	32494001	32496000	5hmC gain
chr2	32536001	32538000	5hmC gain
chr2	32564001	32566000	5hmC gain
chr2	32586001	32588000	5hmC gain
chr2	32588001	32590000	5hmC gain
chr2	32620001	32622000	5hmC gain
chr2	32646001	32648000	5hmC gain
chr2	32668001	32670000	5hmC gain
chr2	32674001	32676000	5hmC gain
chr2	32676001	32678000	5hmC gain
chr2	32702001	32704000	5hmC gain
chr2	32722001	32724000	5hmC gain
chr2	32822001	32824000	5hmC gain
chr2	32934001	32936000	5hmC gain
chr2	32946001	32948000	5hmC gain
chr2	32952001	32954000	5hmC gain
chr2	32958001	32960000	5hmC gain
chr2	33154001	33156000	5hmC gain
chr2	33438001	33440000	5hmC gain
chr2	33474001	33476000	5hmC gain
chr2	33516001	33518000	5hmC gain
chr2	33560001	33562000	5hmC gain
chr2	33582001	33584000	5hmC gain
chr2	33594001	33596000	5hmC gain
chr2	33600001	33602000	5hmC gain
chr2	33622001	33624000	5hmC gain
chr2	33624001	33626000	5hmC gain
chr2	33636001	33638000	5hmC gain
chr2	33638001	33640000	5hmC gain
chr2	33642001	33644000	5hmC gain
chr2	33644001	33646000	5hmC gain
chr2	33676001	33678000	5hmC gain
chr2	33680001	33682000	5hmC gain
chr2	33690001	33692000	5hmC gain
chr2	33704001	33706000	5hmC gain
chr2	33842001	33844000	5hmC gain
chr2	33968001	33970000	5hmC gain
chr2	33970001	33972000	5hmC gain
chr2	33982001	33984000	5hmC gain
chr2	34002001	34004000	5hmC gain
chr2	34014001	34016000	5hmC gain
chr2	34040001	34042000	5hmC gain
chr2	34058001	34060000	5hmC gain
chr2	34064001	34066000	5hmC gain
chr2	34068001	34070000	5hmC gain
chr2	34072001	34074000	5hmC gain
chr2	34080001	34082000	5hmC gain
chr2	34082001	34084000	5hmC gain
chr2	34114001	34116000	5hmC gain
chr2	34120001	34122000	5hmC gain
chr2	34132001	34134000	5hmC gain
chr2	34134001	34136000	5hmC gain
chr2	34138001	34140000	5hmC gain
chr2	34150001	34152000	5hmC gain
chr2	34158001	34160000	5hmC gain
chr2	34176001	34178000	5hmC gain
chr2	34388001	34390000	5hmC gain
chr2	34550001	34552000	5hmC gain
chr2	34604001	34606000	5hmC gain
chr2	34638001	34640000	5hmC gain
chr2	34640001	34642000	5hmC gain
chr2	34642001	34644000	5hmC gain
chr2	34652001	34654000	5hmC gain
chr2	34656001	34658000	5hmC gain
chr2	34658001	34660000	5hmC gain
chr2	34840001	34842000	5hmC gain
chr2	34842001	34844000	5hmC gain
chr2	34958001	34960000	5hmC gain
chr2	34974001	34976000	5hmC gain
chr2	35224001	35226000	5hmC gain
chr2	35258001	35260000	5hmC gain
chr2	35268001	35270000	5hmC gain
chr2	35270001	35272000	5hmC gain
chr2	35272001	35274000	5hmC gain
chr2	35280001	35282000	5hmC gain
chr2	35284001	35286000	5hmC gain
chr2	35286001	35288000	5hmC gain
chr2	35300001	35302000	5hmC gain
chr2	35410001	35412000	5hmC gain
chr2	35436001	35438000	5hmC gain
chr2	35448001	35450000	5hmC gain
chr2	35460001	35462000	5hmC gain
chr2	35464001	35466000	5hmC gain
chr2	35480001	35482000	5hmC gain
chr2	35492001	35494000	5hmC gain
chr2	35510001	35512000	5hmC gain
chr2	35514001	35516000	5hmC gain
chr2	35526001	35528000	5hmC gain
chr2	35544001	35546000	5hmC gain
chr2	35622001	35624000	5hmC gain
chr2	35624001	35626000	5hmC gain
chr2	35626001	35628000	5hmC gain
chr2	35628001	35630000	5hmC gain
chr2	35676001	35678000	5hmC gain
chr2	35678001	35680000	5hmC gain
chr2	36002001	36004000	5hmC gain
chr2	36014001	36016000	5hmC gain
chr2	36058001	36060000	5hmC gain
chr2	36070001	36072000	5hmC gain
chr2	36076001	36078000	5hmC gain
chr2	36080001	36082000	5hmC gain
chr2	36084001	36086000	5hmC gain
chr2	36090001	36092000	5hmC gain
chr2	36096001	36098000	5hmC gain
chr2	36100001	36102000	5hmC gain
chr2	36102001	36104000	5hmC gain
chr2	36198001	36200000	5hmC gain
chr2	36200001	36202000	5hmC gain
chr2	36220001	36222000	5hmC gain
chr2	36434001	36436000	5hmC gain
chr2	36444001	36446000	5hmC gain
chr2	36570001	36572000	5hmC gain
chr2	36604001	36606000	5hmC gain
chr2	36838001	36840000	5hmC gain
chr2	36918001	36920000	5hmC gain
chr2	36920001	36922000	5hmC gain
chr2	36980001	36982000	5hmC gain
chr2	37226001	37228000	5hmC gain
chr2	37228001	37230000	5hmC gain
chr2	37780001	37782000	5hmC gain
chr2	37802001	37804000	5hmC gain
chr2	37850001	37852000	5hmC gain
chr2	38178001	38180000	5hmC gain
chr2	38346001	38348000	5hmC gain
chr2	38348001	38350000	5hmC gain
chr2	38354001	38356000	5hmC gain
chr2	38356001	38358000	5hmC gain
chr2	38358001	38360000	5hmC gain
chr2	38456001	38458000	5hmC gain
chr2	38560001	38562000	5hmC gain
chr2	38654001	38656000	5hmC gain
chr2	38670001	38672000	5hmC gain
chr2	38692001	38694000	5hmC gain
chr2	38694001	38696000	5hmC gain
chr2	38696001	38698000	5hmC gain
chr2	38702001	38704000	5hmC gain
chr2	38704001	38706000	5hmC gain
chr2	38706001	38708000	5hmC gain
chr2	38708001	38710000	5hmC gain
chr2	38714001	38716000	5hmC gain
chr2	38718001	38720000	5hmC gain
chr2	38936001	38938000	5hmC gain
chr2	38946001	38948000	5hmC gain
chr2	38954001	38956000	5hmC gain
chr2	38958001	38960000	5hmC gain
chr2	38960001	38962000	5hmC gain
chr2	38976001	38978000	5hmC gain
chr2	38982001	38984000	5hmC gain
chr2	38988001	38990000	5hmC gain
chr2	38990001	38992000	5hmC gain
chr2	38992001	38994000	5hmC gain
chr2	38996001	38998000	5hmC gain
chr2	39264001	39266000	5hmC gain
chr2	39420001	39422000	5hmC gain
chr2	39580001	39582000	5hmC gain
chr2	39598001	39600000	5hmC gain
chr2	39664001	39666000	5hmC gain
chr2	39860001	39862000	5hmC gain
chr2	40194001	40196000	5hmC gain
chr2	40214001	40216000	5hmC gain
chr2	40462001	40464000	5hmC gain
chr2	40474001	40476000	5hmC gain
chr2	40892001	40894000	5hmC gain
chr2	41180001	41182000	5hmC gain
chr2	41386001	41388000	5hmC gain
chr2	42916001	42918000	5hmC gain
chr2	43150001	43152000	5hmC gain
chr2	43314001	43316000	5hmC gain
chr2	44936001	44938000	5hmC gain
chr2	45126001	45128000	5hmC gain
chr2	45300001	45302000	5hmC gain
chr2	45794001	45796000	5hmC gain
chr2	45896001	45898000	5hmC gain
chr2	45940001	45942000	5hmC gain
chr2	47150001	47152000	5hmC gain
chr2	47500001	47502000	5hmC gain
chr2	47732001	47734000	5hmC gain
chr2	48304001	48306000	5hmC gain
chr2	48466001	48468000	5hmC gain
chr2	48786001	48788000	5hmC gain
chr2	48854001	48856000	5hmC gain
chr2	49348001	49350000	5hmC gain
chr2	49408001	49410000	5hmC gain
chr2	49654001	49656000	5hmC gain
chr2	49858001	49860000	5hmC gain
chr2	50102001	50104000	5hmC gain
chr2	50470001	50472000	5hmC gain
chr2	51482001	51484000	5hmC gain
chr2	51516001	51518000	5hmC gain
chr2	51518001	51520000	5hmC gain
chr2	51536001	51538000	5hmC gain
chr2	51806001	51808000	5hmC gain
chr2	51872001	51874000	5hmC gain
chr2	51874001	51876000	5hmC gain
chr2	51910001	51912000	5hmC gain
chr2	53280001	53282000	5hmC gain
chr2	53314001	53316000	5hmC gain
chr2	53388001	53390000	5hmC gain
chr2	53444001	53446000	5hmC gain
chr2	53820001	53822000	5hmC gain
chr2	54206001	54208000	5hmC gain
chr2	54278001	54280000	5hmC gain
chr2	54328001	54330000	5hmC gain
chr2	54364001	54366000	5hmC gain
chr2	54372001	54374000	5hmC gain
chr2	55398001	55400000	5hmC gain
chr2	55740001	55742000	5hmC gain
chr2	55742001	55744000	5hmC gain
chr2	55910001	55912000	5hmC gain
chr2	56004001	56006000	5hmC gain
chr2	56094001	56096000	5hmC gain
chr2	56098001	56100000	5hmC gain
chr2	56814001	56816000	5hmC gain
chr2	56900001	56902000	5hmC gain
chr2	56906001	56908000	5hmC gain
chr2	57018001	57020000	5hmC gain
chr2	57102001	57104000	5hmC gain
chr2	57424001	57426000	5hmC gain
chr2	57574001	57576000	5hmC gain
chr2	58120001	58122000	5hmC gain
chr2	58346001	58348000	5hmC gain
chr2	58872001	58874000	5hmC gain
chr2	60388001	60390000	5hmC gain
chr2	60570001	60572000	5hmC gain
chr2	60870001	60872000	5hmC gain
chr2	61228001	61230000	5hmC gain
chr2	61330001	61332000	5hmC gain
chr2	61334001	61336000	5hmC gain
chr2	61336001	61338000	5hmC gain
chr2	61804001	61806000	5hmC gain
chr2	61814001	61816000	5hmC gain
chr2	61870001	61872000	5hmC gain
chr2	62012001	62014000	5hmC gain
chr2	62834001	62836000	5hmC gain
chr2	63438001	63440000	5hmC gain
chr2	63702001	63704000	5hmC gain
chr2	63786001	63788000	5hmC gain
chr2	63810001	63812000	5hmC gain
chr2	64274001	64276000	5hmC gain
chr2	64402001	64404000	5hmC gain
chr2	64432001	64434000	5hmC gain
chr2	64572001	64574000	5hmC gain
chr2	64748001	64750000	5hmC gain
chr2	64770001	64772000	5hmC gain
chr2	64772001	64774000	5hmC gain
chr2	65022001	65024000	5hmC gain
chr2	65306001	65308000	5hmC gain
chr2	65580001	65582000	5hmC gain
chr2	66408001	66410000	5hmC gain
chr2	66454001	66456000	5hmC gain
chr2	67058001	67060000	5hmC gain
[truncated: 198,000+ more rows]
