# Supplementary material for: Ten-eleven translocation protein 1 modulates medulloblastoma progression
Source: Genome Biol. 2021 Apr 29;22:125. doi: 10.1186/s13059-021-02352-9 (PMC8082834; doi:10.1186/s13059-021-02352-9)
Supplement: Supplementary file 9 — Additional file 9: Table S8. Summary of similarity between human MBs and SmoA1-MBs (Peaks). [file 13059_2021_2352_MOESM9_ESM.xlsx]

## Sheet: MB.peaks
Table S8: Summary of similarity between human MBs and SmoA1-MBs (Peaks), related to Fig S3G
chr	start	end	Regions in the mouse genome	peaks found in SmoA1 MBs
chr1	1240001	1242000	chr4:155893618-155895630	Yes
chr1	1950001	1952000	chr4:155396822-155398493	Yes
chr1	1952001	1954000	chr4:155394685-155396821	Yes
chr1	2162001	2164000	chr4:155219120-155220875	Yes
chr1	2164001	2166000	chr4:155217457-155219119	Yes
chr1	2166001	2168000	chr4:155216159-155217456	Yes
chr1	2168001	2170000	chr4:155214235-155216159	Yes
chr1	2170001	2172000	chr4:155211742-155214074	Yes
chr1	2182001	2184000	chr4:155204508-155206148	Yes
chr1	2200001	2202000	chr4:155189708-155189977	Yes
chr1	2222001	2224000	chr4:155172441-155174000	Yes
chr1	4052001	4054000	chr7:121766649-121767162, chr7:121767082-121767107	Yes
chr1	5250001	5252000	chr4:153036054-153038075	Yes
chr1	9712001	9714000	chr4:149697163-149698432	Yes
chr1	19276001	19278000	chr4:139579687-139581515	Yes
chr1	23924001	23926000	chr4:136103905-136105498	Yes
chr1	25252001	25254000	chr4:135155475-135157334	Yes
chr1	25254001	25256000	chr4:135153278-135155475	Yes
chr1	25260001	25262000	chr4:135148717-135149531	Yes
chr1	25298001	25300000	chr4:135113309-135114931	Yes
chr1	25870001	25872000	chr4:134766592-134768078	Yes
chr1	26856001	26858000	chr4:133886075-133888039	Yes
chr1	27890001	27892000	chr4:133049157-133050849	Yes
chr1	27892001	27894000	chr4:133047295-133049156	Yes
chr1	27902001	27904000	chr4:133016674-133017282	Yes
chr1	27924001	27926000	chr4:133016278-133018266	Yes
chr1	27926001	27928000	chr4:133014248-133016277	Yes
chr1	30456001	30458000	chr4:131297938-131298380	Yes
chr1	33802001	33804000	chr4:128737610-128742019	Yes
chr1	33804001	33806000	chr4:128736160-128737609	Yes
chr1	36024001	36026000	chr4:126750779-126752797	Yes
chr1	36026001	36028000	chr4:126748711-126750778	Yes
chr1	37030001	37032000	chr4:125952188-125954273	Yes
chr1	37032001	37034000	chr4:125949507-125952187	Yes
chr1	37220001	37222000	chr4:125757771-125759065	Yes
chr1	37222001	37224000	chr4:125755056-125757770	Yes
chr1	37402001	37404000	chr4:125579090-125579831	Yes
chr1	37474001	37476000	chr4:125515588-125517327	Yes
chr1	37722001	37724000	chr4:125296702-125299569	Yes
chr1	38536001	38538000	chr4:124635610-124638442	Yes
chr1	38910001	38912000	chr4:124309481-124311493	Yes
chr1	38920001	38922000	chr4:124298869-124300540	Yes
chr1	39734001	39736000	chr4:123525795-123527844	Yes
chr1	40230001	40232000	chr4:123121137-123122107	Yes
chr1	44886001	44888000	chr4:117480254-117482362	Yes
chr1	44888001	44890000	chr4:117478048-117480254	Yes
chr1	44980001	44982000	chr4:117400742-117403746	Yes
chr1	45032001	45034000	chr4:117351759-117352957	Yes
chr1	45064001	45066000	chr4:117320762-117322344	Yes
chr1	45096001	45098000	chr4:117289082-117291156	Yes
chr1	45098001	45100000	chr4:117287095-117289081	Yes
chr1	46668001	46670000	chr4:116143622-116145928	Yes
chr1	47040001	47042000	chr4:115863279-115865174	Yes
chr1	47908001	47910000	chr4:114902797-114904694	Yes
chr1	50796001	50798000	chr4:110051867-110055021	Yes
chr1	50882001	50884000	chr4:109982947-109984718	Yes
chr1	50886001	50888000	chr4:109979103-109981049	Yes
chr1	53648001	53650000	chr4:107935214-107937302	Yes
chr1	53828001	53830000	chr4:107765038-107765678	Yes
chr1	54194001	54196000	chr4:107442465-107444519	Yes
chr1	55350001	55352000	chr4:106561924-106563868	Yes
chr1	56972001	56974000	chr4:105222389-105224255	Yes
chr1	59444001	59446000	chr4:95223099-95231385	Yes
chr1	59698001	59700000	chr4:95507471-95508434	Yes
chr1	64212001	64214000	chr4:100061472-100063451	Yes
chr1	65036001	65038000	chr4:100881682-100886133	Yes
chr1	65116001	65118000	chr4:100964707-100966341	Yes
chr1	65510001	65512000	chr4:101327651-101332573	Yes
chr1	85156001	85158000	chr3:146401796-146404810	Yes
chr1	86620001	86622000	chr3:145293193-145295058	Yes
chr1	87638001	87640000	chr3:144361897-144363038	Yes
chr1	87666001	87668000	chr3:144331024-144333465	Yes
chr1	87668001	87670000	chr3:144329672-144331023	Yes
chr1	94558001	94560000	chr3:122074404-122078362	Yes
chr1	109372001	109374000	chr3:108768460-108769134, chr3:108769380-108770258	Yes
chr1	111216001	111218000	chr3:107035713-107037711	Yes
chr1	112534001	112536000	chr3:105449017-105450996	Yes
chr1	115878001	115880000	chr3:102470715-102472515	Yes
chr1	115880001	115882000	chr3:102468761-102470714	Yes
chr1	116250001	116252000	chr3:102139724-102140832	Yes
chr1	119526001	119528000	chr3:99256188-99258123	Yes
chr1	119528001	119530000	chr3:99254291-99256187	Yes
chr1	119534001	119536000	chr3:99248432-99250340	Yes
chr1	119536001	119538000	chr3:99246292-99248431	Yes
chr1	119550001	119552000	chr3:99233674-99235413	Yes
chr1	120286001	120288000	chr3:98311193-98313873	Yes
chr1	151686001	151688000	chr3:94479525-94481510	Yes
chr1	153504001	153506000	chr3:90615455-90617216	Yes
chr1	153506001	153508000	chr3:90613641-90615454	Yes
chr1	154300001	154302000	chr3:89959917-89961694	Yes
chr1	154860001	154862000	chr3:89502767-89504393	Yes
chr1	154942001	154944000	chr3:89420930-89422837	Yes
chr1	155290001	155292000	chr3:89092046-89093993	Yes
chr1	155948001	155950000	chr3:88619511-88621443	Yes
chr1	156410001	156412000	chr3:88194217-88197849	Yes
chr1	156456001	156458000	chr3:88151339-88153357	Yes
chr1	156458001	156460000	chr3:88150443-88151339	Yes
chr1	156460001	156462000	chr3:88148964-88150397	Yes
chr1	156462001	156464000	chr3:88147420-88148964	Yes
chr1	156464001	156466000	chr3:88145910-88147419	Yes
chr1	159834001	159836000	chr1:172552570-172554267	Yes
chr1	159896001	159898000	chr1:172497693-172499574	Yes
chr1	159908001	159910000	chr1:172487492-172489175	Yes
chr1	160070001	160072000	chr1:172309283-172311285	Yes
chr1	160176001	160178000	chr1:172203937-172205914	Yes
chr1	165410001	165412000	chr1:167600834-167602509	Yes
chr1	165414001	165416000	chr1:167596336-167598878	Yes
chr1	167054001	167056000	chr1:166134683-166136371	Yes
chr1	169078001	169080000	chr1:164454017-164456010	Yes
chr1	180202001	180204000	chr1:155737749-155739615	Yes
chr1	182248001	182250000	chr1:153995841-153999055	Yes
chr1	182270001	182272000	chr1:153977166-153980052	Yes
chr1	184942001	184944000	chr1:151571108-151573824	Yes
chr1	185618001	185620000	chr1:151059929-151060738	Yes
chr1	197882001	197884000	chr1:138844890-138846769	Yes
chr1	202994001	202996000	chr1:134344365-134346071	Yes
chr1	202996001	202998000	chr1:134342443-134344364	Yes
chr1	203004001	203006000	chr1:134334601-134336465	Yes
chr1	203006001	203008000	chr1:134332664-134334601	Yes
chr1	204682001	204684000	chr1:132851158-132853051	Yes
chr1	204798001	204800000	chr1:132739599-132741572	Yes
chr1	205012001	205014000	chr1:132541324-132543126	Yes
chr1	205014001	205016000	chr1:132539483-132541323	Yes
chr1	205394001	205396000	chr1:132217368-132221204	Yes
chr1	205396001	205398000	chr1:132215634-132217367	Yes
chr1	205412001	205414000	chr1:132201206-132202839	Yes
chr1	205414001	205416000	chr1:132199459-132201206	Yes
chr1	214722001	214724000	chr1:189728998-189731046	Yes
chr1	214724001	214726000	chr1:189727293-189728997	Yes
chr1	217306001	217308000	chr1:187610092-187611737	Yes
chr1	217308001	217310000	chr1:187608242-187610091	Yes
chr1	217310001	217312000	chr1:187606363-187608241	Yes
chr1	220906001	220908000	chr1:184852747-184853914	Yes
chr1	224926001	224928000	chr1:181458368-181460213	Yes
chr1	227616001	227618000	chr1:179865154-179867217	Yes
chr1	229406001	229408000	chr8:123805917-123806264	Yes
chr1	230558001	230560000	chr8:124430769-124432579	Yes
chr1	233750001	233752000	chr8:125995543-125997284	Yes
chr1	233762001	233764000	chr8:126006177-126006744	Yes
chr1	234348001	234350000	chr8:126297364-126298581	Yes
chr1	234350001	234352000	chr8:126298582-126300544	Yes
chr1	236896001	236898000	chr13:12297645-12299544	Yes
chr10	1804001	1806000	chr13:8152144-8161980	Yes
chr10	5624001	5626000	chr13:3730317-3738970	Yes
chr10	22540001	22542000	chr2:18607229-18609360	Yes
chr10	22624001	22626000	chr2:18689345-18690851	Yes
chr10	30016001	30018000	chr18:4927994-4929328	Yes
chr10	31986001	31988000	chr18:5931823-5940023	Yes
chr10	44296001	44298000	chr6:117681986-117682573	Yes
chr10	50536001	50538000	chr14:32656999-32658720	Yes
chr10	65278001	65280000	chr10:67097754-67099367	Yes
chr10	71078001	71080000	chr10:62338820-62340692	Yes
chr10	71388001	71390000	chr10:62111015-62111442	Yes
chr10	72974001	72976000	chr10:60828186-60830059	Yes
chr10	72976001	72978000	chr10:60826199-60828186	Yes
chr10	72978001	72980000	chr10:60825000-60826198	Yes
chr10	72982001	72984000	chr10:60821904-60823739	Yes
chr10	72990001	72992000	chr10:60817388-60819114	Yes
chr10	73844001	73846000	chr10:60108685-60110919	Yes
chr10	73846001	73848000	chr10:60106553-60108684	Yes
chr10	77138001	77140000	chr14:21966575-21968486	Yes
chr10	77168001	77170000	chr14:21994319-21996335	Yes
chr10	77224001	77226000	chr14:22047642-22049140	Yes
chr10	77302001	77304000	chr14:22114257-22116298	Yes
chr10	77910001	77912000	chr14:22679804-22681034	Yes
chr10	80846001	80848000	chr14:25474885-25476518	Yes
chr10	102894001	102896000	chr19:45153585-45155550	Yes
chr10	103598001	103600000	chr19:45810919-45812823	Yes
chr10	105252001	105254000	chr19:47177442-47179322	Yes
chr10	105656001	105658000	chr19:47512810-47515487	Yes
chr10	112260001	112262000	chr19:53531154-53532945	Yes
chr10	112264001	112266000	chr19:53535498-53536994	Yes
chr10	112430001	112432000	chr19:53700216-53704404	Yes
chr10	112484001	112486000	chr19:53751481-53754852	Yes
chr10	112534001	112536000	chr19:53800630-53807393	Yes
chr10	114712001	114714000	chr19:55743766-55745612	Yes
chr10	114714001	114716000	chr19:55745613-55747570	Yes
chr10	114818001	114820000	chr19:55836660-55838822	Yes
chr10	114820001	114822000	chr19:55838823-55840992	Yes
chr10	114872001	114874000	chr19:55880925-55883135	Yes
chr10	114910001	114912000	chr19:55916603-55919445	Yes
chr10	114928001	114930000	chr19:55934066-55935700	Yes
chr10	114946001	114948000	chr19:55953034-55955059	Yes
chr10	115384001	115386000	chr19:56355060-56357491	Yes
chr10	117944001	117946000	chr19:58362264-58365008	Yes
chr10	118890001	118892000	chr19:59162806-59164638	Yes
chr10	118892001	118894000	chr19:59164639-59166680	Yes
chr10	118922001	118924000	chr19:59193500-59195199	Yes
chr10	119000001	119002000	chr19:59260352-59262211	Yes
chr10	119432001	119434000	chr19:59585897-59587149	Yes
chr10	121922001	121924000	chr7:129003706-129006265	Yes
chr10	122880001	122882000	chr7:129809893-129811147	Yes
chr10	123454001	123456000	chr7:130339961-130342235	Yes
chr10	125168001	125170000	chr7:131762146-131765072	Yes
chr10	125250001	125252000	chr7:131826747-131829345	Yes
chr10	127828001	127830000	chr7:134000726-134005357	Yes
chr10	129054001	129056000	chr7:134997923-134999498	Yes
chr10	130124001	130126000	chr7:135888299-135890371	Yes
chr10	130666001	130668000	chr7:136351834-136352700	Yes
chr10	130888001	130890000	chr7:136541132-136543672	Yes
chr10	130930001	130932000	chr7:136580317-136581440	Yes
chr10	131398001	131400000	chr7:136999371-137001212	Yes
chr11	788001	790000	chr7:141427323-141429276	Yes
chr11	850001	852000	chr7:141482187-141483677	Yes
chr11	1768001	1770000	chr7:142369943-142371893	Yes
chr11	6424001	6426000	chr7:105566740-105568644	Yes
chr11	6426001	6428000	chr7:105568645-105570478	Yes
chr11	6656001	6658000	chr7:105766820-105768634	Yes
chr11	7658001	7660000	chr7:107723996-107726925	Yes
chr11	8256001	8258000	chr7:109146489-109148706	Yes
chr11	8316001	8318000	chr7:109201597-109203111	Yes
chr11	8338001	8340000	chr7:109222053-109223733	Yes
chr11	8384001	8386000	chr7:109261987-109264577	Yes
chr11	8830001	8832000	chr7:109614535-109616255	Yes
chr11	12132001	12134000	chr7:112225671-112227451	Yes
chr11	15956001	15958000	chr7:115446372-115448537	Yes
chr11	16632001	16634000	chr7:116036998-116039050	Yes
chr11	16946001	16948000	chr7:116236525-116238358	Yes
chr11	16996001	16998000	chr7:116276262-116277092	Yes
chr11	16998001	17000000	chr7:116277093-116278814	Yes
chr11	17034001	17036000	chr7:116306737-116308380	Yes
chr11	17756001	17758000	chr7:46396186-46398128	Yes
chr11	17758001	17760000	chr7:46398129-46400037	Yes
chr11	17760001	17762000	chr7:46400038-46401917	Yes
chr11	17762001	17764000	chr7:46401918-46403808	Yes
chr11	17764001	17766000	chr7:46403809-46405881	Yes
chr11	17766001	17768000	chr7:46405882-46407647	Yes
chr11	17768001	17770000	chr7:46407648-46409483	Yes
chr11	17770001	17772000	chr7:46409512-46411007	Yes
chr11	17774001	17776000	chr7:46413088-46415242	Yes
chr11	17782001	17784000	chr7:46418308-46420153	Yes
chr11	17786001	17788000	chr7:46421541-46423399	Yes
chr11	18032001	18034000	chr7:46637169-46639228	Yes
chr11	19736001	19738000	chr7:49247684-49249528	Yes
chr11	20178001	20180000	chr7:49632665-49634913	Yes
chr11	20198001	20200000	chr7:49653857-49655397	Yes
chr11	20280001	20282000	chr7:49686952-49689481	Yes
chr11	20296001	20298000	chr7:49696748-49699212	Yes
chr11	20298001	20300000	chr7:49699213-49701176	Yes
chr11	31816001	31818000	chr2:105689937-105691876	Yes
chr11	31818001	31820000	chr2:105688036-105689936	Yes
chr11	31820001	31822000	chr2:105686129-105688036	Yes
chr11	31822001	31824000	chr2:105684227-105686128	Yes
chr11	32450001	32452000	chr2:105131185-105133104	Yes
chr11	32454001	32456000	chr2:105127695-105129546	Yes
chr11	44732001	44734000	chr2:93340987-93342029	Yes
chr11	45410001	45412000	chr2:92825214-92826576	Yes
chr11	45738001	45740000	chr2:92544493-92546335	Yes
chr11	45758001	45760000	chr2:92523215-92524258	Yes
chr11	45908001	45910000	chr2:92398368-92400575	Yes
chr11	60690001	60692000	chr19:10869741-10871441	Yes
chr11	60692001	60694000	chr19:10867813-10869740	Yes
chr11	62474001	62476000	chr19:8838412-8840383	Yes
chr11	62476001	62478000	chr19:8836761-8838411	Yes
chr11	64402001	64404000	chr19:6503894-6505612	Yes
chr11	64404001	64406000	chr19:6502083-6503893	Yes
chr11	64408001	64410000	chr19:6498541-6500240	Yes
chr11	64488001	64490000	chr19:6419412-6421275	Yes
chr11	64692001	64694000	chr19:6234143-6236011	Yes
chr11	65184001	65186000	chr19:5848767-5850369	Yes
chr11	67038001	67040000	chr19:4300447-4302332	Yes
chr11	67272001	67274000	chr19:4098986-4100835	Yes
chr11	68778001	68780000	chr7:145301606-145303306	Yes
chr11	71724001	71726000	chr7:101999587-102001598	Yes
chr11	72384001	72386000	chr7:101421326-101423138	Yes
chr11	72492001	72494000	chr7:101320071-101322052	Yes
chr11	73054001	73056000	chr7:100892851-100894720	Yes
chr11	78362001	78364000	chr7:96911366-96912762	Yes
chr11	78442001	78444000	chr7:96842581-96844555	Yes
chr11	78506001	78508000	chr7:96787762-96789362	Yes
chr11	78508001	78510000	chr7:96783976-96786926	Yes
chr11	78630001	78632000	chr7:96681158-96682482	Yes
chr11	78642001	78644000	chr7:96669219-96671034	Yes
chr11	78644001	78646000	chr7:96667564-96669219	Yes
chr11	93864001	93866000	chr9:15041624-15043585	Yes
chr11	93916001	93918000	chr9:15003141-15004563	Yes
chr11	94484001	94486000	chr9:14623148-14625085	Yes
chr11	94500001	94502000	chr9:14614456-14616231	Yes
chr11	95074001	95076000	chr9:14167989-14172730	Yes
chr11	100504001	100506000	chr9:9312209-9312534	Yes
chr11	100562001	100564000	chr9:9230146-9234905	Yes
chr11	103490001	103492000	chr9:6786530-6798506	Yes
chr11	109304001	109306000	chr9:52667758-52668834	Yes
chr11	116072001	116074000	chr9:46819856-46821974	Yes
chr11	118782001	118784000	chr9:44495600-44498122	Yes
chr11	118788001	118790000	chr9:44489224-44491203	Yes
chr11	118790001	118792000	chr9:44487334-44489223	Yes
chr11	118792001	118794000	chr9:44485263-44487333	Yes
chr11	119232001	119234000	chr9:44085912-44088220	Yes
chr11	119870001	119872000	chr9:43454404-43460002	Yes
chr11	120698001	120700000	chr9:42661942-42664652	Yes
chr11	120736001	120738000	chr9:42627832-42628291	Yes
chr11	120748001	120750000	chr9:42616984-42620146	Yes
chr11	120986001	120988000	chr9:42385277-42386675	Yes
chr11	121524001	121526000	chr9:41951687-41953614	Yes
chr11	123228001	123230000	chr9:40530546-40532377	Yes
chr11	123396001	123398000	chr9:40374819-40376799	Yes
chr11	123398001	123400000	chr9:40372597-40374818	Yes
chr11	123446001	123448000	chr9:40333733-40334959	Yes
chr11	123448001	123450000	chr9:40331875-40333732	Yes
chr11	124732001	124734000	chr9:37434512-37437723	Yes
chr11	124734001	124736000	chr9:37432540-37434511	Yes
chr11	128494001	128496000	chr9:32596513-32600899	Yes
chr11	128682001	128684000	chr9:32419522-32422524	Yes
chr11	131782001	131784000	chr9:29409495-29411113	Yes
chr11	132812001	132814000	chr9:28403190-28405203	Yes
chr11	133818001	133820000	chr9:27305696-27307709	Yes
chr11	133820001	133822000	chr9:27303915-27305695	Yes
chr11	133822001	133824000	chr9:27301808-27303914	Yes
chr12	618001	620000	chr6:120254706-120256691	Yes
chr12	3308001	3310000	chr6:128034587-128036401	Yes
chr12	3312001	3314000	chr6:128031008-128032797	Yes
chr12	3314001	3316000	chr6:128029055-128031008	Yes
chr12	3372001	3374000	chr6:127978771-127980585	Yes
chr12	3374001	3376000	chr6:127976828-127978770	Yes
chr12	3446001	3448000	chr6:127912045-127913256	Yes
chr12	3694001	3696000	chr6:127695717-127696758	Yes
chr12	3822001	3824000	chr6:127593907-127596602	Yes
chr12	5544001	5546000	chr6:126160409-126162266	Yes
chr12	6270001	6272000	chr6:125531980-125534087	Yes
chr12	6358001	6360000	chr6:125453957-125457020	Yes
chr12	6448001	6450000	chr6:125350769-125352644	Yes
chr12	6660001	6662000	chr6:125147975-125149704	Yes
chr12	6886001	6888000	chr6:124903998-124905816	Yes
chr12	14408001	14410000	chr9:107614860-107615800	Yes
chr12	15110001	15112000	chr6:136938179-136940067	Yes
chr12	15114001	15116000	chr6:136941196-136944433	Yes
chr12	19040001	19042000	chr6:140178655-140180961	Yes
chr12	26864001	26866000	chr6:146415211-146415616	Yes
chr12	28014001	28016000	chr6:147153043-147157012	Yes
chr12	29760001	29762000	chr6:148555944-148558097	Yes
chr12	29762001	29764000	chr6:148558098-148561076	Yes
chr12	31120001	31122000	chr6:127927886-127930029	Yes
chr12	45442001	45444000	chr15:95651724-95653761	Yes
chr12	48392001	48394000	chr15:97998903-98000693	Yes
chr12	48398001	48400000	chr15:98004390-98006362	Yes
chr12	49210001	49212000	chr15:98632864-98634491	Yes
chr12	49212001	49214000	chr15:98634492-98636346	Yes
chr12	50296001	50298000	chr15:99526061-99527992	Yes
chr12	50504001	50506000	chr15:99723914-99725772	Yes
chr12	50900001	50902000	chr15:100039685-100041293	Yes
chr12	50902001	50904000	chr15:100041294-100042745	Yes
chr12	51986001	51988000	chr15:100871898-100873907	Yes
chr12	52786001	52788000	chr15:101538717-101540959	Yes
chr12	56846001	56848000	chr10:128226275-128228809	Yes
chr12	58024001	58026000	chr10:127165925-127167814	Yes
chr12	58230001	58232000	chr10:126986404-126987324	Yes
chr12	58234001	58236000	chr10:126982950-126984782	Yes
chr12	58236001	58238000	chr10:126981298-126982949	Yes
chr12	58238001	58240000	chr10:126979401-126981297	Yes
chr12	59270001	59272000	chr10:126009515-126011747	Yes
chr12	75994001	75996000	chr4:149150452-149165137, chr4:149156744-149156795	Yes
chr12	92528001	92530000	chr10:96627094-96629700	Yes
chr12	92530001	92532000	chr10:96624837-96627093	Yes
chr12	97654001	97656000	chr10:92347236-92349074	Yes
chr12	98782001	98784000	chr10:91280990-91282628	Yes
chr12	104234001	104236000	chr10:86777938-86779828	Yes
chr12	106526001	106528000	chr10:84433727-84436394	Yes
chr12	106980001	106982000	chr10:84759274-84761153	Yes
chr12	107160001	107162000	chr10:84909246-84910899	Yes
chr12	107162001	107164000	chr10:84910900-84913034	Yes
chr12	108028001	108030000	chr10:85639037-85642226	Yes
chr12	108524001	108526000	chr5:113491053-113493064	Yes
chr12	108526001	108528000	chr5:113493065-113494525	Yes
chr12	109748001	109750000	chr5:114274409-114275976	Yes
chr12	110108001	110110000	chr5:114529849-114532333	Yes
chr12	114102001	114104000	chr5:120287268-120288619	Yes
chr12	115124001	115126000	chr5:119667383-119669154	Yes
chr12	119728001	119730000	chr5:116320516-116321695	Yes
chr12	120238001	120240000	chr5:115909769-115911866	Yes
chr12	120256001	120258000	chr5:115889793-115891710	Yes
chr12	120702001	120704000	chr5:115506390-115508034	Yes
chr12	122232001	122234000	chr5:123132799-123134730	Yes
chr12	123548001	123550000	chr5:124172648-124174545	Yes
chr12	128412001	128414000	chr5:127087124-127096153	Yes
chr12	129692001	129694000	chr5:127863219-127864536	Yes
chr13	31780001	31782000	chr5:149685831-149688426	Yes
chr13	33590001	33592000	chr5:150952165-150954145	Yes
chr13	33922001	33924000	chr5:151231481-151233430	Yes
chr13	42928001	42930000	chr14:78458183-78460284	Yes
chr13	44690001	44692000	chr14:76804318-76811773	Yes
chr13	45392001	45394000	chr14:76246754-76248680	Yes
chr13	45468001	45470000	chr14:76183738-76186583	Yes
chr13	51814001	51816000	chr14:62578155-62580597	Yes
chr13	52532001	52534000	chr8:22012965-22014225	Yes
chr13	53312001	53314000	chr14:79660261-79662200	Yes
chr13	71878001	71880000	chr14:97630750-97637401	Yes
chr13	75770001	75772000	chr14:101352402-101356421	Yes
chr13	98712001	98714000	chr14:120966578-120966950	Yes
chr13	109986001	109988000	chr8:10699397-10701842	Yes
chr13	111856001	111858000	chr8:11779753-11781298	Yes
chr13	113548001	113550000	chr8:12873421-12875057	Yes
chr13	113624001	113626000	chr8:12916299-12918083	Yes
chr14	21502001	21504000	chr14:51922234-51924700	Yes
chr14	23448001	23450000	chr14:54573982-54575780	Yes
chr14	24896001	24898000	chr14:55882005-55883951	Yes
chr14	24898001	24900000	chr14:55883952-55885854	Yes
chr14	29236001	29238000	chr12:49383958-49385976	Yes
chr14	34418001	34420000	chr12:54201701-54203603	Yes
chr14	38724001	38726000	chr12:58267641-58269568	Yes
chr14	52288001	52290000	chr14:20019117-20031845	Yes
chr14	52326001	52328000	chr14:19976474-19978405	Yes
chr14	52518001	52520000	chr14:19769653-19771500	Yes
chr14	52520001	52522000	chr14:19768134-19769652	Yes
chr14	52780001	52782000	chr14:44987860-44989698	Yes
chr14	68554001	68556000	chr12:79454918-79455716	Yes
chr14	68858001	68860000	chr12:79748815-79750759	Yes
chr14	68966001	68968000	chr12:79836292-79838431	Yes
chr14	69088001	69090000	chr12:79958322-79960459	Yes
chr14	69090001	69092000	chr12:79960460-79962081	Yes
chr14	69226001	69228000	chr12:80080163-80082806	Yes
chr14	75894001	75896000	chr12:85598693-85600426	Yes
chr14	76602001	76604000	chr12:86215649-86219222	Yes
chr14	76722001	76724000	chr12:86326023-86327617	Yes
chr14	76778001	76780000	chr12:86362443-86364582	Yes
chr14	76780001	76782000	chr12:86364583-86366118	Yes
chr14	76782001	76784000	chr12:86366119-86368467	Yes
chr14	76874001	76876000	chr12:86448971-86450071	Yes
chr14	76916001	76918000	chr12:86476831-86478651	Yes
chr14	76938001	76940000	chr12:86496847-86499003	Yes
chr14	77106001	77108000	chr12:86611823-86612762	Yes
chr14	77492001	77494000	chr12:86881826-86883762	Yes
chr14	77648001	77650000	chr12:87026431-87028448	Yes
chr14	78378001	78380000	chr12:88447971-88448418	Yes
chr14	81866001	81868000	chr12:91744903-91748435	Yes
chr14	86086001	86088000	chr12:95777136-95779031	Yes
chr14	89652001	89654000	chr12:99215133-99217173	Yes
chr14	93580001	93582000	chr12:102703363-102705224	Yes
chr14	96558001	96560000	chr12:105490710-105492897	Yes
chr14	97092001	97094000	chr12:105884706-105886978	Yes
chr14	97200001	97202000	chr12:105955460-105956038	Yes
chr14	97384001	97386000	chr12:106097047-106099741	Yes
chr14	98046001	98048000	chr12:106631472-106633925	Yes
chr14	98746001	98748000	chr12:107221591-107223142	Yes
chr14	99098001	99100000	chr12:107515874-107516869	Yes
chr14	100068001	100070000	chr12:108272839-108274825	Yes
chr14	100868001	100870000	chr12:108918103-108923348	Yes
chr14	100882001	100884000	chr12:108931445-108931800	Yes
chr14	103984001	103986000	chr12:111667264-111669359	Yes
chr14	103986001	103988000	chr12:111669360-111671139	Yes
chr15	27936001	27938000	chr17:50116270-50116517	Yes
chr15	34728001	34730000	chr7:64501969-64503771	Yes
chr15	34874001	34876000	chr7:64501959-64503858	Yes
chr15	40336001	40338000	chr2:118485862-118487719	Yes
chr15	40348001	40350000	chr2:118500763-118501684	Yes
chr15	40650001	40652000	chr2:118779273-118781399	Yes
chr15	40652001	40654000	chr2:118781400-118784700	Yes
chr15	41852001	41854000	chr2:119800282-119802700	Yes
chr15	41854001	41856000	chr2:119802701-119804394	Yes
chr15	45460001	45462000	chr2:122349208-122351988	Yes
chr15	45476001	45478000	chr2:122364651-122367068	Yes
chr15	50472001	50474000	chr2:126549864-126552684	Yes
chr15	52548001	52550000	chr9:75261102-75262511	Yes
chr15	57918001	57920000	chr9:71557284-71558936	Yes
chr15	59514001	59516000	chr9:70326204-70328874	Yes
chr15	65702001	65704000	chr9:65112976-65114898	Yes
chr15	67008001	67010000	chr9:64006291-64008507	Yes
chr15	67212001	67214000	chr9:63862625-63864723	Yes
chr15	67342001	67344000	chr9:63771795-63773482	Yes
chr15	67440001	67442000	chr9:63679224-63681954	Yes
chr15	68872001	68874000	chr9:62534606-62536311	Yes
chr15	68874001	68876000	chr9:62532772-62534606	Yes
chr15	68876001	68878000	chr9:62531526-62532729	Yes
chr15	68878001	68880000	chr9:62529686-62531239	Yes
chr15	68882001	68884000	chr9:62525079-62526929	Yes
chr15	70026001	70028000	chr9:61689365-61691990	Yes
chr15	70308001	70310000	chr9:61444912-61446674	Yes
chr15	70874001	70876000	chr9:60942153-60943700	Yes
chr15	71998001	72000000	chr9:60024705-60026707	Yes
chr15	72020001	72022000	chr9:60001680-60004068	Yes
chr15	72514001	72516000	chr9:59661371-59662587	Yes
chr15	80860001	80862000	chr7:84270976-84272836	Yes
chr15	81488001	81490000	chr7:83734979-83736968	Yes
chr15	83974001	83976000	chr7:82011788-82013966	Yes
chr15	84032001	84034000	chr7:82054660-82056751	Yes
chr15	91414001	91416000	chr7:80401551-80403621	Yes
chr15	91416001	91418000	chr7:80399847-80401550	Yes
chr15	93862001	93864000	chr7:73173829-73182793	Yes
chr15	93960001	93962000	chr7:73108877-73110004	Yes
chr15	96724001	96726000	chr7:70503881-70505572	Yes
chr15	101400001	101402000	chr7:66445103-66447079	Yes
chr15	101514001	101516000	chr7:66340906-66342932	Yes
chr15	101702001	101704000	chr7:66186336-66190193	Yes
chr16	1820001	1822000	chr17:24896198-24897832	Yes
chr16	4378001	4380000	chr16:4605989-4607903	Yes
chr16	5430001	5432000	chr16:5383716-5384363	Yes
chr16	5526001	5528000	chr16:5456496-5460145	Yes
chr16	6070001	6072000	chr16:5885872-5887892	Yes
chr16	17402001	17404000	chr7:117512283-117514100	Yes
chr16	17480001	17482000	chr7:117449089-117451614	Yes
chr16	17550001	17552000	chr7:117393078-117395425	Yes
chr16	18582001	18584000	chr7:46029350-46030574	Yes
chr16	19180001	19182000	chr7:118445800-118447795	Yes
chr16	27574001	27576000	chr7:125718775-125720779	Yes
chr16	28270001	28272000	chr7:126248356-126250160	Yes
chr16	29824001	29826000	chr7:127018678-127020657	Yes
chr16	29908001	29910000	chr7:126951370-126953186	Yes
chr16	46916001	46918000	chr8:85488307-85492318	Yes
chr16	49054001	49056000	chr8:87234783-87236756	Yes
chr16	49310001	49312000	chr8:87467241-87469031	Yes
chr16	49312001	49314000	chr8:87469032-87470870	Yes
chr16	51144001	51146000	chr8:89001913-89003806	Yes
chr16	51146001	51148000	chr8:89003807-89006792	Yes
chr16	51154001	51156000	chr8:89012469-89014792	Yes
chr16	51426001	51428000	chr8:89271534-89273975	Yes
chr16	51450001	51452000	chr8:89291908-89293070	Yes
chr16	51590001	51592000	chr8:89393445-89395201	Yes
chr16	51796001	51798000	chr8:89571736-89573505	Yes
chr16	54688001	54690000	chr8:92136184-92138545	Yes
chr16	54690001	54692000	chr8:92138546-92140749	Yes
chr16	54966001	54968000	chr8:92359124-92361110	Yes
chr16	66934001	66936000	chr8:104606355-104608419	Yes
chr16	67694001	67696000	chr8:105700895-105702812	Yes
chr16	70716001	70718000	chr8:110723525-110725305	Yes
chr16	70718001	70720000	chr8:110721426-110723524	Yes
chr16	72860001	72862000	chr8:108916032-108918393	Yes
chr16	72874001	72876000	chr8:108902536-108904522	Yes
chr16	72934001	72936000	chr8:108846694-108848618	Yes
chr16	72964001	72966000	chr8:108819128-108821259	Yes
chr16	73012001	73014000	chr8:108773662-108775650	Yes
chr16	73028001	73030000	chr8:108759342-108761379	Yes
chr16	73064001	73066000	chr8:108730476-108732306	Yes
chr16	73066001	73068000	chr8:108728919-108730370	Yes
chr16	73070001	73072000	chr8:108724789-108727150	Yes
chr16	73074001	73076000	chr8:108720741-108723442	Yes
chr16	73100001	73102000	chr8:108694953-108696830	Yes
chr16	73248001	73250000	chr8:108551875-108554182	Yes
chr16	73322001	73324000	chr8:108495108-108496942	Yes
chr16	73416001	73418000	chr8:108406553-108408648	Yes
chr16	73578001	73580000	chr8:108245607-108247645	Yes
chr16	75296001	75298000	chr8:111739924-111742066	Yes
chr16	84304001	84306000	chr8:119653513-119654713	Yes
chr16	89238001	89240000	chr8:122848232-122849990	Yes
chr17	1552001	1554000	chr11:75509383-75511113	Yes
chr17	9860001	9862000	chr11:67653418-67655346	Yes
chr17	10698001	10700000	chr11:66963537-66965237	Yes
chr17	13688001	13690000	chr11:64296068-64298921	Yes
chr17	14208001	14210000	chr11:63917091-63918943	Yes
chr17	14224001	14226000	chr11:63905819-63908148	Yes
chr17	19314001	19316000	chr11:61452723-61454444	Yes
chr17	21280001	21282000	chr11:61022627-61024554	Yes
chr17	21282001	21284000	chr11:61024555-61026228	Yes
chr17	30616001	30618000	chr11:80323549-80327650	Yes
chr17	32694001	32696000	chr11:82182840-82184618	Yes
chr17	36712001	36714000	chr11:97529944-97531335	Yes
chr17	36714001	36716000	chr11:97531336-97533201	Yes
chr17	36720001	36722000	chr11:97536733-97539597	Yes
chr17	36726001	36728000	chr11:97543858-97545989	Yes
chr17	36728001	36730000	chr11:97545990-97547873	Yes
chr17	36760001	36762000	chr11:97573160-97575031	Yes
chr17	38218001	38220000	chr11:98740616-98742677	Yes
chr17	38220001	38222000	chr11:98742678-98744735	Yes
chr17	38226001	38228000	chr11:98748316-98750302	Yes
chr17	38228001	38230000	chr11:98750303-98752854	Yes
chr17	40900001	40902000	chr11:101229699-101231411	Yes
chr17	42186001	42188000	chr11:102216530-102218319	Yes
chr17	42388001	42390000	chr11:102395475-102397623	Yes
chr17	43058001	43060000	chr11:102957850-102960659	Yes
chr17	43974001	43976000	chr11:104233479-104235429	Yes
chr17	48222001	48224000	chr11:94995302-94997017	Yes
chr17	48224001	48226000	chr11:94993431-94995299	Yes
chr17	53808001	53810000	chr11:90025594-90027408	Yes
chr17	54818001	54820000	chr11:89138032-89142286	Yes
chr17	56124001	56126000	chr11:88024461-88028818	Yes
chr17	56402001	56404000	chr11:87762565-87764554	Yes
chr17	56404001	56406000	chr11:87760700-87762565	Yes
chr17	59496001	59498000	chr11:85851302-85851856	Yes
chr17	59550001	59552000	chr11:85906328-85908368	Yes
chr17	61914001	61916000	chr11:106266759-106268490	Yes
chr17	70060001	70062000	chr11:112716596-112718680	Yes
chr17	70114001	70116000	chr11:112779097-112781041	Yes
chr17	72428001	72430000	chr11:114851602-114853522	Yes
chr17	72836001	72838000	chr11:115247121-115249026	Yes
chr17	72854001	72856000	chr11:115263601-115265422	Yes
chr17	74534001	74536000	chr11:116654288-116656996	Yes
chr17	75370001	75372000	chr11:117266931-117268816	Yes
chr17	75374001	75376000	chr11:117270840-117272784	Yes
chr17	77320001	77322000	chr11:118683792-118685643	Yes
chr17	77356001	77358000	chr11:118709905-118712585	Yes
chr17	77772001	77774000	chr11:119041998-119043985	Yes
chr17	78446001	78448000	chr11:119543626-119545500	Yes
chr18	6650001	6652000	chr17:68065467-68069409	Yes
chr18	6758001	6760000	chr17:67969297-67971451	Yes
chr18	8712001	8714000	chr17:66442855-66445143	Yes
chr18	8716001	8718000	chr17:66438846-66440999	Yes
chr18	10514001	10516000	chr18:62966768-62968245	Yes
chr18	44334001	44336000	chr18:77186522-77188482	Yes
chr18	45234001	45236000	chr18:76408433-76410171	Yes
chr18	56940001	56942000	chr18:65938419-65940180	Yes
chr18	73166001	73168000	chr18:83839701-83840246, chr18:83840955-83841718	Yes
chr18	73168001	73170000	chr18:83840247-83840828	Yes
chr19	708001	710000	chr10:79793033-79794513	Yes
chr19	1450001	1452000	chr10:80298972-80300892	Yes
chr19	1452001	1454000	chr10:80300893-80302833	Yes
chr19	2270001	2272000	chr10:80827146-80828638	Yes
chr19	3360001	3362000	chr10:81430243-81430524	Yes
chr19	3698001	3700000	chr10:81293583-81294928	Yes
chr19	4062001	4064000	chr10:81139056-81140539	Yes
chr19	12950001	12952000	chr8:84935126-84936683	Yes
chr19	13064001	13066000	chr8:84833924-84835405	Yes
chr19	13138001	13140000	chr8:84768321-84770249	Yes
chr19	13142001	13144000	chr8:84764899-84766701	Yes
chr19	13144001	13146000	chr8:84762780-84764898	Yes
chr19	13162001	13164000	chr8:84744852-84746536	Yes
chr19	13164001	13166000	chr8:84743076-84744851	Yes
chr19	13174001	13176000	chr8:84734654-84736338	Yes
chr19	13176001	13178000	chr8:84733006-84734652	Yes
chr19	13614001	13616000	chr8:84416651-84418647	Yes
chr19	13616001	13618000	chr8:84414656-84416650	Yes
chr19	14314001	14316000	chr8:83901590-83903574	Yes
chr19	14544001	14546000	chr8:83697527-83699265	Yes
chr19	17414001	17416000	chr8:71463415-71464411	Yes
chr19	31290001	31292000	chr7:37230027-37232227	Yes
chr19	31658001	31660000	chr7:36873084-36875112	Yes
chr19	31846001	31848000	chr7:36690787-36692632	Yes
chr19	31856001	31858000	chr7:36678109-36680375	Yes
chr19	31876001	31878000	chr7:36659536-36662114	Yes
chr19	32206001	32208000	chr7:36332769-36334667	Yes
chr19	32400001	32402000	chr7:36174470-36177878	Yes
chr19	35522001	35524000	chr7:31124179-31126455	Yes
chr19	35524001	35526000	chr7:31121232-31124178	Yes
chr19	47108001	47110000	chr7:16918934-16920722	Yes
chr19	47972001	47974000	chr7:16130831-16132595	Yes
chr19	48012001	48014000	chr7:16101503-16102401	Yes
chr19	48014001	48016000	chr7:16099908-16101502	Yes
chr19	50194001	50196000	chr7:44973668-44974914	Yes
chr19	51052001	51054000	chr7:44442893-44445009	Yes
chr2	1656001	1658000	chr12:29999460-30000084	Yes
chr2	4002001	4004000	chr12:28436915-28439322	Yes
chr2	5164001	5166000	chr12:27848228-27849917	Yes
chr2	5166001	5168000	chr12:27846515-27848227	Yes
chr2	5674001	5676000	chr12:27474940-27477494	Yes
chr2	12172001	12174000	chr12:16384520-16384825	Yes
chr2	16178001	16180000	chr12:12840425-12842575	Yes
chr2	16512001	16514000	chr12:12579554-12581405	Yes
chr2	16830001	16832000	chr2:31436323-31436702	Yes
chr2	22602001	22604000	chr12:6567369-6574894	Yes
chr2	25562001	25564000	chr12:3807707-3809717	Yes
chr2	26540001	26542000	chr5:30203703-30205817	Yes
chr2	29850001	29852000	chr17:72305450-72308081	Yes
chr2	30556001	30558000	chr17:73000896-73006238	Yes
chr2	31282001	31284000	chr17:73638639-73640358	Yes
chr2	31540001	31542000	chr17:73873227-73876153	Yes
chr2	39912001	39914000	chr17:80967730-80970133	Yes
chr2	41848001	41850000	chr17:82745526-82756838	Yes
chr2	42106001	42108000	chr17:83052104-83056258	Yes
chr2	42258001	42260000	chr17:83201902-83204478	Yes
chr2	45016001	45018000	chr17:85471992-85474520	Yes
chr2	45418001	45420000	chr17:85822319-85824271	Yes
chr2	45484001	45486000	chr17:85868065-85870142	Yes
chr2	46712001	46714000	chr17:86922699-86924909	Yes
chr2	47234001	47236000	chr17:87330234-87332022	Yes
chr2	49098001	49100000	chr17:88881099-88883681	Yes
chr2	55392001	55394000	chr11:29594707-29604811	Yes
chr2	64510001	64512000	chr11:20941821-20942052	Yes
chr2	65090001	65092000	chr11:20455823-20456640	Yes
chr2	68880001	68882000	chr6:87581926-87583231	Yes
chr2	69026001	69028000	chr6:87482772-87484316	Yes
chr2	69376001	69378000	chr6:87217884-87220336	Yes
chr2	69398001	69400000	chr6:87201402-87203601	Yes
chr2	69470001	69472000	chr6:87137704-87139190	Yes
chr2	72368001	72370000	chr6:84581752-84583146	Yes
chr2	74230001	74232000	chr6:83439476-83441488	Yes
chr2	74232001	74234000	chr6:83437740-83439475	Yes
chr2	74968001	74970000	chr6:82861783-82863671	Yes
chr2	75100001	75102000	chr6:82742349-82744191	Yes
chr2	75560001	75562000	chr6:82219307-82227540	Yes
chr2	75834001	75836000	chr6:81987481-81990356	Yes
chr2	97428001	97430000	chr1:36472948-36474811	Yes
chr2	98894001	98896000	chr1:37168086-37169317	Yes
chr2	98896001	98898000	chr1:37169320-37170469	Yes
chr2	103352001	103354000	chr1:40789881-40791258	Yes
chr2	105032001	105034000	chr1:42241736-42244136	Yes
chr2	105372001	105374000	chr1:42597681-42599774	Yes
chr2	106214001	106216000	chr1:43323808-43324721	Yes
chr2	107596001	107598000	chr17:55339084-55350974	Yes
chr2	108602001	108604000	chr17:54297868-54299662	Yes
chr2	109584001	109586000	chr10:58659615-58661944	Yes
chr2	113966001	113968000	chr2:24412265-24414207	Yes
chr2	119608001	119610000	chr1:120597870-120599813	Yes
chr2	119982001	119984000	chr1:120262469-120264900	Yes
chr2	122286001	122288000	chr1:118459739-118461893	Yes
chr2	136912001	136914000	chr1:128632901-128636552	Yes
chr2	136992001	136994000	chr1:128699358-128701748	Yes
chr2	137140001	137142000	chr1:128828954-128832355	Yes
chr2	149670001	149672000	chr2:49653841-49655538	Yes
chr2	160056001	160058000	chr7:79837277-79837357	Yes
chr2	164204001	164206000	chr2:63701736-63703609	Yes
chr2	165478001	165480000	chr2:65022812-65025061	Yes
chr2	174098001	174100000	chr2:72412635-72414128	Yes
chr2	174270001	174272000	chr2:72518678-72519509	Yes
chr2	174272001	174274000	chr2:72519769-72521074	Yes
chr2	174656001	174658000	chr2:72810821-72812683	Yes
chr2	175192001	175194000	chr2:73264578-73266490	Yes
chr2	175196001	175198000	chr2:73268394-73270359	Yes
chr2	175198001	175200000	chr2:73270360-73272288	Yes
chr2	175204001	175206000	chr2:73276337-73278261	Yes
chr2	175648001	175650000	chr2:73599941-73601606	Yes
chr2	182546001	182548000	chr2:79457368-79458863	Yes
chr2	182548001	182550000	chr2:79458864-79460635	Yes
chr2	200328001	200330000	chr1:56977052-56978945	Yes
chr2	200580001	200582000	chr1:57190108-57191585	Yes
chr2	205220001	205222000	chr1:61405199-61407139	Yes
chr2	218768001	218770000	chr1:73999570-74001429	Yes
chr2	218856001	218858000	chr1:74079528-74082197	Yes
chr2	223656001	223658000	chr1:78593174-78595386	Yes
chr2	223914001	223916000	chr1:78814449-78815543	Yes
chr2	233252001	233254000	chr1:87154796-87156668	Yes
chr2	237414001	237416000	chr1:90151397-90153265	Yes
chr2	238316001	238318000	chr1:90837774-90839771	Yes
chr20	1874001	1876000	chr2:129591927-129593521	Yes
chr20	1876001	1878000	chr2:129593522-129595351	Yes
chr20	1878001	1880000	chr2:129595352-129597342	Yes
chr20	3144001	3146000	chr2:130633662-130635633	Yes
chr20	10634001	10636000	chr2:137097014-137099029	Yes
chr20	11902001	11904000	chr2:138281897-138284176	Yes
chr20	21490001	21492000	chr2:147181561-147183429	Yes
chr20	21492001	21494000	chr2:147183430-147185711	Yes
chr20	30308001	30310000	chr2:152828116-152829969	Yes
chr20	34742001	34744000	chr2:156475258-156477095	Yes
chr20	35480001	35482000	chr2:157068896-157070237	Yes
chr20	37434001	37436000	chr2:158666828-158668716	Yes
chr20	37522001	37524000	chr2:158744785-158746350	Yes
chr20	39314001	39316000	chr2:160363260-160365204	Yes
chr20	43928001	43930000	chr2:164394506-164397203	Yes
chr20	44848001	44850000	chr2:165148655-165149870	Yes
chr20	44850001	44852000	chr2:165149871-165153916	Yes
chr20	45396001	45398000	chr2:165538194-165539342	Yes
chr20	45416001	45418000	chr2:165553134-165554396	Yes
chr20	45522001	45524000	chr2:165594545-165595542	Yes
chr20	45524001	45526000	chr2:165595548-165597422	Yes
chr20	45976001	45978000	chr2:165875150-165877033	Yes
chr20	45978001	45980000	chr2:165877034-165879079	Yes
chr20	45980001	45982000	chr2:165879080-165881123	Yes
chr20	46390001	46392000	chr2:166134967-166136666	Yes
chr20	46438001	46440000	chr2:166171627-166172310	Yes
chr20	46568001	46570000	chr2:166229262-166231077	Yes
chr20	46648001	46650000	chr2:166277193-166277608	Yes
chr20	46706001	46708000	chr2:166316252-166316691	Yes
chr20	46910001	46912000	chr2:166418007-166420247	Yes
chr20	47004001	47006000	chr2:166474444-166474957	Yes
chr20	47174001	47176000	chr2:166158988-166168894	Yes
chr20	47200001	47202000	chr2:166394050-166394100	Yes
chr20	50504001	50506000	chr2:168813147-168814641	Yes
chr20	50720001	50722000	chr2:168910664-168912548	Yes
chr20	51512001	51514000	chr2:169565419-169568432	Yes
chr20	51812001	51814000	chr2:169833274-169835279	Yes
chr20	51960001	51962000	chr2:169959278-169961459	Yes
chr20	51962001	51964000	chr2:169961460-169963337	Yes
chr20	51976001	51978000	chr2:169977205-169978160	Yes
chr20	52202001	52204000	chr2:170124395-170125222	Yes
chr20	52356001	52358000	chr2:170221962-170224090	Yes
chr20	52516001	52518000	chr2:170306660-170308852	Yes
chr20	52556001	52558000	chr2:170342748-170344923	Yes
chr20	52558001	52560000	chr2:170344924-170346920	Yes
chr20	52720001	52722000	chr2:170453959-170458081	Yes
chr20	53002001	53004000	chr2:170654703-170656535	Yes
chr20	54242001	54244000	chr2:171732042-171735541	Yes
chr20	55832001	55834000	chr2:172931424-172933519	Yes
chr20	55836001	55838000	chr2:172935470-172937439	Yes
chr20	55868001	55870000	chr2:172963405-172965587	Yes
chr20	56116001	56118000	chr2:173131914-173133377	Yes
chr20	56246001	56248000	chr2:173241123-173243272	Yes
chr20	56316001	56318000	chr2:173300966-173302268	Yes
chr20	56318001	56320000	chr2:173302269-173303217	Yes
chr20	56374001	56376000	chr2:173330223-173330603	Yes
chr20	56532001	56534000	chr2:173384919-173385327	Yes
chr20	56660001	56662000	chr2:173454691-173456981	Yes
chr20	58714001	58716000	chr2:178575812-178576682	Yes
chr20	58890001	58892000	chr2:178708851-178710727	Yes
chr20	59394001	59396000	chr2:179105726-179107659	Yes
chr20	59456001	59458000	chr2:179157895-179158138	Yes
chr20	59890001	59892000	chr2:179490320-179492345	Yes
chr20	60940001	60942000	chr2:180223796-180225435	Yes
chr20	62128001	62130000	chr2:181154439-181156283	Yes
chr20	62130001	62132000	chr2:181156283-181158162	Yes
chr21	28340001	28342000	chr16:85901663-85903772	Yes
chr21	32712001	32714000	chr16:89956888-89958367	Yes
chr21	33346001	33348000	chr16:90475511-90477430	Yes
chr21	34240001	34242000	chr16:91118996-91121626	Yes
chr21	34252001	34254000	chr16:91125172-91127483	Yes
chr21	34290001	34292000	chr16:91139729-91141337	Yes
chr21	34324001	34326000	chr16:91169120-91171070	Yes
chr21	34326001	34328000	chr16:91171071-91173673	Yes
chr21	34362001	34364000	chr16:91204569-91206600	Yes
chr21	34398001	34400000	chr16:91225327-91227229	Yes
chr21	34414001	34416000	chr16:91238501-91238843	Yes
chr21	34444001	34446000	chr16:91271287-91272384	Yes
chr21	36040001	36042000	chr16:92495797-92498733	Yes
chr21	40444001	40446000	chr16:95905138-95914174	Yes
chr21	45978001	45980000	chr10:77834702-77836601	Yes
chr21	46046001	46048000	chr10:77811963-77812244	Yes
chr21	46128001	46130000	chr10:77688077-77689861	Yes
chr21	46130001	46132000	chr10:77686273-77688076	Yes
chr22	18960001	18962000	chr16:18129598-18131850	Yes
chr22	20232001	20234000	chr16:18147400-18149180	Yes
chr22	20248001	20250000	chr16:18133654-18135439	Yes
chr22	20250001	20252000	chr16:18131615-18133653	Yes
chr22	20252001	20254000	chr16:18129503-18131614	Yes
chr22	26248001	26250000	chr5:112825238-112827692	Yes
chr22	26458001	26460000	chr5:112658666-112660599	Yes
chr22	27398001	27400000	chr5:111957890-111962314	Yes
chr22	27438001	27440000	chr5:111925100-111927343	Yes
chr22	27656001	27658000	chr5:111770867-111772738	Yes
chr22	27890001	27892000	chr5:111631203-111631961	Yes
chr22	27954001	27956000	chr5:111593609-111595410	Yes
chr22	28062001	28064000	chr5:111511800-111512400	Yes
chr22	28066001	28068000	chr5:111507984-111509832	Yes
chr22	28110001	28112000	chr5:111475548-111476463	Yes
chr22	28146001	28148000	chr5:111453923-111455568	Yes
chr22	28190001	28192000	chr5:111422514-111424259	Yes
chr22	31518001	31520000	chr11:3503820-3505609	Yes
chr22	39746001	39748000	chr15:80091380-80093060	Yes
chr22	39760001	39762000	chr15:80100613-80102031	Yes
chr22	41956001	41958000	chr15:81935556-81937784	Yes
chr22	43886001	43888000	chr15:83849134-83850736	Yes
chr22	46486001	46488000	chr15:85688859-85690114	Yes
chr22	46488001	46490000	chr15:85690251-85691129	Yes
chr22	48240001	48242000	chr15:86988172-86988454	Yes
chr22	50740001	50742000	chr15:89174908-89176792	Yes
chr22	50742001	50744000	chr15:89176793-89178725	Yes
chr22	51136001	51138000	chr15:89524077-89526066	Yes
chr3	5850001	5852000	chr6:109572383-109582005	Yes
chr3	8672001	8674000	chr6:112379816-112381161	Yes
chr3	10508001	10510000	chr6:113858688-113860734	Yes
chr3	10510001	10512000	chr6:113860734-113862702	Yes
chr3	10538001	10540000	chr6:113882800-113884460	Yes
chr3	10546001	10548000	chr6:113890193-113891890	Yes
chr3	10748001	10750000	chr6:114040474-114042253	Yes
chr3	10972001	10974000	chr6:114239341-114243155	Yes
chr3	15310001	15312000	chr14:31386485-31388437	Yes
chr3	16488001	16490000	chr17:50113663-50117162	Yes
chr3	30388001	30390000	chr9:116329886-116332228	Yes
chr3	30390001	30392000	chr9:116327487-116329885	Yes
chr3	30646001	30648000	chr9:116175387-116178179	Yes
chr3	31206001	31208000	chr9:115679435-115681876	Yes
chr3	32070001	32072000	chr9:114954089-114954696	Yes
chr3	32344001	32346000	chr9:114811224-114813466	Yes
chr3	35720001	35722000	chr9:112187018-112189025	Yes
chr3	40616001	40618000	chr9:120590405-120592608	Yes
chr3	42694001	42696000	chr9:121758719-121760036	Yes
chr3	43330001	43332000	chr9:122119331-122121370	Yes
chr3	47932001	47934000	chr9:110052052-110053999	Yes
chr3	55514001	55516000	chr14:28510791-28512719	Yes
chr3	56834001	56836000	chr14:27336007-27337937	Yes
chr3	57162001	57164000	chr14:27067457-27070000	Yes
chr3	57176001	57178000	chr14:27058199-27059889	Yes
chr3	57218001	57220000	chr14:27022791-27026679	Yes
chr3	59498001	59500000	chr14:9283554-9289195	Yes
chr3	62360001	62362000	chr14:12346625-12348625	Yes
chr3	71956001	71958000	chr6:99841603-99844336	Yes
chr3	72582001	72584000	chr6:100373653-100376114	Yes
chr3	73540001	73542000	chr6:101251244-101252638	Yes
chr3	73562001	73564000	chr6:101271278-101272835	Yes
chr3	88448001	88450000	chr16:64534373-64547915	Yes
chr3	107552001	107554000	chr16:50165272-50167428	Yes
chr3	124014001	124016000	chr16:34333440-34335362	Yes
chr3	124016001	124018000	chr16:34331892-34333439	Yes
chr3	124114001	124116000	chr16:34253827-34256340	Yes
chr3	124280001	124282000	chr16:34116179-34117727	Yes
chr3	133614001	133616000	chr9:103110648-103112480	Yes
chr3	134516001	134518000	chr9:102351279-102352854	Yes
chr3	142990001	142992000	chr9:95222998-95225174	Yes
chr3	149774001	149776000	chr3:57940242-57945664	Yes
chr3	156988001	156990000	chr3:66064620-66065663	Yes
chr3	171494001	171496000	chr3:27976296-27978569	Yes
chr3	171542001	171544000	chr3:27919015-27919397	Yes
chr3	179646001	179648000	chr3:33042847-33045066	Yes
chr3	184054001	184056000	chr16:20693561-20695576	Yes
chr3	184098001	184100000	chr16:20733071-20734966	Yes
chr3	184354001	184356000	chr16:21273840-21276636	Yes
chr3	192842001	192844000	chr16:29095941-29108162	Yes
chr3	193750001	193752000	chr16:29974781-29976500	Yes
chr3	193818001	193820000	chr16:30035768-30036816	Yes
chr3	193820001	193822000	chr16:30036817-30038984	Yes
chr3	193822001	193824000	chr16:30038985-30039940	Yes
chr3	193894001	193896000	chr16:30096029-30098417	Yes
chr4	108001	110000	chr4:106495176-106496917	Yes
chr4	4782001	4784000	chr5:37882057-37883640	Yes
chr4	20256001	20258000	chr5:47985623-47987506	Yes
chr4	25078001	25080000	chr5:52605160-52606878	Yes
chr4	38018001	38020000	chr5:64258432-64260378	Yes
chr4	38870001	38872000	chr5:64970631-64972699	Yes
chr4	42398001	42400000	chr5:67606425-67608350	Yes
chr4	54772001	54774000	chr5:74941361-74943461	Yes
chr4	55434001	55436000	chr5:75483467-75485078	Yes
chr4	77380001	77382000	chr5:92698256-92699104	Yes
chr4	77724001	77726000	chr5:92987339-92990416	Yes
chr4	92676001	92678000	chr6:62557863-62565737	Yes
chr4	99700001	99702000	chr3:138612744-138614217	Yes
chr4	109094001	109096000	chr3:131105002-131106595	Yes
chr4	111536001	111538000	chr3:129220156-129222183	Yes
chr4	111554001	111556000	chr3:129202170-129204103	Yes
chr4	113204001	113206000	chr3:127790927-127792679	Yes
chr4	113430001	113432000	chr3:127640166-127642230	Yes
chr4	129306001	129308000	chr3:41186325-41195171	Yes
chr4	148654001	148656000	chr8:77515254-77517261	Yes
chr4	152182001	152184000	chr17:23856047-23856259	Yes
chr4	153856001	153858000	chr3:84480106-84481915	Yes
chr4	169798001	169800000	chr8:61549183-61551317	Yes
chr4	184164001	184166000	chr8:47883868-47885515	Yes
chr4	184254001	184256000	chr8:47807289-47809937	Yes
chr5	16616001	16618000	chr15:25842564-25844412	Yes
chr5	16618001	16620000	chr15:25840687-25842563	Yes
chr5	32030001	32032000	chr15:12425690-12426809	Yes
chr5	37840001	37842000	chr15:7808718-7810711	Yes
chr5	38454001	38456000	chr15:7215093-7217029	Yes
chr5	38456001	38458000	chr15:7212591-7215092	Yes
chr5	38492001	38494000	chr15:7181738-7183471	Yes
chr5	52778001	52780000	chr13:114455243-114457239	Yes
chr5	66444001	66446000	chr13:102753452-102755295	Yes
chr5	67582001	67584000	chr13:101694951-101696433	Yes
chr5	70074001	70076000	chr13:21981997-21982035	Yes
chr5	71884001	71886000	chr13:99116424-99120141	Yes
chr5	72560001	72562000	chr13:98547824-98550724	Yes
chr5	72562001	72564000	chr13:98545629-98547823	Yes
chr5	72596001	72598000	chr13:98502169-98503944	Yes
chr5	72608001	72610000	chr13:98490842-98492504	Yes
chr5	72618001	72620000	chr13:98485830-98487274	Yes
chr5	72690001	72692000	chr13:98415251-98417530	Yes
chr5	72714001	72716000	chr13:98390904-98392820	Yes
chr5	72732001	72734000	chr13:98365258-98366982	Yes
chr5	72738001	72740000	chr13:98358747-98360792	Yes
chr5	72740001	72742000	chr13:98356785-98358746	Yes
chr5	76924001	76926000	chr13:94883685-94885678	Yes
chr5	77266001	77268000	chr13:94596636-94598670	Yes
chr5	77806001	77808000	chr13:94172474-94174258	Yes
chr5	102142001	102144000	chr1:98047632-98050478	Yes
chr5	110562001	110564000	chr18:32941159-32942888	Yes
chr5	122422001	122424000	chr18:53460781-53462649	Yes
chr5	122432001	122434000	chr18:53470235-53472270	Yes
chr5	122434001	122436000	chr18:53472271-53474014	Yes
chr5	127870001	127872000	chr18:58206409-58208497	Yes
chr5	128794001	128796000	chr18:58834977-58836748	Yes
chr5	132110001	132112000	chr11:53520722-53523022	Yes
chr5	134420001	134422000	chr13:55876245-55878799	Yes
chr5	134646001	134648000	chr13:56057854-56061412	Yes
chr5	134872001	134874000	chr13:56252533-56254136	Yes
chr5	134876001	134878000	chr13:56255798-56257355	Yes
chr5	134912001	134914000	chr13:56293808-56295734	Yes
chr5	134914001	134916000	chr13:56295734-56297597	Yes
chr5	134928001	134930000	chr13:56307948-56308804	Yes
chr5	135212001	135214000	chr13:56467778-56468645	Yes
chr5	135350001	135352000	chr13:56594479-56597070	Yes
chr5	137070001	137072000	chr13:58111708-58113833	Yes
chr5	138598001	138600000	chr18:35539695-35541914	Yes
chr5	139034001	139036000	chr18:35835695-35837676	Yes
chr5	139038001	139040000	chr18:35839232-35841051	Yes
chr5	139040001	139042000	chr18:35841052-35842846	Yes
chr5	139046001	139048000	chr18:35846265-35848289	Yes
chr5	139048001	139050000	chr18:35848290-35850024	Yes
chr5	139062001	139064000	chr18:35860262-35862056	Yes
chr5	139064001	139066000	chr18:35862057-35864595	Yes
chr5	141600001	141602000	chr18:38521670-38524188	Yes
chr5	142278001	142280000	chr18:39114474-39116006	Yes
chr5	148430001	148432000	chr18:61960752-61965336	Yes
chr5	149620001	149622000	chr18:60966873-60968383	Yes
chr5	149642001	149644000	chr18:60947500-60948878	Yes
chr5	150960001	150962000	chr11:55326366-55328512	Yes
chr5	150970001	150972000	chr11:55335771-55337642	Yes
chr5	151270001	151272000	chr11:55571355-55574410	Yes
chr5	152866001	152868000	chr11:57006004-57009505	Yes
chr5	152870001	152872000	chr11:57011485-57013704	Yes
chr5	153522001	153524000	chr11:57604811-57605975	Yes
chr5	153524001	153526000	chr11:57605976-57607605	Yes
chr5	153798001	153800000	chr11:57785693-57787085	Yes
chr5	156694001	156696000	chr11:46309549-46311444	Yes
chr5	169096001	169098000	chr11:34731667-34733790	Yes
chr5	169444001	169446000	chr11:34282732-34284953	Yes
chr5	169738001	169740000	chr11:34031237-34032579	Yes
chr5	169740001	169742000	chr11:34027859-34031236	Yes
chr5	169760001	169762000	chr11:34007333-34010105	Yes
chr5	174052001	174054000	chr13:53553345-53555425	Yes
chr5	176036001	176038000	chr13:54748766-54750312	Yes
chr5	176056001	176058000	chr13:54765090-54766998	Yes
chr5	176560001	176562000	chr13:55210911-55213113	Yes
chr5	177370001	177372000	chr6:118196462-118198375	Yes
chr5	179230001	179232000	chr11:50227111-50229457	Yes
chr5	179232001	179234000	chr11:50225317-50227110	Yes
chr5	179246001	179248000	chr11:50210693-50213362	Yes
chr5	179248001	179250000	chr11:50207873-50210692	Yes
chr6	1378001	1380000	chr13:31614256-31616166	Yes
chr6	1382001	1384000	chr13:31618446-31620250	Yes
chr6	2622001	2624000	chr13:32667159-32669044	Yes
chr6	3568001	3570000	chr13:34446188-34447325	Yes
chr6	6680001	6682000	chr13:37437808-37440181	Yes
chr6	6900001	6902000	chr13:37635657-37639706	Yes
chr6	6906001	6908000	chr13:37643113-37645644	Yes
chr6	11738001	11740000	chr13:41779181-41781042	Yes
chr6	12584001	12586000	chr13:42563751-42566001	Yes
chr6	14118001	14120000	chr13:43785182-43787248	Yes
chr6	29598001	29600000	chr17:37046846-37048832	Yes
chr6	32118001	32120000	chr17:34629281-34631316	Yes
chr6	33396001	33398000	chr17:26948936-26950771	Yes
chr6	34036001	34038000	chr17:27458471-27458697	Yes
chr6	34076001	34078000	chr17:27483643-27484883	Yes
chr6	34094001	34096000	chr17:27497321-27499282	Yes
chr6	34100001	34102000	chr17:27502046-27504013	Yes
chr6	34102001	34104000	chr17:27504014-27505659	Yes
chr6	34104001	34106000	chr17:27505660-27507015	Yes
chr6	34106001	34108000	chr17:27507016-27508617	Yes
chr6	34108001	34110000	chr17:27508618-27510549	Yes
chr6	34110001	34112000	chr17:27510550-27512024	Yes
chr6	39136001	39138000	chr14:20115929-20118773	Yes
chr6	43666001	43668000	chr17:46098436-46100209	Yes
chr6	46700001	46702000	chr17:43569125-43572337	Yes
chr6	88678001	88680000	chr4:34161046-34171666	Yes
chr6	99582001	99584000	chr4:22113721-22117760	Yes
chr6	100066001	100068000	chr4:21673200-21675117	Yes
chr6	108882001	108884000	chr10:42273871-42275799	Yes
chr6	112274001	112276000	chr10:39279993-39290205	Yes
chr6	117802001	117804000	chr10:52229994-52233779	Yes
chr6	123056001	123058000	chr8:121499824-121499876	Yes
chr6	130990001	130992000	chr10:25715605-25716443	Yes
chr6	130992001	130994000	chr10:25713494-25715605	Yes
chr6	137814001	137816000	chr10:19355923-19357924	Yes
chr6	139348001	139350000	chr10:18023077-18032845	Yes
chr6	144284001	144286000	chr10:13112475-13114338	Yes
chr6	146350001	146352000	chr10:11079009-11081177	Yes
chr6	148828001	148830000	chr10:8762107-8763785	Yes
chr6	167548001	167550000	chr17:8255388-8256222	Yes
chr7	1270001	1272000	chr5:139540950-139543476	Yes
chr7	2672001	2674000	chr5:140646989-140648645	Yes
chr7	25988001	25990000	chr6:51268319-51270290	Yes
chr7	26192001	26194000	chr6:51432832-51434642	Yes
chr7	29232001	29234000	chr6:54037604-54039567	Yes
chr7	30028001	30030000	chr6:54565093-54567102	Yes
chr7	30896001	30898000	chr6:55281527-55282913	Yes
chr7	31092001	31094000	chr6:55452075-55454067	Yes
chr7	33800001	33802000	chr9:23066283-23068650	Yes
chr7	33870001	33872000	chr9:23137829-23139618	Yes
chr7	33926001	33928000	chr9:23203606-23205501	Yes
chr7	37578001	37580000	chr13:19935843-19937814	Yes
chr7	37580001	37582000	chr13:19929379-19935842	Yes
chr7	44362001	44364000	chr11:6062846-6064513	Yes
chr7	44364001	44366000	chr11:6064514-6066424	Yes
chr7	45616001	45618000	chr11:7065380-7066416	Yes
chr7	48348001	48350000	chr11:9320950-9329177	Yes
chr7	70076001	70078000	chr5:131602555-131604506	Yes
chr7	70078001	70080000	chr5:131600298-131602554	Yes
chr7	76956001	76958000	chr5:21271172-21272811	Yes
chr7	77046001	77048000	chr5:21185812-21186106	Yes
chr7	86416001	86418000	chr5:9568453-9570349	Yes
chr7	92368001	92370000	chr5:3415893-3417752	Yes
chr7	92434001	92436000	chr5:3362285-3364667	Yes
chr7	96636001	96638000	chr6:6864132-6866072	Yes
chr7	96648001	96650000	chr6:6876276-6878113	Yes
chr7	96650001	96652000	chr6:6878114-6880012	Yes
chr7	105650001	105652000	chr12:33055987-33057678	Yes
chr7	105652001	105654000	chr12:33052914-33055986	Yes
chr7	127806001	127808000	chr6:28979409-28981793	Yes
chr7	127808001	127810000	chr6:28981794-28983643	Yes
chr7	128430001	128432000	chr6:29395702-29397114	Yes
chr7	128520001	128522000	chr6:29485037-29487506	Yes
chr7	129378001	129380000	chr6:30134259-30135691	Yes
chr7	129380001	129382000	chr6:30135692-30137527	Yes
chr7	129984001	129986000	chr6:30610565-30612275	Yes
chr7	130418001	130420000	chr6:30957838-30959903	Yes
chr7	131322001	131324000	chr6:31629226-31630633	Yes
chr7	131768001	131770000	chr6:32075789-32088413	Yes
chr7	134092001	134094000	chr6:34268223-34268713	Yes
chr7	135452001	135454000	chr6:35349709-35350055	Yes
chr7	142558001	142560000	chr6:41610042-41612148	Yes
chr7	143078001	143080000	chr6:42349629-42351581	Yes
chr7	150680001	150682000	chr5:24356160-24358388	Yes
chr7	155254001	155256000	chr5:28169152-28171030	Yes
chr7	155256001	155258000	chr5:28171030-28172574	Yes
chr7	155258001	155260000	chr5:28172574-28174404	Yes
chr8	1012001	1014000	chr8:14381701-14383719	Yes
chr8	9756001	9758000	chr14:64593552-64595345	Yes
chr8	9758001	9760000	chr14:64591636-64593552	Yes
chr8	10002001	10004000	chr14:64375849-64378265	Yes
chr8	11056001	11058000	chr14:63607339-63610229	Yes
chr8	12808001	12810000	chr8:36456953-36458502	Yes
chr8	19474001	19476000	chr8:68581531-68582093	Yes
chr8	21912001	21914000	chr14:70627353-70629348	Yes
chr8	21914001	21916000	chr14:70625373-70627352	Yes
chr8	21988001	21990000	chr14:70553072-70555049	Yes
chr8	21990001	21992000	chr14:70551248-70553071	Yes
chr8	22084001	22086000	chr14:70461617-70463914	Yes
chr8	22086001	22088000	chr14:70459099-70461616	Yes
chr8	22088001	22090000	chr14:70457131-70459098	Yes
chr8	25678001	25680000	chr14:67441648-67443894	Yes
chr8	27182001	27184000	chr14:66279974-66282414	Yes
chr8	27184001	27186000	chr14:66277927-66279973	Yes
chr8	27760001	27762000	chr14:65742427-65743370	Yes
chr8	38628001	38630000	chr8:25224466-25225013	Yes
chr8	39912001	39914000	chr8:24505544-24506688	Yes
chr8	41120001	41122000	chr8:23447198-23449113	Yes
chr8	41218001	41220000	chr8:23360094-23361841	Yes
chr8	65902001	65904000	chr3:18439573-18449320	Yes
chr8	81480001	81482000	chr5:73323680-73335936	Yes
chr8	95004001	95006000	chr4:11908138-11914587	Yes
chr8	95088001	95090000	chr4:11849238-11849363	Yes
chr8	95262001	95264000	chr4:11712456-11714234	Yes
chr8	98438001	98440000	chr15:33839395-33863509	Yes
chr8	98970001	98972000	chr15:34373360-34375267	Yes
chr8	99020001	99022000	chr15:34410441-34413130	Yes
chr8	101514001	101516000	chr15:36455079-36456717	Yes
chr8	102504001	102506000	chr15:37232442-37234349	Yes
chr8	102520001	102522000	chr15:37249310-37251935	Yes
chr8	121136001	121138000	chr15:55306572-55308395	Yes
chr8	123604001	123606000	chr15:57523344-57524553	Yes
chr8	131602001	131604000	chr15:64522105-64530756	Yes
chr8	136474001	136476000	chr15:68932248-68934424	Yes
chr9	550001	552000	chr19:25284324-25286307	Yes
chr9	706001	708000	chr19:25405676-25407223	Yes
chr9	2354001	2356000	chr19:26971447-26974023	Yes
chr9	14564001	14566000	chr4:82757573-82760057	Yes
chr9	18862001	18864000	chr4:86406620-86408626	Yes
chr9	27328001	27330000	chr4:34951404-34953480	Yes
chr9	34570001	34572000	chr4:41675986-41677794	Yes
chr9	34588001	34590000	chr4:41693749-41695769	Yes
chr9	73020001	73022000	chr19:23146858-23148521	Yes
chr9	74176001	74178000	chr19:22025896-22035449	Yes
chr9	77114001	77116000	chr19:19107454-19109558	Yes
chr9	89622001	89624000	chr13:60242201-60243769	Yes
chr9	90140001	90142000	chr2:172509414-172509728	Yes
chr9	91148001	91150000	chr13:51170596-51171010	Yes
chr9	92688001	92690000	chr13:52099271-52101094	Yes
chr9	94580001	94582000	chr13:53178440-53180913	Yes
chr9	94602001	94604000	chr13:53198495-53200292	Yes
chr9	94626001	94628000	chr13:53217235-53220794	Yes
chr9	94664001	94666000	chr13:53249640-53253435	Yes
chr9	94668001	94670000	chr13:53255099-53257312	Yes
chr9	94712001	94714000	chr13:53285660-53286419	Yes
chr9	95948001	95950000	chr13:49144081-49146455	Yes
chr9	98840001	98842000	chr13:63946986-63948917	Yes
chr9	109382001	109384000	chr4:54650618-54652893	Yes
chr9	111508001	111510000	chr4:56661541-56661771	Yes
chr9	124412001	124414000	chr2:35620347-35622107	Yes
chr9	124414001	124416000	chr2:35622108-35623568	Yes
chr9	124416001	124418000	chr2:35623568-35625223	Yes
chr9	124420001	124422000	chr2:35626956-35628666	Yes
chr9	124424001	124426000	chr2:35629850-35630378	Yes
chr9	124480001	124482000	chr2:35677757-35679158	Yes
chr9	124482001	124484000	chr2:35679159-35680892	Yes
chr9	124982001	124984000	chr2:36096964-36098771	Yes
chr9	126768001	126770000	chr2:38345405-38347361	Yes
chr9	128978001	128980000	chr2:33983257-33984462	Yes
chr9	130678001	130680000	chr2:32586340-32588386	Yes
chr9	130966001	130968000	chr2:32351063-32352982	Yes
chr9	131788001	131790000	chr2:30356982-30358766	Yes
chr9	132802001	132804000	chr2:31139131-31140716	Yes
chr9	135350001	135352000	chr2:29009133-29010125	Yes
chr9	135992001	135994000	chr2:28535704-28537530	Yes
chr9	135994001	135996000	chr2:28534058-28535704	Yes
chr9	135996001	135998000	chr2:28533381-28534057	Yes
chr9	137980001	137982000	chr2:28206115-28208040	Yes
chr9	138628001	138630000	chr2:25877369-25879221	Yes
chr9	139222001	139224000	chr2:26315538-26317222	Yes
chr9	139606001	139608000	chr2:26628433-26629164	Yes
chrX	153152001	153154000	chrX:73881142-73882368	Yes
chr1	1238001	1240000	chr4:155895631-155897322	No
chr1	1822001	1824000	chr4:155490515-155491837	No
chr1	2458001	2460000	chr4:154962524-154964170	No
chr1	2460001	2462000	chr4:154960622-154962523	No
chr1	3774001	3776000	chr4:153974537-153975047	No
chr1	4382001	4384000	chr4:153717696-153718932	No
chr1	4626001	4628000	chr4:153530246-153530884	No
chr1	4718001	4720000	chr4:153478255-153479749	No
chr1	4720001	4722000	chr4:153469314-153470749	No
chr1	5298001	5300000	chr4:152999089-152999848	No
chr1	5328001	5330000	chr4:152972252-152974048	No
chr1	5678001	5680000	chr4:152723338-152724661	No
chr1	5696001	5698000	chr4:152707287-152708062	No
chr1	5730001	5732000	chr4:152684911-152687363	No
chr1	5746001	5748000	chr4:152669352-152670375	No
chr1	6846001	6848000	chr4:151859418-151861284	No
chr1	6926001	6928000	chr4:151795675-151800607	No
chr1	6930001	6932000	chr4:151792320-151794236	No
chr1	6938001	6940000	chr4:151785917-151787548	No
chr1	6954001	6956000	chr4:151773517-151775290	No
chr1	7106001	7108000	chr4:151633014-151635602	No
chr1	7270001	7272000	chr4:151481152-151483173	No
chr1	7278001	7280000	chr4:151480482-151481006	No
chr1	7372001	7374000	chr4:151405423-151405815	No
chr1	7442001	7444000	chr4:151347522-151348446	No
chr1	7844001	7846000	chr4:151043239-151044961	No
chr1	8156001	8158000	chr4:150798698-150801478	No
chr1	8452001	8454000	chr4:150592747-150593494	No
chr1	8478001	8480000	chr4:150573005-150576113	No
chr1	8480001	8482000	chr4:150570971-150573004	No
chr1	8488001	8490000	chr4:150563132-150566093	No
chr1	8518001	8520000	chr4:150540909-150544317	No
chr1	8524001	8526000	chr4:150534929-150536750	No
chr1	8536001	8538000	chr4:150524023-150525114	No
chr1	8570001	8572000	chr4:150498024-150498719, chr16:18240718-18240845	No
chr1	8580001	8582000	chr4:150491211-150493913	No
chr1	8616001	8618000	chr4:150468334-150470734	No
chr1	8620001	8622000	chr4:150465549-150466977	No
chr1	8622001	8624000	chr4:150464981-150465548	No
chr1	8628001	8630000	chr4:150463428-150464671	No
chr1	8642001	8644000	chr4:150453955-150455729	No
chr1	8680001	8682000	chr4:150433623-150435520	No
chr1	8688001	8690000	chr4:150426713-150428940	No
chr1	8690001	8692000	chr4:150425111-150426712	No
chr1	8702001	8704000	chr4:150413690-150414051	No
chr1	8704001	8706000	chr4:150411197-150412537	No
chr1	8730001	8732000	chr4:150396246-150396716	No
chr1	8740001	8742000	chr4:150386156-150388594	No
chr1	8758001	8760000	chr4:150374811-150379247	No
chr1	8874001	8876000	chr4:150283277-150285636	No
chr1	9240001	9242000	chr4:150049330-150051993	No
chr1	9242001	9244000	chr4:150047564-150049329	No
chr1	9884001	9886000	chr4:149584785-149586495	No
chr1	9912001	9914000	chr4:149560368-149562993	No
chr1	10238001	10240000	chr4:149329689-149331962	No
chr1	10362001	10364000	chr4:149237703-149239639	No
chr1	10364001	10366000	chr4:149235722-149237702	No
chr1	10570001	10572000	chr4:149063203-149065665, chr13:101055762-101055915	No
chr1	10580001	10582000	chr4:149055460-149056828	No
chr1	10582001	10584000	chr4:149052568-149055459	No
chr1	10600001	10602000	chr4:149036489-149038355	No
chr1	10662001	10664000	chr4:148980623-148982452	No
chr1	10840001	10842000	chr4:148817776-148819827	No
chr1	10848001	10850000	chr4:148811013-148812906	No
chr1	10858001	10860000	chr4:148801994-148803354	No
chr1	10868001	10870000	chr4:148793347-148795268	No
chr1	11258001	11260000	chr4:148491146-148492923	No
chr1	11526001	11528000	chr4:148298951-148301184	No
chr1	11714001	11716000	chr4:148158693-148161001	No
chr1	11862001	11864000	chr4:148040820-148043250	No
chr1	12494001	12496000	chr4:145032675-145034450	No
chr1	12508001	12510000	chr4:145025711-145028022	No
chr1	12520001	12522000	chr4:145015028-145017199	No
chr1	12534001	12536000	chr4:145002486-145004538	No
chr1	12654001	12656000	chr4:144906831-144908960	No
chr1	12674001	12676000	chr4:144894906-144897319	No
chr1	12676001	12678000	chr4:144892800-144894905	No
chr1	14056001	14058000	chr4:143180541-143182483	No
chr1	14078001	14080000	chr4:143158105-143160131	No
chr1	14080001	14082000	chr4:143156289-143158104	No
chr1	14086001	14088000	chr4:143149854-143151623	No
chr1	14392001	14394000	chr4:142919041-142919989	No
chr1	14506001	14508000	chr4:142829384-142831263	No
chr1	14508001	14510000	chr4:142826132-142829383	No
chr1	14510001	14512000	chr4:142824618-142826131	No
chr1	14564001	14566000	chr4:142774945-142777158	No
chr1	14574001	14576000	chr4:142767390-142768365	No
chr1	14588001	14590000	chr4:142750146-142753865	No
chr1	14802001	14804000	chr4:142605787-142607177	No
chr1	14808001	14810000	chr4:142601040-142604162	No
chr1	14842001	14844000	chr4:142566889-142568991	No
chr1	14930001	14932000	chr4:142470305-142472855	No
chr1	14934001	14936000	chr4:142467021-142468242	No
chr1	15112001	15114000	chr4:142341816-142343837	No
chr1	15288001	15290000	chr4:142207696-142209158	No
chr1	15300001	15302000	chr4:142195347-142195712	No
chr1	16266001	16268000	chr4:141467811-141468808	No
chr1	16388001	16390000	chr4:141379808-141381229	No
chr1	16574001	16576000	chr4:141201796-141203481	No
chr1	16712001	16714000	chr4:141122769-141126147	No
chr1	16824001	16826000	chr4:141059070-141060956	No
chr1	16938001	16940000	chr5:107867564-107868960	No
chr1	16940001	16942000	chr5:107868960-107871065	No
chr1	17076001	17078000	chr4:141046376-141048037, chr17:52404096-52404578	No
chr1	17092001	17094000	chr8:126734333-126736588	No
chr1	17240001	17242000	chr4:141059287-141060665	No
chr1	17900001	17902000	chr4:140623592-140625156	No
chr1	17914001	17916000	chr4:140609047-140611365	No
chr1	17998001	18000000	chr4:140528791-140530320	No
chr1	18428001	18430000	chr4:140250206-140251897	No
chr1	18438001	18440000	chr4:140241645-140243254	No
chr1	18446001	18448000	chr4:140234680-140236069	No
chr1	18472001	18474000	chr4:140219017-140220500	No
chr1	18514001	18516000	chr4:140190063-140191070	No
chr1	18538001	18540000	chr4:140171659-140172030	No
chr1	18560001	18562000	chr4:140150915-140151668	No
chr1	18576001	18578000	chr4:140136082-140139016	No
chr1	18590001	18592000	chr4:140125417-140126968	No
chr1	18610001	18612000	chr4:140113735-140115623	No
chr1	18652001	18654000	chr4:140076808-140078151	No
chr1	18654001	18656000	chr4:140072412-140073589	No
chr1	18894001	18896000	chr4:139881669-139881963, chr4:139879986-139880059	No
chr1	19248001	19250000	chr4:139601440-139602911	No
chr1	19280001	19282000	chr4:139575682-139577519	No
chr1	19414001	19416000	chr4:139475754-139477534	No
chr1	19452001	19454000	chr4:139446088-139447218	No
chr1	19464001	19466000	chr4:139442446-139443628	No
chr1	19726001	19728000	chr4:139249273-139250342	No
chr1	19944001	19946000	chr4:139112551-139114849	No
chr1	20576001	20578000	chr4:138671817-138673507	No
chr1	20608001	20610000	chr4:138641609-138643542	No
chr1	20772001	20774000	chr4:138490361-138493161	No
chr1	20804001	20806000	chr4:138460861-138463767	No
chr1	20806001	20808000	chr4:138458968-138460860	No
chr1	21106001	21108000	chr4:138220168-138222431	No
chr1	21594001	21596000	chr4:137928316-137929727	No
chr1	21998001	22000000	chr4:137660668-137662995	No
chr1	22416001	22418000	chr4:137321112-137323152	No
chr1	22714001	22716000	chr4:137096415-137098314	No
chr1	22782001	22784000	chr4:137043393-137044720	No
chr1	22800001	22802000	chr4:137029029-137030886	No
chr1	22814001	22816000	chr4:137019179-137021884	No
chr1	22824001	22826000	chr4:137009622-137011785	No
chr1	22826001	22828000	chr4:137007881-137009621	No
chr1	22832001	22834000	chr4:137000081-137003241	No
chr1	22932001	22934000	chr4:136924646-136927883	No
chr1	23050001	23052000	chr4:136822581-136825028	No
chr1	23200001	23202000	chr4:136686803-136687207	No
chr1	23412001	23414000	chr4:136546748-136548764	No
chr1	23798001	23800000	chr4:136214701-136218009	No
chr1	23852001	23854000	chr4:136175945-136177571	No
chr1	23884001	23886000	chr4:136143813-136145700	No
chr1	24738001	24740000	chr4:135496138-135496486	No
chr1	24832001	24834000	chr4:135427516-135430892	No
chr1	24862001	24864000	chr4:135414040-135416213	No
chr1	25460001	25462000	chr4:134989566-134990219	No
chr1	25760001	25762000	chr4:134847931-134850898	No
chr1	25762001	25764000	chr4:134845556-134847930	No
chr1	25798001	25800000	chr4:134820943-134822195	No
chr1	25810001	25812000	chr4:134811427-134813124	No
chr1	25862001	25864000	chr4:134773028-134775749	No
chr1	25876001	25878000	chr4:134760504-134762884	No
chr1	25884001	25886000	chr4:134753057-134755036	No
chr1	25886001	25888000	chr4:134751323-134753056	No
chr1	25892001	25894000	chr4:134746633-134748080	No
chr1	25894001	25896000	chr4:134744889-134746632	No
chr1	25944001	25946000	chr4:134701844-134703737	No
chr1	26004001	26006000	chr4:134647352-134648626	No
chr1	26026001	26028000	chr4:134627501-134628995	No
chr1	26226001	26228000	chr4:134472976-134474787	No
chr1	26560001	26562000	chr4:134186411-134187497	No
chr1	26794001	26796000	chr4:133970635-133972214	No
chr1	27066001	27068000	chr4:133711165-133714204	No
chr1	27078001	27080000	chr4:133701112-133702024	No
chr1	27112001	27114000	chr4:133673020-133674791	No
chr1	27444001	27446000	chr4:133406387-133408317	No
chr1	27754001	27756000	chr4:133175701-133177809	No
chr1	27862001	27864000	chr4:133073851-133075687	No
chr1	27886001	27888000	chr4:133052327-133054305	No
chr1	27894001	27896000	chr4:133045379-133047294	No
chr1	27898001	27900000	chr4:133041683-133043468	No
chr1	27900001	27902000	chr4:133039175-133041430	No
chr1	27914001	27916000	chr4:133026156-133028454	No
chr1	27918001	27920000	chr4:133022188-133024232	No
chr1	27920001	27922000	chr4:133020364-133022187	No
chr1	27922001	27924000	chr4:133018267-133020363	No
chr1	29490001	29492000	chr4:131886687-131888367	No
chr1	30276001	30278000	chr4:131427068-131428698	No
chr1	30406001	30408000	chr4:131522135-131522257	No
chr1	30426001	30428000	chr4:131346036-131346430, chr4:131051485-131051619	No
chr1	30644001	30646000	chr4:131208803-131210477	No
chr1	30670001	30672000	chr4:131202334-131202885, chr4:131543746-131543843	No
chr1	30692001	30694000	chr4:131188940-131189865	No
chr1	31090001	31092000	chr4:131589170-131589852	No
chr1	31404001	31406000	chr4:130779952-130781762	No
chr1	31438001	31440000	chr4:130751585-130753685	No
chr1	31844001	31846000	chr4:130308662-130311019	No
chr1	31846001	31848000	chr4:130306739-130308661	No
chr1	32478001	32480000	chr4:129741756-129744218	No
chr1	32798001	32800000	chr4:129515423-129517239	No
chr1	32892001	32894000	chr11:103504237-103504857, chr11:101635700-101636095	No
chr1	33642001	33644000	chr4:128886551-128888063	No
chr1	33644001	33646000	chr4:128885104-128886550	No
chr1	33724001	33726000	chr4:128802517-128804313	No
chr1	33798001	33800000	chr4:128743234-128745005	No
chr1	33830001	33832000	chr4:128713004-128715767	No
chr1	33894001	33896000	chr4:128655252-128657568	No
chr1	33904001	33906000	chr4:128645762-128647751	No
chr1	34464001	34466000	chr4:128138636-128140919	No
chr1	34488001	34490000	chr4:128122397-128123832	No
chr1	34490001	34492000	chr4:128119903-128122396	No
chr1	34512001	34514000	chr4:128094285-128096751	No
chr1	34570001	34572000	chr4:128045835-128049230	No
chr1	34640001	34642000	chr4:127972214-127975142	No
chr1	34906001	34908000	chr4:127675457-127678062	No
chr1	35174001	35176000	chr4:127405009-127407204	No
chr1	35392001	35394000	chr4:127170249-127172340	No
chr1	35644001	35646000	chr4:127033531-127035399	No
chr1	35646001	35648000	chr4:127031638-127033530	No
chr1	35650001	35652000	chr4:127028137-127030016	No
chr1	35964001	35966000	chr4:126803372-126803735	No
chr1	36088001	36090000	chr4:126692401-126694436	No
chr1	36192001	36194000	chr4:126599042-126601698	No
chr1	36350001	36352000	chr4:126465802-126467500	No
chr1	36948001	36950000	chr4:126021593-126025076	No
chr1	37136001	37138000	chr4:125844529-125846926	No
chr1	37202001	37204000	chr4:125779339-125781140	No
chr1	37432001	37434000	chr4:125554388-125556663	No
chr1	37434001	37436000	chr4:125552173-125554387	No
chr1	37520001	37522000	chr4:125470057-125471674	No
chr1	37532001	37534000	chr4:125457338-125458840	No
chr1	37636001	37638000	chr4:125363348-125365412	No
chr1	37642001	37644000	chr4:125358128-125360015	No
chr1	37704001	37706000	chr4:125316600-125318287	No
chr1	37726001	37728000	chr4:125292661-125294588	No
chr1	37790001	37792000	chr4:125229513-125231752	No
chr1	37942001	37944000	chr4:125124013-125125990	No
chr1	38258001	38260000	chr4:124862021-124862359	No
chr1	38260001	38262000	chr4:124859569-124862020	No
chr1	38506001	38508000	chr4:124661838-124663505	No
chr1	38558001	38560000	chr4:124617051-124619019	No
chr1	38618001	38620000	chr4:124561583-124563508	No
chr1	38758001	38760000	chr4:124433155-124434576	No
chr1	38962001	38964000	chr4:124255159-124257251	No
chr1	39090001	39092000	chr4:124133073-124135459	No
chr1	39192001	39194000	chr4:124035473-124037691	No
chr1	39546001	39548000	chr4:123686458-123688145	No
chr1	39568001	39570000	chr4:123665788-123667956	No
chr1	39618001	39620000	chr4:123617702-123619748	No
chr1	40302001	40304000	chr4:123059714-123061876	No
chr1	40310001	40312000	chr4:123050529-123052372	No
chr1	40888001	40890000	chr4:120967312-120969295	No
chr1	41114001	41116000	chr4:120869860-120871732	No
chr1	41118001	41120000	chr4:120866281-120868308	No
chr1	41128001	41130000	chr4:120856159-120858301	No
chr1	41704001	41706000	chr4:120407056-120408837	No
chr1	41778001	41780000	chr4:120333936-120335706	No
chr1	42072001	42074000	chr4:120082481-120084629	No
chr1	42082001	42084000	chr4:120074103-120075406	No
chr1	42118001	42120000	chr4:120040942-120043312	No
chr1	42178001	42180000	chr4:119987655-119989720	No
chr1	42268001	42270000	chr4:119910698-119912332	No
chr1	42288001	42290000	chr4:119887009-119889032	No
chr1	42318001	42320000	chr4:119868241-119869504	No
chr1	42322001	42324000	chr4:119865339-119867438	No
chr1	42326001	42328000	chr4:119862009-119863580	No
chr1	42328001	42330000	chr4:119860150-119862009	No
chr1	42330001	42332000	chr4:119858166-119860149	No
chr1	42336001	42338000	chr4:119855084-119856757	No
chr1	42340001	42342000	chr4:119852126-119853400	No
chr1	42342001	42344000	chr4:119848359-119852125	No
chr1	42346001	42348000	chr4:119844354-119847219	No
chr1	42348001	42350000	chr4:119842221-119844354	No
chr1	42356001	42358000	chr4:119835889-119837616	No
chr1	42380001	42382000	chr4:119816735-119820355	No
chr1	42382001	42384000	chr4:119814872-119816721	No
chr1	42384001	42386000	chr4:119812837-119814870	No
chr1	42420001	42422000	chr4:119789163-119791045	No
chr1	42592001	42594000	chr4:119692346-119694713	No
chr1	42604001	42606000	chr4:119671565-119672689	No
chr1	42748001	42750000	chr4:119568917-119570228	No
chr1	43154001	43156000	chr13:95350234-95350270	No
chr1	43158001	43160000	chr4:119284465-119285731	No
chr1	43814001	43816000	chr4:118445118-118446881	No
chr1	43980001	43982000	chr4:118303859-118305403	No
chr1	43986001	43988000	chr4:118297191-118298261	No
chr1	44334001	44336000	chr4:117984128-117985830	No
chr1	44740001	44742000	chr4:117623212-117624634	No
chr1	44768001	44770000	chr4:117597330-117600175	No
chr1	44782001	44784000	chr4:117583899-117586118	No
chr1	44794001	44796000	chr4:117572771-117574770	No
chr1	44798001	44800000	chr4:117569034-117570955	No
chr1	44820001	44822000	chr4:117549288-117551276	No
chr1	44844001	44846000	chr4:117526449-117528208	No
chr1	44880001	44882000	chr4:117486027-117487966	No
chr1	44884001	44886000	chr4:117482363-117484335	No
chr1	44894001	44896000	chr4:117472441-117474174	No
chr1	44922001	44924000	chr4:117448259-117451019	No
chr1	44964001	44966000	chr4:117416899-117418896	No
chr1	45034001	45036000	chr4:117348880-117350831	No
chr1	45040001	45042000	chr4:117343280-117344198	No
chr1	45792001	45794000	chr4:116820066-116821919	No
chr1	46008001	46010000	chr4:116668147-116673094, chr7:128340971-128341068	No
chr1	46144001	46146000	chr4:116566339-116566927	No
chr1	46502001	46504000	chr4:116304806-116306566	No
chr1	46578001	46580000	chr4:116241254-116241677	No
chr1	47082001	47084000	chr4:115826032-115828608	No
chr1	47154001	47156000	chr4:115757892-115760083	No
chr1	48330001	48332000	chr4:114517274-114518704	No
chr1	48332001	48334000	chr4:114515297-114517273	No
chr1	48936001	48938000	chr4:111719918-111721605	No
chr1	48964001	48966000	chr4:111685773-111687749	No
chr1	48990001	48992000	chr4:111671049-111674210	No
chr1	48994001	48996000	chr4:111666317-111668109	No
chr1	49032001	49034000	chr4:111630287-111631737	No
chr1	49060001	49062000	chr4:111607621-111611798	No
chr1	49074001	49076000	chr4:111598220-111599858	No
chr1	49084001	49086000	chr4:111587553-111590428	No
chr1	49092001	49094000	chr4:111579327-111581368	No
chr1	49110001	49112000	chr4:111554300-111556415	No
chr1	49118001	49120000	chr4:111546756-111548287	No
chr1	49158001	49160000	chr4:111498190-111499030	No
chr1	49200001	49202000	chr4:111454208-111455922	No
chr1	49206001	49208000	chr4:111448931-111450691	No
chr1	49226001	49228000	chr4:111429991-111432164	No
chr1	49228001	49230000	chr4:111428055-111429990	No
chr1	49382001	49384000	chr4:111255462-111257563	No
chr1	49386001	49388000	chr4:111236078-111252892	No
chr1	49396001	49398000	chr4:111226204-111227503	No
chr1	49420001	49422000	chr4:111200009-111201855	No
chr1	49518001	49520000	chr4:111109238-111110943	No
chr1	50490001	50492000	chr4:110395768-110397348	No
chr1	50556001	50558000	chr4:110305737-110307622	No
chr1	50568001	50570000	chr4:110292298-110294130	No
chr1	50570001	50572000	chr4:110290225-110292297	No
chr1	50580001	50582000	chr4:110279972-110282088	No
chr1	50626001	50628000	chr4:110236572-110238362	No
chr1	50678001	50680000	chr4:110193419-110194707	No
chr1	50696001	50698000	chr4:110168094-110169484	No
chr1	50742001	50744000	chr4:110121333-110125133	No
chr1	50744001	50746000	chr4:110119447-110121332	No
chr1	50770001	50772000	chr4:110089929-110092405	No
chr1	50800001	50802000	chr4:110045959-110049983	No
chr1	50880001	50882000	chr4:109984719-109986577	No
chr1	50888001	50890000	chr4:109977180-109979102	No
chr1	50918001	50920000	chr4:109952441-109954264	No
chr1	51980001	51982000	chr4:109284384-109285147	No
chr1	52106001	52108000	chr4:109177303-109182256	No
chr1	52194001	52196000	chr4:109117753-109118990	No
chr1	52200001	52202000	chr4:109112059-109114052	No
chr1	53570001	53572000	chr4:108001813-108003631	No
chr1	53590001	53592000	chr4:107982464-107984547	No
chr1	53604001	53606000	chr4:107971107-107974531	No
chr1	53660001	53662000	chr4:107924349-107925616	No
chr1	53846001	53848000	chr4:107746552-107748186	No
chr1	53870001	53872000	chr4:107728283-107730538	No
chr1	53940001	53942000	chr4:107668563-107671477	No
chr1	54084001	54086000	chr4:107547017-107547877	No
chr1	54202001	54204000	chr4:107435450-107437144	No
chr1	54824001	54826000	chr4:106951938-106954546	No
chr1	54828001	54830000	chr4:106948348-106950329	No
chr1	54836001	54838000	chr4:106942267-106943938	No
chr1	54866001	54868000	chr4:106915329-106917744	No
chr1	54868001	54870000	chr4:106913503-106915328	No
chr1	54964001	54966000	chr4:106827319-106829097	No
chr1	55416001	55418000	chr4:106527922-106528581	No
chr1	55532001	55534000	chr4:106439465-106441360	No
chr1	55534001	55536000	chr4:106437933-106439464	No
chr1	55536001	55538000	chr4:106436408-106437932	No
chr1	55678001	55680000	chr4:106317225-106319222	No
chr1	55682001	55684000	chr4:106313417-106315491	No
chr1	55778001	55780000	chr4:106211191-106211645	No
chr1	55942001	55944000	chr4:106088676-106092885	No
chr1	56022001	56024000	chr4:106018435-106020271	No
chr1	56042001	56044000	chr4:106003187-106005591	No
chr1	56654001	56656000	chr4:105514914-105517911	No
chr1	56656001	56658000	chr4:105513045-105514913	No
chr1	56720001	56722000	chr4:105456923-105458580, chrX:98915669-98915761	No
chr1	56722001	56724000	chr4:105453637-105456922	No
chr1	56846001	56848000	chr4:105342195-105345793	No
chr1	56856001	56858000	chr4:105331983-105336418	No
chr1	56860001	56862000	chr4:105327329-105329201	No
chr1	56862001	56864000	chr4:105325272-105327328	No
chr1	56898001	56900000	chr4:105284623-105286834	No
chr1	56900001	56902000	chr4:105282768-105284618	No
chr1	57018001	57020000	chr4:105179025-105180690	No
chr1	57260001	57262000	chr4:104941599-104943892	No
chr1	57262001	57264000	chr4:104940857-104941598	No
chr1	57314001	57316000	chr4:104880551-104882081	No
chr1	57392001	57394000	chr4:104805323-104807339	No
chr1	57398001	57400000	chr4:104799220-104800923	No
chr1	57444001	57446000	chr4:104754480-104756309	No
chr1	57460001	57462000	chr4:104743360-104745173	No
chr1	57462001	57464000	chr4:104740979-104743360	No
chr1	57472001	57474000	chr4:104735010-104737604	No
chr1	57530001	57532000	chr4:104685117-104686909	No
chr1	57534001	57536000	chr4:104680764-104683218	No
chr1	57536001	57538000	chr4:104678788-104680763	No
chr1	57548001	57550000	chr4:104667492-104669450	No
chr1	57554001	57556000	chr4:104663166-104664484	No
chr1	57628001	57630000	chr4:104588969-104591563	No
chr1	57644001	57646000	chr4:104572706-104574099	No
chr1	57650001	57652000	chr4:104566815-104568790	No
chr1	57660001	57662000	chr4:104558474-104560380	No
chr1	57716001	57718000	chr4:104515773-104517750	No
chr1	57718001	57720000	chr4:104513728-104515769	No
chr1	57724001	57726000	chr4:104508226-104509856	No
chr1	57732001	57734000	chr4:104498153-104500401	No
chr1	57778001	57780000	chr4:104460800-104461865, chr4:104461738-104461769	No
chr1	57784001	57786000	chr4:104454977-104456567	No
chr1	57786001	57788000	chr4:104452411-104454977	No
chr1	57788001	57790000	chr4:104450442-104452410	No
chr1	57792001	57794000	chr4:104448145-104449154	No
chr1	57794001	57796000	chr4:104446021-104448144	No
chr1	57806001	57808000	chr4:104435363-104437000	No
chr1	57810001	57812000	chr4:104432680-104434891	No
chr1	57890001	57892000	chr4:104365469-104367346	No
chr1	57916001	57918000	chr4:104344085-104345981	No
chr1	58078001	58080000	chr4:104201666-104203544	No
chr1	58098001	58100000	chr4:104180597-104182568	No
chr1	58264001	58266000	chr4:104030966-104032953	No
chr1	58304001	58306000	chr4:103993481-103995055	No
chr1	58348001	58350000	chr4:103951672-103953861	No
chr1	58354001	58356000	chr4:103945830-103947669	No
chr1	58364001	58366000	chr4:103931511-103933054	No
chr1	58366001	58368000	chr4:103929137-103931510	No
chr1	58374001	58376000	chr4:103920969-103922973	No
chr1	58380001	58382000	chr4:103916011-103918313	No
chr1	58400001	58402000	chr4:103901288-103903134	No
chr1	58448001	58450000	chr4:103861184-103863148	No
chr1	58480001	58482000	chr4:103824330-103826054	No
chr1	58496001	58498000	chr4:103804140-103806513	No
chr1	58526001	58528000	chr4:103780745-103782116	No
chr1	58554001	58556000	chr4:103754533-103756458	No
chr1	58610001	58612000	chr4:103709297-103711112	No
chr1	58868001	58870000	chr4:103449707-103450671	No
chr1	58874001	58876000	chr4:103446613-103447744	No
chr1	58906001	58908000	chr4:103410092-103413048	No
chr1	58910001	58912000	chr4:103406095-103407364	No
chr1	58922001	58924000	chr4:103395008-103397741	No
chr1	59016001	59018000	chr10:76039065-76039194, chr6:67519545-67519957	No
chr1	59042001	59044000	chr6:67534897-67536719	No
chr1	59432001	59434000	chr4:95208342-95210335	No
chr1	59472001	59474000	chr4:95271403-95272320	No
chr1	59782001	59784000	chr4:95579640-95581191	No
chr1	59784001	59786000	chr4:95581192-95584139	No
chr1	59858001	59860000	chr4:95636136-95637819	No
chr1	59870001	59872000	chr4:95648838-95651133	No
chr1	59912001	59914000	chr4:95684456-95686254	No
chr1	59964001	59966000	chr4:95724794-95728987	No
chr1	60062001	60064000	chr4:95789490-95792143	No
chr1	60066001	60068000	chr4:95793686-95795744	No
chr1	60232001	60234000	chr4:95932548-95934079	No
chr1	60280001	60282000	chr4:95966916-95968315	No
chr1	60432001	60434000	chr4:96693515-96695485	No
chr1	60442001	60444000	chr4:96705164-96706836	No
chr1	60444001	60446000	chr4:96707462-96709494	No
chr1	60452001	60454000	chr4:96718942-96720697	No
chr1	60456001	60458000	chr4:96723587-96725012	No
chr1	60462001	60464000	chr4:96727139-96728781	No
chr1	60466001	60468000	chr4:96730604-96732377	No
chr1	60470001	60472000	chr4:96735062-96736816	No
chr1	60502001	60504000	chr4:96755856-96760321	No
chr1	60522001	60524000	chr4:96770236-96771616	No
chr1	60556001	60558000	chr4:96801565-96803777	No
chr1	60594001	60596000	chr4:96832830-96833589	No
chr1	60596001	60598000	chr4:96833802-96834321	No
chr1	60620001	60622000	chr4:96871320-96874220	No
chr1	60688001	60690000	chr4:96968393-96970175	No
chr1	60694001	60696000	chr4:96973978-96975968	No
chr1	60700001	60702000	chr4:96979414-96981877	No
chr1	60758001	60760000	chr4:97049172-97051278	No
chr1	60968001	60970000	chr4:97235461-97237102	No
chr1	61010001	61012000	chr4:97264825-97266273	No
chr1	61028001	61030000	chr4:97280204-97282109	No
chr1	61042001	61044000	chr4:97297593-97299569	No
chr1	61054001	61056000	chr4:97329714-97331681	No
chr1	61086001	61088000	chr4:97376751-97378714	No
chr1	61088001	61090000	chr4:97378715-97381092	No
chr1	61090001	61092000	chr4:97381093-97382327	No
chr1	61134001	61136000	chr4:97418339-97420299	No
chr1	61218001	61220000	chr4:97482570-97483683	No
chr1	61224001	61226000	chr4:97486748-97488475	No
chr1	61252001	61254000	chr4:97498708-97500192	No
chr1	61266001	61268000	chr4:97510859-97513242	No
chr1	61322001	61324000	chr4:97572144-97575336	No
chr1	61336001	61338000	chr4:97586938-97588765	No
chr1	61356001	61358000	chr4:97605089-97606955	No
chr1	61358001	61360000	chr4:97606956-97608900	No
chr1	61362001	61364000	chr4:97610921-97614123	No
chr1	61364001	61366000	chr4:97614124-97616600	No
chr1	61370001	61372000	chr4:97619293-97621517	No
chr1	61380001	61382000	chr4:97626772-97627891	No
chr1	61400001	61402000	chr4:97647052-97649031	No
chr1	61402001	61404000	chr4:97649032-97650870	No
chr1	61404001	61406000	chr4:97650871-97652610	No
chr1	61416001	61418000	chr4:97658564-97661231	No
chr1	61434001	61436000	chr4:97674190-97676292	No
chr1	61436001	61438000	chr4:97676293-97678382	No
chr1	61438001	61440000	chr4:97678383-97680135	No
chr1	61440001	61442000	chr4:97680136-97681959	No
chr1	61456001	61458000	chr4:97695748-97697827	No
chr1	61476001	61478000	chr4:97713172-97715399	No
chr1	61522001	61524000	chr4:97756707-97758352	No
chr1	61586001	61588000	chr4:97813968-97815965	No
chr1	61588001	61590000	chr4:97815965-97817705	No
chr1	61590001	61592000	chr4:97817706-97819563	No
chr1	61606001	61608000	chr4:97830634-97832474	No
chr1	61610001	61612000	chr4:97834103-97835730	No
chr1	61614001	61616000	chr4:97837320-97838833	No
chr1	61622001	61624000	chr4:97843770-97845891	No
chr1	61636001	61638000	chr4:97856145-97858024	No
chr1	61646001	61648000	chr4:97864670-97866765	No
chr1	61648001	61650000	chr4:97866766-97869047	No
chr1	61668001	61670000	chr4:97885212-97887066	No
chr1	61696001	61698000	chr4:97914414-97916001	No
chr1	61704001	61706000	chr4:97920463-97922647	No
chr1	61712001	61714000	chr4:97928983-97930776	No
chr1	61718001	61720000	chr4:97934256-97936372	No
chr1	61736001	61738000	chr4:97949755-97951499	No
chr1	61738001	61740000	chr4:97951500-97953424	No
chr1	61742001	61744000	chr4:97955310-97957178	No
chr1	61760001	61762000	chr4:97969207-97971268	No
chr1	61780001	61782000	chr4:97987313-97988653	No
chr1	61782001	61784000	chr4:97988654-97990472	No
chr1	61788001	61790000	chr4:97995167-97995639	No
chr1	61802001	61804000	chr4:98003104-98004493	No
chr1	61804001	61806000	chr4:98004494-98006428	No
chr1	61808001	61810000	chr4:98007688-98009604	No
chr1	61810001	61812000	chr4:98009605-98010929	No
chr1	61826001	61828000	chr4:98021765-98023747	No
chr1	61834001	61836000	chr4:98028601-98030415	No
chr1	61836001	61838000	chr4:98030416-98032379	No
chr1	61864001	61866000	chr4:98057051-98058767	No
chr1	61892001	61894000	chr4:98081600-98083448	No
chr1	61898001	61900000	chr4:98086886-98088414	No
chr1	61900001	61902000	chr4:98088441-98091526	No
chr1	61904001	61906000	chr4:98093486-98095449	No
chr1	61910001	61912000	chr4:98099541-98101376	No
chr1	61914001	61916000	chr4:98103589-98105816	No
chr1	61916001	61918000	chr4:98105817-98107801	No
chr1	61918001	61920000	chr4:98107841-98109963	No
chr1	61920001	61922000	chr4:98109964-98112332	No
chr1	62068001	62070000	chr4:98254235-98255348	No
chr1	62072001	62074000	chr4:98257472-98261330	No
chr1	62104001	62106000	chr4:98318850-98320840	No
chr1	62110001	62112000	chr4:98324977-98329363	No
chr1	62208001	62210000	chr4:98395744-98396756	No
chr1	62316001	62318000	chr4:98483684-98488201	No
chr1	62438001	62440000	chr4:98554592-98556576	No
chr1	62534001	62536000	chr4:98635095-98636141	No
chr1	62764001	62766000	chr4:98800193-98801267	No
chr1	63150001	63152000	chr4:99117555-99119537	No
chr1	63370001	63372000	chr4:99295056-99296856	No
chr1	63428001	63430000	chr4:99341885-99343705	No
chr1	63464001	63466000	chr4:99373878-99375895	No
chr1	63466001	63468000	chr4:99375896-99377811	No
chr1	63476001	63478000	chr4:99384799-99386959	No
chr1	64058001	64060000	chr4:99928464-99930182	No
chr1	64110001	64112000	chr4:99974775-99977194	No
chr1	64160001	64162000	chr4:100029382-100029702	No
chr1	64170001	64172000	chr4:100036646-100038776	No
chr1	64244001	64246000	chr4:100099855-100102437	No
chr1	64246001	64248000	chr4:100102437-100104442	No
chr1	64248001	64250000	chr4:100104443-100106151	No
chr1	64256001	64258000	chr4:100108887-100109182	No
chr1	64274001	64276000	chr4:100121490-100122646	No
chr1	64282001	64284000	chr4:100128412-100130207	No
chr1	64286001	64288000	chr4:100131885-100133509	No
chr1	64294001	64296000	chr4:100137807-100139658	No
chr1	64300001	64302000	chr4:100141291-100143335	No
chr1	64310001	64312000	chr4:100152601-100154740	No
chr1	64312001	64314000	chr4:100154741-100156378	No
chr1	64332001	64334000	chr4:100170280-100172148	No
chr1	64342001	64344000	chr4:100180848-100183117	No
chr1	64348001	64350000	chr4:100186764-100188733	No
chr1	64370001	64372000	chr4:100200337-100201299	No
chr1	64372001	64374000	chr4:100201300-100203337	No
chr1	64378001	64380000	chr4:100207919-100210331	No
chr1	64380001	64382000	chr4:100210331-100211988	No
chr1	64384001	64386000	chr4:100214663-100216552	No
chr1	64388001	64390000	chr4:100218523-100220274	No
chr1	64408001	64410000	chr4:100238591-100241259	No
chr1	64412001	64414000	chr4:100243480-100245540	No
chr1	64414001	64416000	chr4:100245541-100247517	No
chr1	64420001	64422000	chr4:100250912-100252907	No
chr1	64430001	64432000	chr4:100257724-100260033	No
chr1	64460001	64462000	chr4:100295106-100297290	No
chr1	64472001	64474000	chr4:100301269-100302618	No
chr1	64508001	64510000	chr4:100324707-100328850	No
chr1	64550001	64552000	chr4:100362991-100364861	No
chr1	64712001	64714000	chr4:100537889-100539874	No
chr1	64746001	64748000	chr4:100595510-100596658	No
chr1	64774001	64776000	chr4:100618652-100620151	No
chr1	64802001	64804000	chr4:100649553-100658096	No
chr1	64948001	64950000	chr4:100788100-100789211	No
chr1	64958001	64960000	chr4:100796950-100798871	No
chr1	64972001	64974000	chr4:100815043-100817362	No
chr1	64974001	64976000	chr4:100817363-100819149	No
chr1	64976001	64978000	chr4:100820131-100821956	No
chr1	64982001	64984000	chr4:100825285-100827886	No
chr1	64986001	64988000	chr4:100829925-100831161	No
chr1	64992001	64994000	chr4:100841574-100843658	No
chr1	65002001	65004000	chr4:100847536-100849554	No
chr1	65006001	65008000	chr4:100853570-100855609	No
chr1	65008001	65010000	chr4:100855610-100857599	No
chr1	65010001	65012000	chr4:100857600-100859974	No
chr1	65014001	65016000	chr4:100862564-100864716	No
chr1	65032001	65034000	chr4:100877609-100879920	No
chr1	65040001	65042000	chr4:100888527-100890777	No
chr1	65044001	65046000	chr4:100894261-100895747	No
chr1	65046001	65048000	chr4:100896198-100897818	No
chr1	65060001	65062000	chr4:100907898-100910024	No
chr1	65098001	65100000	chr4:100951790-100953282	No
chr1	65118001	65120000	chr4:100966342-100967690	No
chr1	65124001	65126000	chr4:100970445-100972748	No
chr1	65140001	65142000	chr4:100985464-100988937	No
chr1	65146001	65148000	chr4:100993269-100995059	No
chr1	65148001	65150000	chr4:100995853-100997033	No
chr1	65344001	65346000	chr4:101188445-101189925	No
chr1	65356001	65358000	chr4:101197018-101198468	No
chr1	65374001	65376000	chr4:101209595-101210745	No
chr1	65392001	65394000	chr4:101227272-101227705	No
chr1	65420001	65422000	chr4:101253836-101254060	No
chr1	65548001	65550000	chr4:101376748-101379296	No
chr1	65744001	65746000	chr4:101515993-101518852	No
chr1	65782001	65784000	chr4:101558749-101560193	No
chr1	65784001	65786000	chr4:101560563-101561457	No
chr1	65798001	65800000	chr4:101571663-101573459	No
chr1	65808001	65810000	chr4:101582244-101584533	No
chr1	65852001	65854000	chr4:101613729-101615562	No
chr1	65888001	65890000	chr4:101649435-101651387	No
chr1	65990001	65992000	chr4:101716423-101717790	No
chr1	66156001	66158000	chr16:29805464-29805553	No
chr1	66256001	66258000	chr4:102085708-102087489	No
chr1	66310001	66312000	chr4:102131189-102132796	No
chr1	66420001	66422000	chr4:102216186-102216899	No
chr1	66732001	66734000	chr4:102506248-102507872	No
chr1	66766001	66768000	chr4:102535923-102538624	No
chr1	66796001	66798000	chr4:102568592-102570582	No
chr1	66818001	66820000	chr4:102587722-102589628	No
chr1	66822001	66824000	chr4:102591533-102592965	No
chr1	66838001	66840000	chr4:102604979-102606994	No
chr1	66846001	66848000	chr4:102612994-102613870	No
chr1	66866001	66868000	chr4:102629799-102631748	No
chr1	66868001	66870000	chr4:102631749-102635146	No
chr1	66910001	66912000	chr4:102655198-102656471	No
chr1	66998001	67000000	chr4:102758594-102760514	No
chr1	67040001	67042000	chr4:102802155-102804179	No
chr1	67802001	67804000	chr6:67337008-67338150	No
chr1	67906001	67908000	chr6:67249337-67255777	No
chr1	68006001	68008000	chr6:67155903-67156600	No
chr1	68036001	68038000	chr6:67139017-67140689	No
chr1	68050001	68052000	chr6:67125294-67128098	No
chr1	68052001	68054000	chr6:67124259-67125293	No
chr1	68054001	68056000	chr6:67119443-67124258	No
chr1	68126001	68128000	chr6:67058715-67060580, chr4:97521599-97522370, chr15:36120967-36121058	No
chr1	68166001	68168000	chr6:67020609-67022940	No
chr1	68170001	68172000	chr6:67016673-67018672	No
chr1	68206001	68208000	chr6:66977363-66979508	No
chr1	68244001	68246000	chr6:66940910-66942029	No
chr1	68280001	68282000	chr6:66910826-66912952	No
chr1	68298001	68300000	chr6:66895723-66897301	No
chr1	68300001	68302000	chr6:66892199-66895722	No
chr1	68598001	68600000	chr3:159929497-159930700	No
chr1	68606001	68608000	chr3:159917154-159919273	No
chr1	68610001	68612000	chr3:159913468-159915258	No
chr1	68614001	68616000	chr3:159909691-159911631	No
chr1	68620001	68622000	chr3:159900245-159901807	No
chr1	68694001	68696000	chr3:159841656-159843470	No
chr1	71694001	71696000	chr3:157422977-157423580	No
chr1	72106001	72108000	chr3:157115041-157119197	No
chr1	74326001	74328000	chr3:155354046-155356092	No
chr1	74344001	74346000	chr3:155340219-155341464	No
chr1	74928001	74930000	chr3:154856058-154858071	No
chr1	74936001	74938000	chr3:154849354-154851234	No
chr1	74968001	74970000	chr3:154817915-154820318	No
chr1	74970001	74972000	chr3:154816028-154817914	No
chr1	75138001	75140000	chr3:154663505-154665368	No
chr1	75196001	75198000	chr3:154597675-154603052	No
chr1	75592001	75594000	chr3:154336431-154337570	No
chr1	75594001	75596000	chr3:154334501-154336430	No
chr1	75632001	75634000	chr3:154297440-154299725	No
chr1	75634001	75636000	chr3:154295489-154297440	No
chr1	76082001	76084000	chr3:153970207-153973355	No
chr1	76518001	76520000	chr3:153742787-153744905	No
chr1	76546001	76548000	chr3:153718142-153719780	No
chr1	76548001	76550000	chr3:153715865-153718141	No
chr1	76626001	76628000	chr3:153650561-153652423	No
chr1	76756001	76758000	chr3:153535597-153537866	No
chr1	76854001	76856000	chr3:153432894-153436551	No
chr1	76928001	76930000	chr3:153361217-153364820	No
chr1	76962001	76964000	chr3:153333144-153335201	No
chr1	77052001	77054000	chr3:153248192-153250187	No
chr1	77192001	77194000	chr3:153120425-153122204	No
chr1	77228001	77230000	chr3:153085933-153089589	No
chr1	77244001	77246000	chr3:153071793-153073726	No
chr1	77322001	77324000	chr3:152994526-152996245	No
chr1	77334001	77336000	chr3:152979565-152981458	No
chr1	77478001	77480000	chr3:152872191-152874579	No
chr1	77480001	77482000	chr3:152870625-152872190	No
chr1	77746001	77748000	chr3:152667857-152669896	No
chr1	77862001	77864000	chr3:152544531-152548182	No
chr1	77954001	77956000	chr3:152495457-152497612	No
chr1	78354001	78356000	chr3:152264353-152266088	No
chr1	78512001	78514000	chr3:152163232-152165664	No
chr1	79510001	79512000	chr3:151409846-151411102	No
chr1	81498001	81500000	chr3:149704795-149706376	No
chr1	82628001	82630000	chr3:148629826-148631365	No
chr1	82930001	82932000	chr3:148361753-148363383	No
chr1	82944001	82946000	chr3:148349713-148352330	No
chr1	84106001	84108000	chr3:147228659-147230964	No
chr1	84156001	84158000	chr3:147182519-147183865	No
chr1	84200001	84202000	chr3:147134509-147136766	No
chr1	84224001	84226000	chr3:147102716-147104630	No
chr1	84312001	84314000	chr3:147002266-147003932	No
chr1	84462001	84464000	chr3:146853088-146855066	No
chr1	84466001	84468000	chr3:146849825-146851285	No
chr1	85036001	85038000	chr3:146452667-146454721	No
chr1	85048001	85050000	chr3:146448765-146449689	No
chr1	85154001	85156000	chr3:146404811-146406799	No
chr1	85184001	85186000	chr3:146375556-146379000	No
chr1	85222001	85224000	chr3:146340042-146342090	No
chr1	85224001	85226000	chr3:146337195-146340041	No
chr1	85240001	85242000	chr3:146322530-146325426	No
chr1	85378001	85380000	chr3:146203649-146206297	No
chr1	85514001	85516000	chr3:146115443-146117705	No
chr1	85782001	85784000	chr3:145894540-145897430	No
chr1	86622001	86624000	chr3:145291402-145293192	No
chr1	87592001	87594000	chr3:144403736-144406401	No
chr1	87596001	87598000	chr3:144399605-144401463	No
chr1	87618001	87620000	chr3:144379255-144381024	No
chr1	87620001	87622000	chr3:144377289-144379255	No
chr1	87632001	87634000	chr3:144367706-144369373	No
chr1	87634001	87636000	chr3:144365550-144367705	No
chr1	87670001	87672000	chr3:144327762-144329671	No
chr1	87676001	87678000	chr3:144319971-144322512	No
chr1	87690001	87692000	chr3:144306416-144307934	No
chr1	87740001	87742000	chr3:144259481-144261451	No
chr1	87760001	87762000	chr3:144238837-144241042	No
chr1	87798001	87800000	chr3:144199772-144201745	No
chr1	87802001	87804000	chr3:144195826-144197809	No
chr1	87804001	87806000	chr3:144193769-144195825	No
chr1	87808001	87810000	chr3:144189773-144191637	No
chr1	87868001	87870000	chr3:144130923-144133394	No
chr1	87892001	87894000	chr3:144106476-144108543	No
chr1	87894001	87896000	chr3:144104351-144106475	No
chr1	87988001	87990000	chr3:144012316-144014368	No
chr1	87990001	87992000	chr3:144010334-144012315	No
chr1	88148001	88150000	chr3:143865200-143867204	No
chr1	88208001	88210000	chr3:143796077-143798454	No
chr1	88292001	88294000	chr3:143720976-143723122	No
chr1	88424001	88426000	chr3:143592830-143595008	No
chr1	88648001	88650000	chr3:143375949-143377867	No
chr1	88926001	88928000	chr3:143101393-143103447	No
chr1	88928001	88930000	chr3:143099869-143101392	No
chr1	88930001	88932000	chr3:143098330-143099837	No
chr1	90096001	90098000	chr5:105516574-105518794	No
chr1	90288001	90290000	chr5:105701330-105703952	No
chr1	90298001	90300000	chr5:105713689-105716468	No
chr1	90308001	90310000	chr5:105730800-105732944	No
chr1	90370001	90372000	chr5:105791235-105792964	No
chr1	90570001	90572000	chr5:105973721-105976132	No
chr1	90966001	90968000	chr5:106294698-106296567	No
chr1	90978001	90980000	chr5:106303929-106304872	No
chr1	91000001	91002000	chr5:106319647-106321350	No
chr1	91088001	91090000	chr5:106385574-106387528	No
chr1	91172001	91174000	chr5:106448054-106449723	No
chr1	91176001	91178000	chr5:106451469-106453488	No
chr1	91178001	91180000	chr5:106453489-106455391	No
chr1	91184001	91186000	chr5:106458979-106460846	No
chr1	91264001	91266000	chr5:106527133-106528686	No
chr1	91286001	91288000	chr5:106546555-106548452	No
chr1	91296001	91298000	chr5:106556304-106558295	No
chr1	91488001	91490000	chr5:106696984-106698176, chr7:114705635-114706205	No
chr1	91638001	91640000	chr5:106809186-106809633, chr5:106810868-106811482	No
chr1	92010001	92012000	chr5:106998073-107001181	No
chr1	92048001	92050000	chr5:107040032-107042148	No
chr1	92050001	92052000	chr5:107042149-107044124	No
chr1	92072001	92074000	chr5:107055493-107056256	No
chr1	92156001	92158000	chr5:107112913-107115876	No
chr1	92178001	92180000	chr5:107132931-107134976	No
chr1	92194001	92196000	chr5:107148762-107150731	No
chr1	92220001	92222000	chr5:107171079-107172811	No
chr1	92230001	92232000	chr5:107183939-107184718	No
chr1	92234001	92236000	chr5:107191582-107192917	No
chr1	92242001	92244000	chr5:107195156-107197066	No
chr1	92244001	92246000	chr5:107197253-107199710	No
chr1	92248001	92250000	chr5:107201654-107203827	No
chr1	92256001	92258000	chr5:107208463-107211188	No
chr1	92292001	92294000	chr5:107235396-107236986	No
chr1	92328001	92330000	chr5:107267007-107268391	No
chr1	92342001	92344000	chr5:107282635-107284306	No
chr1	92496001	92498000	chr5:107403933-107405974	No
chr1	92762001	92764000	chr5:107593689-107597158	No
chr1	93464001	93466000	chr5:108015284-108016801	No
chr1	94020001	94022000	chr3:122536135-122538944	No
chr1	94118001	94120000	chr3:122445275-122447155	No
chr1	94132001	94134000	chr3:122431954-122433721	No
chr1	94144001	94146000	chr3:122421211-122423277	No
chr1	94224001	94226000	chr3:122340006-122341290	No
chr1	94536001	94538000	chr3:122092426-122093997	No
chr1	94560001	94562000	chr3:122072432-122074403	No
chr1	94792001	94794000	chr3:121889448-121891634	No
chr1	95000001	95002000	chr3:121729241-121731224	No
chr1	95016001	95018000	chr3:121713320-121715162	No
chr1	95286001	95288000	chr3:121530349-121532191	No
chr1	95330001	95332000	chr3:121488424-121490779	No
chr1	95426001	95428000	chr3:121389484-121391054	No
chr1	95836001	95838000	chr3:121024407-121026361	No
chr1	95968001	95970000	chr3:120897465-120899463	No
chr1	96118001	96120000	chr3:120730962-120733529	No
chr1	96930001	96932000	chr3:120019082-120020428	No
chr1	97046001	97048000	chr3:119890223-119894466	No
chr1	97584001	97586000	chr3:119387456-119389480	No
chr1	97602001	97604000	chr3:119368990-119370194	No
chr1	98510001	98512000	chr3:118433558-118435557	No
chr1	98518001	98520000	chr3:118425785-118427536	No
chr1	99362001	99364000	chr3:117683553-117685644	No
chr1	99468001	99470000	chr3:117575922-117578062	No
chr1	99644001	99646000	chr3:117438959-117441356	No
chr1	99682001	99684000	chr3:117420360-117422097	No
chr1	99936001	99938000	chr3:117162507-117166464	No
chr1	99956001	99958000	chr3:117141202-117144424	No
chr1	100014001	100016000	chr3:117095376-117098039	No
chr1	100086001	100088000	chr3:117001284-117003032	No
chr1	100110001	100112000	chr3:116968368-116972086	No
chr1	100112001	100114000	chr3:116966301-116968367	No
chr1	100170001	100172000	chr3:116906312-116907046	No
chr1	100314001	100316000	chr3:116807999-116808368	No
chr1	100988001	100990000	chr3:116268476-116270731	No
chr1	100994001	100996000	chr3:116264144-116266871	No
chr1	101004001	101006000	chr3:116251222-116253171	No
chr1	101612001	101614000	chr3:115782083-115782598	No
chr1	101748001	101750000	chr3:115664412-115667655	No
chr1	101918001	101920000	chr3:115522457-115523567	No
chr1	107600001	107602000	chr3:110248488-110250298	No
chr1	107866001	107868000	chr3:109934143-109937176	No
chr1	107938001	107940000	chr3:109870192-109872092	No
chr1	107978001	107980000	chr3:109827050-109829059	No
chr1	108024001	108026000	chr3:109780129-109782133	No
chr1	108592001	108594000	chr3:109251628-109254323	No
chr1	108594001	108596000	chr3:109249216-109251627	No
chr1	108740001	108742000	chr3:109123828-109129310	No
chr1	109100001	109102000	chr3:109028244-109030816	No
[truncated: 22,008 more rows]

## Sheet: SHH.peaks
Table S8: Summary of similarity between human SHH-MBs and SmoA1-MBs (Peaks), related to Figure S3G
chr	start	end	Regions in the mouse genome	peaks found in SmoA1 MBs
chr1	1240001	1242000	chr4:155893618-155895630	Yes
chr1	1952001	1954000	chr4:155394685-155396821	Yes
chr1	2162001	2164000	chr4:155219120-155220875	Yes
chr1	2164001	2166000	chr4:155217457-155219119	Yes
chr1	2166001	2168000	chr4:155216159-155217456	Yes
chr1	2168001	2170000	chr4:155214235-155216159	Yes
chr1	2170001	2172000	chr4:155211742-155214074	Yes
chr1	2182001	2184000	chr4:155204508-155206148	Yes
chr1	2200001	2202000	chr4:155189708-155189977	Yes
chr1	2202001	2204000	chr4:155188031-155188978, chr4:155189980-155190188	Yes
chr1	2204001	2206000	chr4:155187584-155188031	Yes
chr1	25252001	25254000	chr4:135155475-135157334	Yes
chr1	25260001	25262000	chr4:135148717-135149531	Yes
chr1	26856001	26858000	chr4:133886075-133888039	Yes
chr1	27892001	27894000	chr4:133047295-133049156	Yes
chr1	36024001	36026000	chr4:126750779-126752797	Yes
chr1	36026001	36028000	chr4:126748711-126750778	Yes
chr1	40230001	40232000	chr4:123121137-123122107	Yes
chr1	45006001	45008000	chr4:117374687-117376425	Yes
chr1	45064001	45066000	chr4:117320762-117322344	Yes
chr1	45096001	45098000	chr4:117289082-117291156	Yes
chr1	47908001	47910000	chr4:114902797-114904694	Yes
chr1	55350001	55352000	chr4:106561924-106563868	Yes
chr1	111216001	111218000	chr3:107035713-107037711	Yes
chr1	119526001	119528000	chr3:99256188-99258123	Yes
chr1	153504001	153506000	chr3:90615455-90617216	Yes
chr1	155290001	155292000	chr3:89092046-89093993	Yes
chr1	156460001	156462000	chr3:88148964-88150397	Yes
chr1	156462001	156464000	chr3:88147420-88148964	Yes
chr1	202996001	202998000	chr1:134342443-134344364	Yes
chr1	203004001	203006000	chr1:134334601-134336465	Yes
chr1	205012001	205014000	chr1:132541324-132543126	Yes
chr1	205014001	205016000	chr1:132539483-132541323	Yes
chr1	205412001	205414000	chr1:132201206-132202839	Yes
chr1	229406001	229408000	chr8:123805917-123806264	Yes
chr1	233750001	233752000	chr8:125995543-125997284	Yes
chr1	234350001	234352000	chr8:126298582-126300544	Yes
chr10	5624001	5626000	chr13:3730317-3738970	Yes
chr10	22540001	22542000	chr2:18607229-18609360	Yes
chr10	22624001	22626000	chr2:18689345-18690851	Yes
chr10	72976001	72978000	chr10:60826199-60828186	Yes
chr10	72978001	72980000	chr10:60825000-60826198	Yes
chr10	73844001	73846000	chr10:60108685-60110919	Yes
chr10	73846001	73848000	chr10:60106553-60108684	Yes
chr10	77168001	77170000	chr14:21994319-21996335	Yes
chr10	80846001	80848000	chr14:25474885-25476518	Yes
chr10	88778001	88780000	chr14:34355443-34357743	Yes
chr11	788001	790000	chr7:141427323-141429276	Yes
chr11	1768001	1770000	chr7:142369943-142371893	Yes
chr11	6424001	6426000	chr7:105566740-105568644	Yes
chr11	12132001	12134000	chr7:112225671-112227451	Yes
chr11	17756001	17758000	chr7:46396186-46398128	Yes
chr11	17758001	17760000	chr7:46398129-46400037	Yes
chr11	17760001	17762000	chr7:46400038-46401917	Yes
chr11	17762001	17764000	chr7:46401918-46403808	Yes
chr11	17764001	17766000	chr7:46403809-46405881	Yes
chr11	17766001	17768000	chr7:46405882-46407647	Yes
chr11	17774001	17776000	chr7:46413088-46415242	Yes
chr11	17782001	17784000	chr7:46418308-46420153	Yes
chr11	17786001	17788000	chr7:46421541-46423399	Yes
chr11	18032001	18034000	chr7:46637169-46639228	Yes
chr11	20178001	20180000	chr7:49632665-49634913	Yes
chr11	20298001	20300000	chr7:49699213-49701176	Yes
chr11	31816001	31818000	chr2:105689937-105691876	Yes
chr11	31820001	31822000	chr2:105686129-105688036	Yes
chr11	45908001	45910000	chr2:92398368-92400575	Yes
chr11	62474001	62476000	chr19:8838412-8840383	Yes
chr11	64404001	64406000	chr19:6502083-6503893	Yes
chr11	64692001	64694000	chr19:6234143-6236011	Yes
chr11	67038001	67040000	chr19:4300447-4302332	Yes
chr11	71724001	71726000	chr7:101999587-102001598	Yes
chr11	72492001	72494000	chr7:101320071-101322052	Yes
chr11	73054001	73056000	chr7:100892851-100894720	Yes
chr11	118782001	118784000	chr9:44495600-44498122	Yes
chr11	118788001	118790000	chr9:44489224-44491203	Yes
chr11	118792001	118794000	chr9:44485263-44487333	Yes
chr11	119232001	119234000	chr9:44085912-44088220	Yes
chr11	123396001	123398000	chr9:40374819-40376799	Yes
chr11	123446001	123448000	chr9:40333733-40334959	Yes
chr11	123448001	123450000	chr9:40331875-40333732	Yes
chr11	124732001	124734000	chr9:37434512-37437723	Yes
chr11	124734001	124736000	chr9:37432540-37434511	Yes
chr11	132812001	132814000	chr9:28403190-28405203	Yes
chr11	133818001	133820000	chr9:27305696-27307709	Yes
chr11	133820001	133822000	chr9:27303915-27305695	Yes
chr12	3314001	3316000	chr6:128029055-128031008	Yes
chr12	6448001	6450000	chr6:125350769-125352644	Yes
chr12	6660001	6662000	chr6:125147975-125149704	Yes
chr12	50296001	50298000	chr15:99526061-99527992	Yes
chr12	50504001	50506000	chr15:99723914-99725772	Yes
chr12	50900001	50902000	chr15:100039685-100041293	Yes
chr12	104234001	104236000	chr10:86777938-86779828	Yes
chr12	106980001	106982000	chr10:84759274-84761153	Yes
chr12	119728001	119730000	chr5:116320516-116321695	Yes
chr12	120702001	120704000	chr5:115506390-115508034	Yes
chr12	123448001	123450000	chr9:40331875-40333732	Yes
chr13	33590001	33592000	chr5:150952165-150954145	Yes
chr13	53312001	53314000	chr14:79660261-79662200	Yes
chr13	111856001	111858000	chr8:11779753-11781298	Yes
chr14	24896001	24898000	chr14:55882005-55883951	Yes
chr14	24898001	24900000	chr14:55883952-55885854	Yes
chr14	34418001	34420000	chr12:54201701-54203603	Yes
chr14	75894001	75896000	chr12:85598693-85600426	Yes
chr14	76916001	76918000	chr12:86476831-86478651	Yes
chr14	77492001	77494000	chr12:86881826-86883762	Yes
chr14	103986001	103988000	chr12:111669360-111671139	Yes
chr15	22548001	22550000	chr8:121649332-121650870	Yes
chr15	34874001	34876000	chr7:64501959-64503858	Yes
chr15	41852001	41854000	chr2:119800282-119802700	Yes
chr15	41854001	41856000	chr2:119802701-119804394	Yes
chr15	68874001	68876000	chr9:62532772-62534606	Yes
chr15	68876001	68878000	chr9:62531526-62532729	Yes
chr15	81488001	81490000	chr7:83734979-83736968	Yes
chr15	91416001	91418000	chr7:80399847-80401550	Yes
chr15	101514001	101516000	chr7:66340906-66342932	Yes
chr16	1820001	1822000	chr17:24896198-24897832	Yes
chr16	2168001	2170000	chr4:155214235-155216159	Yes
chr16	4378001	4380000	chr16:4605989-4607903	Yes
chr16	6070001	6072000	chr16:5885872-5887892	Yes
chr16	28270001	28272000	chr7:126248356-126250160	Yes
chr16	29824001	29826000	chr7:127018678-127020657	Yes
chr16	49310001	49312000	chr8:87467241-87469031	Yes
chr16	49312001	49314000	chr8:87469032-87470870	Yes
chr16	54966001	54968000	chr8:92359124-92361110	Yes
chr16	66934001	66936000	chr8:104606355-104608419	Yes
chr16	70714001	70716000	chr8:110725305-110727066	Yes
chr16	70716001	70718000	chr8:110723525-110725305	Yes
chr16	73074001	73076000	chr8:108720741-108723442	Yes
chr16	73322001	73324000	chr8:108495108-108496942	Yes
chr16	75296001	75298000	chr8:111739924-111742066	Yes
chr16	89238001	89240000	chr8:122848232-122849990	Yes
chr17	9860001	9862000	chr11:67653418-67655346	Yes
chr17	10698001	10700000	chr11:66963537-66965237	Yes
chr17	19314001	19316000	chr11:61452723-61454444	Yes
chr17	20420001	20422000	chr11:100260233-100262285	Yes
chr17	21280001	21282000	chr11:61022627-61024554	Yes
chr17	21282001	21284000	chr11:61024555-61026228	Yes
chr17	36714001	36716000	chr11:97531336-97533201	Yes
chr17	36720001	36722000	chr11:97536733-97539597	Yes
chr17	36728001	36730000	chr11:97545990-97547873	Yes
chr17	36760001	36762000	chr11:97573160-97575031	Yes
chr17	38226001	38228000	chr11:98748316-98750302	Yes
chr17	38228001	38230000	chr11:98750303-98752854	Yes
chr17	43974001	43976000	chr11:104233479-104235429	Yes
chr17	46068001	46070000	chr11:96897606-96900495	Yes
chr17	48222001	48224000	chr11:94995302-94997017	Yes
chr17	48224001	48226000	chr11:94993431-94995299	Yes
chr17	56124001	56126000	chr11:88024461-88028818	Yes
chr17	56402001	56404000	chr11:87762565-87764554	Yes
chr17	56404001	56406000	chr11:87760700-87762565	Yes
chr17	61914001	61916000	chr11:106266759-106268490	Yes
chr17	70114001	70116000	chr11:112779097-112781041	Yes
chr18	8712001	8714000	chr17:66442855-66445143	Yes
chr18	42398001	42400000	chr5:67606425-67608350	Yes
chr18	73166001	73168000	chr18:83840955-83841718, chr18:83839701-83840246	Yes
chr19	1452001	1454000	chr10:80300893-80302833	Yes
chr19	3698001	3700000	chr10:81293583-81294928	Yes
chr19	4062001	4064000	chr10:81139056-81140539	Yes
chr19	13138001	13140000	chr8:84768321-84770249	Yes
chr19	13142001	13144000	chr8:84764899-84766701	Yes
chr19	13144001	13146000	chr8:84762780-84764898	Yes
chr19	13162001	13164000	chr8:84744852-84746536	Yes
chr19	13174001	13176000	chr8:84734654-84736338	Yes
chr19	13616001	13618000	chr8:84414656-84416650	Yes
chr19	14314001	14316000	chr8:83901590-83903574	Yes
chr19	35522001	35524000	chr7:31124179-31126455	Yes
chr19	35524001	35526000	chr7:31121232-31124178	Yes
chr19	47972001	47974000	chr7:16130831-16132595	Yes
chr19	48014001	48016000	chr7:16099908-16101502	Yes
chr19	51052001	51054000	chr7:44442893-44445009	Yes
chr2	42258001	42260000	chr17:83201902-83204478	Yes
chr2	75100001	75102000	chr6:82742349-82744191	Yes
chr2	97428001	97430000	chr1:36472948-36474811	Yes
chr2	98894001	98896000	chr1:37168086-37169317	Yes
chr2	98896001	98898000	chr1:37169320-37170469	Yes
chr2	113966001	113968000	chr2:24412265-24414207	Yes
chr2	175192001	175194000	chr2:73264578-73266490	Yes
chr2	182546001	182548000	chr2:79457368-79458863	Yes
chr2	182548001	182550000	chr2:79458864-79460635	Yes
chr2	200328001	200330000	chr1:56977052-56978945	Yes
chr2	200580001	200582000	chr1:57190108-57191585	Yes
chr2	233284001	233286000	chr1:87154449-87156459	Yes
chr20	1874001	1876000	chr2:129591927-129593521	Yes
chr20	1876001	1878000	chr2:129593522-129595351	Yes
chr20	1878001	1880000	chr2:129595352-129597342	Yes
chr20	3144001	3146000	chr2:130633662-130635633	Yes
chr20	21490001	21492000	chr2:147181561-147183429	Yes
chr20	21492001	21494000	chr2:147183430-147185711	Yes
chr20	30308001	30310000	chr2:152828116-152829969	Yes
chr20	43928001	43930000	chr2:164394506-164397203	Yes
chr20	44850001	44852000	chr2:165149871-165153916	Yes
chr20	46706001	46708000	chr2:166316252-166316691	Yes
chr20	47004001	47006000	chr2:166474444-166474957	Yes
chr20	51962001	51964000	chr2:169961460-169963337	Yes
chr20	55836001	55838000	chr2:172935470-172937439	Yes
chr20	60940001	60942000	chr2:180223796-180225435	Yes
chr20	62130001	62132000	chr2:181156283-181158162	Yes
chr21	46128001	46130000	chr10:77688077-77689861	Yes
chr22	18960001	18962000	chr16:18129598-18131850	Yes
chr22	20232001	20234000	chr16:18147400-18149180	Yes
chr22	20252001	20254000	chr16:18129503-18131614	Yes
chr22	27954001	27956000	chr5:111593609-111595410	Yes
chr22	28146001	28148000	chr5:111453923-111455568	Yes
chr22	28190001	28192000	chr5:111422514-111424259	Yes
chr22	39746001	39748000	chr15:80091380-80093060	Yes
chr22	41956001	41958000	chr15:81935556-81937784	Yes
chr22	46486001	46488000	chr15:85688859-85690114	Yes
chr22	46488001	46490000	chr15:85690251-85691129	Yes
chr22	50740001	50742000	chr15:89174908-89176792	Yes
chr22	50742001	50744000	chr15:89176793-89178725	Yes
chr22	51136001	51138000	chr15:89524077-89526066	Yes
chr3	10546001	10548000	chr6:113890193-113891890	Yes
chr3	15310001	15312000	chr14:31386485-31388437	Yes
chr3	32070001	32072000	chr9:114954089-114954696	Yes
chr3	134516001	134518000	chr9:102351279-102352854	Yes
chr3	184054001	184056000	chr16:20693561-20695576	Yes
chr3	184098001	184100000	chr16:20733071-20734966	Yes
chr4	20256001	20258000	chr5:47985623-47987506	Yes
chr4	42398001	42400000	chr5:67606425-67608350	Yes
chr4	169798001	169800000	chr8:61549183-61551317	Yes
chr5	16616001	16618000	chr15:25842564-25844412	Yes
chr5	70074001	70076000	chr13:21981997-21982035	Yes
chr5	72732001	72734000	chr13:98365258-98366982	Yes
chr5	72740001	72742000	chr13:98356785-98358746	Yes
chr5	76924001	76926000	chr13:94883685-94885678	Yes
chr5	132110001	132112000	chr11:53520722-53523022	Yes
chr5	139034001	139036000	chr18:35835695-35837676	Yes
chr5	139040001	139042000	chr18:35841052-35842846	Yes
chr5	139048001	139050000	chr18:35848290-35850024	Yes
chr5	139062001	139064000	chr18:35860262-35862056	Yes
chr5	139064001	139066000	chr18:35862057-35864595	Yes
chr5	150960001	150962000	chr11:55326366-55328512	Yes
chr5	176056001	176058000	chr13:54765090-54766998	Yes
chr5	176560001	176562000	chr13:55210911-55213113	Yes
chr5	177370001	177372000	chr6:118196462-118198375	Yes
chr5	179232001	179234000	chr11:50225317-50227110	Yes
chr5	179246001	179248000	chr11:50210693-50213362	Yes
chr6	32118001	32120000	chr17:34629281-34631316	Yes
chr6	33396001	33398000	chr17:26948936-26950771	Yes
chr6	34036001	34038000	chr17:27458471-27458697	Yes
chr6	34094001	34096000	chr17:27497321-27499282	Yes
chr6	34100001	34102000	chr17:27502046-27504013	Yes
chr6	34104001	34106000	chr17:27505660-27507015	Yes
chr6	34106001	34108000	chr17:27507016-27508617	Yes
chr6	34108001	34110000	chr17:27508618-27510549	Yes
chr6	34110001	34112000	chr17:27510550-27512024	Yes
chr6	108882001	108884000	chr10:42273871-42275799	Yes
chr6	148828001	148830000	chr10:8762107-8763785	Yes
chr7	29232001	29234000	chr6:54037604-54039567	Yes
chr7	30028001	30030000	chr6:54565093-54567102	Yes
chr7	44362001	44364000	chr11:6062846-6064513	Yes
chr7	86416001	86418000	chr5:9568453-9570349	Yes
chr7	105650001	105652000	chr12:33055987-33057678	Yes
chr7	127806001	127808000	chr6:28979409-28981793	Yes
chr7	127808001	127810000	chr6:28981794-28983643	Yes
chr7	128520001	128522000	chr6:29485037-29487506	Yes
chr7	130418001	130420000	chr6:30957838-30959903	Yes
chr7	155258001	155260000	chr5:28172574-28174404	Yes
chr8	1012001	1014000	chr8:14381701-14383719	Yes
chr8	9756001	9758000	chr14:64593552-64595345	Yes
chr8	11056001	11058000	chr14:63607339-63610229	Yes
chr8	21912001	21914000	chr14:70627353-70629348	Yes
chr8	21914001	21916000	chr14:70625373-70627352	Yes
chr8	21988001	21990000	chr14:70553072-70555049	Yes
chr8	22084001	22086000	chr14:70461617-70463914	Yes
chr8	22086001	22088000	chr14:70459099-70461616	Yes
chr8	22088001	22090000	chr14:70457131-70459098	Yes
chr8	27182001	27184000	chr14:66279974-66282414	Yes
chr8	102504001	102506000	chr15:37232442-37234349	Yes
chr9	94712001	94714000	chr13:53285660-53286419	Yes
chr9	95948001	95950000	chr13:49144081-49146455	Yes
chr9	124412001	124414000	chr2:35620347-35622107	Yes
chr9	124416001	124418000	chr2:35623568-35625223	Yes
chr9	124424001	124426000	chr2:35629850-35630378	Yes
chr9	124480001	124482000	chr2:35677757-35679158	Yes
chr9	131788001	131790000	chr2:30356982-30358766	Yes
chr9	135992001	135994000	chr2:28535704-28537530	Yes
chr9	137980001	137982000	chr2:28206115-28208040	Yes
chr1	1238001	1240000	chr4:155895631-155897322	No
chr1	1822001	1824000	chr4:155490515-155491837	No
chr1	9240001	9242000	chr4:150049330-150051993	No
chr1	9242001	9244000	chr4:150047564-150049329	No
chr1	9912001	9914000	chr4:149560368-149562993	No
chr1	10600001	10602000	chr4:149036489-149038355	No
chr1	11862001	11864000	chr4:148040820-148043250	No
chr1	14588001	14590000	chr4:142750146-142753865	No
chr1	16388001	16390000	chr4:141379808-141381229	No
chr1	17076001	17078000	chr4:141046376-141048037, chr17:52404096-52404578	No
chr1	17092001	17094000	chr8:126734333-126736588	No
chr1	17900001	17902000	chr4:140623592-140625156	No
chr1	19248001	19250000	chr4:139601440-139602911	No
chr1	19280001	19282000	chr4:139575682-139577519	No
chr1	25876001	25878000	chr4:134760504-134762884	No
chr1	25884001	25886000	chr4:134753057-134755036	No
chr1	25892001	25894000	chr4:134746633-134748080	No
chr1	25894001	25896000	chr4:134744889-134746632	No
chr1	27444001	27446000	chr4:133406387-133408317	No
chr1	27894001	27896000	chr4:133045379-133047294	No
chr1	27918001	27920000	chr4:133022188-133024232	No
chr1	27920001	27922000	chr4:133020364-133022187	No
chr1	31844001	31846000	chr4:130308662-130311019	No
chr1	31846001	31848000	chr4:130306739-130308661	No
chr1	32478001	32480000	chr4:129741756-129744218	No
chr1	36192001	36194000	chr4:126599042-126601698	No
chr1	37520001	37522000	chr4:125470057-125471674	No
chr1	38506001	38508000	chr4:124661838-124663505	No
chr1	42082001	42084000	chr4:120074103-120075406	No
chr1	43154001	43156000	chr13:95350234-95350270	No
chr1	43814001	43816000	chr4:118445118-118446881	No
chr1	45040001	45042000	chr4:117343280-117344198	No
chr1	45792001	45794000	chr4:116820066-116821919	No
chr1	46144001	46146000	chr4:116566339-116566927	No
chr1	55416001	55418000	chr4:106527922-106528581	No
chr1	58304001	58306000	chr4:103993481-103995055	No
chr1	59016001	59018000	chr10:76039065-76039194, chr6:67519545-67519957	No
chr1	64948001	64950000	chr4:100788100-100789211	No
chr1	66256001	66258000	chr4:102085708-102087489	No
chr1	66998001	67000000	chr4:102758594-102760514	No
chr1	68298001	68300000	chr6:66895723-66897301	No
chr1	77480001	77482000	chr3:152870625-152872190	No
chr1	85224001	85226000	chr3:146337195-146340041	No
chr1	86622001	86624000	chr3:145291402-145293192	No
chr1	91172001	91174000	chr5:106448054-106449723	No
chr1	95286001	95288000	chr3:121530349-121532191	No
chr1	98510001	98512000	chr3:118433558-118435557	No
chr1	109100001	109102000	chr3:109028244-109030816	No
chr1	110040001	110042000	chr3:108196435-108198229	No
chr1	110694001	110696000	chr3:107515264-107517120	No
chr1	111218001	111220000	chr3:107033841-107035712	No
chr1	112346001	112348000	chr3:105637178-105641581	No
chr1	112436001	112438000	chr3:105547165-105548441	No
chr1	112446001	112448000	chr3:105538356-105540024	No
chr1	114482001	114484000	chr3:103777302-103779359	No
chr1	118108001	118110000	chr3:100530608-100534183	No
chr1	119542001	119544000	chr3:99240350-99242354	No
chr1	120258001	120260000	chr3:98336026-98337005	No
chr1	145074001	145076000	chr3:97887069-97888830	No
chr1	147244001	147246000	chr3:97031888-97033754	No
chr1	151102001	151104000	chr3:95174163-95177775	No
chr1	152384001	152386000	chr3:93145565-93147533	No
chr1	155936001	155938000	chr3:88630739-88632511	No
chr1	155938001	155940000	chr3:88629139-88630738	No
chr1	156388001	156390000	chr3:88215798-88217189	No
chr1	156446001	156448000	chr3:88160351-88162062	No
chr1	158008001	158010000	chr3:87132250-87134390	No
chr1	161068001	161070000	chr1:171358830-171360966	No
chr1	164606001	164608000	chr1:168354551-168356504	No
chr1	165326001	165328000	chr1:167686644-167688578	No
chr1	177908001	177910000	chr1:157557870-157560309	No
chr1	181452001	181454000	chr1:154724792-154726764	No
chr1	183184001	183186000	chr1:153155944-153159904	No
chr1	183900001	183902000	chr1:152514311-152515595	No
chr1	203242001	203244000	chr1:134105734-134107730	No
chr1	204652001	204654000	chr1:132881090-132882986	No
chr1	205538001	205540000	chr1:132066201-132068038	No
chr1	205778001	205780000	chr1:131830221-131832149	No
chr1	206196001	206198000	chr1:131578557-131579742	No
chr1	206640001	206642000	chr1:131280774-131283265	No
chr1	207996001	207998000	chr1:195016319-195018491	No
chr1	208040001	208042000	chr1:194976691-194978528	No
chr1	208322001	208324000	chr1:194708345-194710188	No
chr1	212730001	212732000	chr1:191225424-191226111	No
chr1	224024001	224026000	chr1:182416105-182418309	No
chr1	230888001	230890000	chr8:124586200-124587040	No
chr1	232166001	232168000	chr8:125254868-125255636	No
chr1	234040001	234042000	chr8:126138543-126140169	No
chr1	234752001	234754000	chr8:126599883-126603118	No
chr1	239970001	239972000	chr13:9975192-9976915	No
chr1	243644001	243646000	chr1:177004111-177005910	No
chr1	244262001	244264000	chr1:177487305-177489295	No
chr10	3796001	3798000	chr13:5892565-5893939	No
chr10	4738001	4740000	chr13:4736330-4737451	No
chr10	12430001	12432000	chr2:5675175-5676810	No
chr10	13042001	13044000	chr2:5137476-5139509	No
chr10	15356001	15358000	chr2:3158362-3158705	No
chr10	15760001	15762000	chr2:12300127-12301994	No
chr10	30306001	30308000	chr18:4678839-4680919	No
chr10	31100001	31102000	chr18:5185288-5185602	No
chr10	32626001	32628000	chr18:6481379-6483673	No
chr10	33478001	33480000	chr8:128493987-128495519	No
chr10	34478001	34480000	chr8:127541444-127541997	No
chr10	35078001	35080000	chr8:127081890-127083739	No
chr10	36178001	36180000	chr18:8933021-8934134	No
chr10	44436001	44438000	chr6:117532449-117533928	No
chr10	45472001	45474000	chr6:116650911-116653369	No
chr10	48442001	48444000	chr14:33918440-33920350	No
chr10	65230001	65232000	chr10:67121282-67124653	No
chr10	65286001	65288000	chr10:67091313-67093530	No
chr10	71238001	71240000	chr10:62208041-62209262	No
chr10	71814001	71816000	chr10:61780319-61782699	No
chr10	72444001	72446000	chr10:61263691-61265797	No
chr10	72726001	72728000	chr10:61010968-61012989	No
chr10	72784001	72786000	chr10:60968799-60970950	No
chr10	73848001	73850000	chr10:60104347-60106552	No
chr10	79118001	79120000	chr14:23758740-23760658	No
chr10	79266001	79268000	chr14:23891077-23893158	No
chr10	79290001	79292000	chr14:23910047-23911990	No
chr10	80386001	80388000	chr14:25073037-25075668	No
chr10	89620001	89622000	chr19:32754424-32756405	No
chr10	90004001	90006000	chr19:33100471-33102802	No
chr10	100068001	100070000	chr19:42652728-42655627	No
chr10	104406001	104408000	chr19:46504055-46506074	No
chr10	104678001	104680000	chr19:46761536-46763547	No
chr10	104822001	104824000	chr19:46862961-46864534	No
chr10	105314001	105316000	chr19:47227812-47229756	No
chr10	106448001	106450000	chr19:48260747-48262843	No
chr10	112402001	112404000	chr19:53675448-53677193	No
chr10	114812001	114814000	chr19:55829825-55832325	No
chr10	114822001	114824000	chr19:55840993-55843215	No
chr10	114886001	114888000	chr19:55895049-55896979	No
chr10	117844001	117846000	chr19:58258512-58260830	No
chr10	117852001	117854000	chr19:58266526-58268056	No
chr10	117854001	117856000	chr19:58268057-58269914	No
chr10	117874001	117876000	chr19:58288936-58290436	No
chr10	117968001	117970000	chr19:58388888-58391480	No
chr10	119260001	119262000	chr19:59421392-59422823	No
chr10	126812001	126814000	chr7:133088540-133090320	No
chr10	127380001	127382000	chr7:133608126-133610138	No
chr10	128040001	128042000	chr7:134192677-134193343	No
chr10	129198001	129200000	chr7:135128707-135129089	No
chr10	129338001	129340000	chr7:135254941-135257427	No
chr10	133792001	133794000	chr7:138905880-138907651	No
chr10	134352001	134354000	chr7:139389796-139391617	No
chr11	8092001	8094000	chr7:109000302-109002294	No
chr11	9026001	9028000	chr7:109782002-109783660	No
chr11	9648001	9650000	chr7:110184757-110185029	No
chr11	10472001	10474000	chr7:110768393-110770166	No
chr11	11640001	11642000	chr7:111776484-111778394	No
chr11	12142001	12144000	chr7:112234687-112236296	No
chr11	12158001	12160000	chr7:112246736-112248321	No
chr11	12160001	12162000	chr7:112248392-112250096	No
chr11	12208001	12210000	chr7:112284049-112285455	No
chr11	12236001	12238000	chr7:112313051-112315207	No
chr11	12266001	12268000	chr7:112337308-112338725	No
chr11	12796001	12798000	chr7:112770543-112771896	No
chr11	13032001	13034000	chr7:112955071-112957016	No
chr11	14664001	14666000	chr7:114413917-114415908	No
chr11	16934001	16936000	chr7:116224249-116226946	No
chr11	19264001	19266000	chr7:48882449-48883903	No
chr11	19598001	19600000	chr7:49145080-49146715	No
chr11	19694001	19696000	chr7:49205125-49207816	No
chr11	19890001	19892000	chr7:49397612-49399588	No
chr11	19900001	19902000	chr7:49407024-49409086	No
chr11	20620001	20622000	chr7:49909218-49911007	No
chr11	30038001	30040000	chr2:107289810-107291169	No
chr11	31808001	31810000	chr2:105697808-105699893	No
chr11	35032001	35034000	chr2:103000067-103003628	No
chr11	47176001	47178000	chr2:91283217-91285007	No
chr11	47490001	47492000	chr2:91015063-91017005	No
chr11	60680001	60682000	chr19:10881400-10882259	No
chr11	61346001	61348000	chr19:10389801-10391575	No
chr11	64126001	64128000	chr19:6839315-6840911	No
chr11	64530001	64532000	chr19:6377239-6378582	No
chr11	64616001	64618000	chr19:6302388-6303950	No
chr11	64630001	64632000	chr19:6291545-6292709	No
chr11	65122001	65124000	chr19:5892379-5894327	No
chr11	65256001	65258000	chr19:5810095-5811520	No
chr11	65340001	65342000	chr19:5727787-5729672	No
chr11	65682001	65684000	chr19:5429632-5431173	No
chr11	66102001	66104000	chr19:5050712-5052699	No
chr11	67034001	67036000	chr19:4304302-4306165	No
chr11	67056001	67058000	chr19:4281843-4283903	No
chr11	67070001	67072000	chr19:4268193-4270134	No
chr11	72060001	72062000	chr7:101730656-101732949	No
chr11	75234001	75236000	chr7:99382464-99384367	No
chr11	75480001	75482000	chr7:99180374-99182547	No
chr11	85566001	85568000	chr7:90264465-90265848	No
chr11	93764001	93766000	chr9:15102478-15103434	No
chr11	95746001	95748000	chr9:13679447-13681361	No
chr11	109292001	109294000	chr9:52678610-52680610	No
chr11	111846001	111848000	chr9:50699083-50701057	No
chr11	112650001	112652000	chr9:49980469-49982414	No
chr11	115846001	115848000	chr9:47068795-47070081	No
chr11	118514001	118516000	chr9:44698290-44700188	No
chr11	118662001	118664000	chr9:44603311-44604553	No
chr11	119234001	119236000	chr9:44083896-44085911	No
chr11	121424001	121426000	chr9:42035469-42037762	No
chr11	123430001	123432000	chr9:40345288-40347615	No
chr11	123450001	123452000	chr9:40330288-40331874	No
chr11	123456001	123458000	chr9:40324315-40326464	No
chr11	123458001	123460000	chr9:40322661-40324314	No
chr11	128418001	128420000	chr9:32671357-32673073	No
chr11	131632001	131634000	chr9:29575003-29576926	No
chr11	133988001	133990000	chr9:27111066-27113272	No
chr12	3224001	3226000	chr6:128108829-128111179	No
chr12	3254001	3256000	chr6:128080462-128082327	No
chr12	3360001	3362000	chr6:127989634-127991601	No
chr12	5906001	5908000	chr6:125816299-125818297	No
chr12	6932001	6934000	chr6:124860770-124862725	No
chr12	12048001	12050000	chr6:134269821-134272004	No
chr12	12160001	12162000	chr7:112248392-112250096	No
chr12	13430001	13432000	chr6:135443123-135445402	No
chr12	14392001	14394000	chr6:136423314-136427543	No
chr12	16502001	16504000	chr6:138141392-138144495	No
chr12	22694001	22696000	chr6:143098486-143098955	No
chr12	25054001	25056000	chr6:145046607-145048688	No
chr12	26378001	26380000	chr6:145956510-145958350	No
chr12	26722001	26724000	chr6:146304068-146304946	No
chr12	43944001	43946000	chr15:94402771-94404337	No
chr12	46662001	46664000	chr15:96641893-96643805	No
chr12	50496001	50498000	chr15:99715548-99717799	No
chr12	52444001	52446000	chr15:101265710-101267554	No
chr12	54440001	54442000	chr15:103026427-103028282	No
chr12	54454001	54456000	chr15:103040851-103042776	No
chr12	63130001	63132000	chr10:122856492-122859109	No
chr12	65064001	65066000	chr10:121427764-121429705	No
chr12	96634001	96636000	chr10:93269212-93269956	No
chr12	104852001	104854000	chr10:82986644-82988441	No
chr12	107732001	107734000	chr10:85403307-85405709	No
chr12	108544001	108546000	chr5:113510047-113510687	No
chr12	111540001	111542000	chr5:122000383-122000670	No
chr12	112818001	112820000	chr5:121220434-121222006	No
chr12	113494001	113496000	chr5:120710310-120711929	No
chr12	113496001	113498000	chr5:120708693-120710309	No
chr12	114846001	114848000	chr5:119830699-119832516	No
chr12	116464001	116466000	chr5:118715700-118716094	No
chr12	119474001	119476000	chr5:116537482-116539774	No
chr12	122234001	122236000	chr5:123134731-123136288	No
chr12	122236001	122238000	chr5:123136289-123138251	No
chr12	122248001	122250000	chr5:123148015-123149780	No
chr12	123450001	123452000	chr9:40330288-40331874	No
chr12	124872001	124874000	chr5:125056841-125058509	No
chr12	125048001	125050000	chr5:125175196-125177065	No
chr12	125764001	125766000	chr5:125589050-125589609	No
chr12	128258001	128260000	chr5:127017993-127018465	No
chr12	132380001	132382000	chr5:110807496-110809357	No
chr13	25946001	25948000	chr14:60175938-60177681	No
chr13	33000001	33002000	chr5:150592399-150594245	No
chr13	33552001	33554000	chr5:150923823-150929192	No
chr13	33698001	33700000	chr5:151056793-151059257	No
chr13	33700001	33702000	chr5:151059258-151061137	No
chr13	39680001	39682000	chr3:53410269-53413260	No
chr13	43724001	43726000	chr14:77779776-77783477	No
chr13	45480001	45482000	chr14:76168540-76172936	No
chr13	49080001	49082000	chr14:73170801-73171697	No
chr13	49152001	49154000	chr14:73106891-73108272	No
chr13	50090001	50092000	chr14:59389532-59390001, chr14:59328800-59329061	No
chr13	51564001	51566000	chr14:62388582-62390392	No
chr13	51568001	51570000	chr14:62392171-62393830	No
chr13	53646001	53648000	chr14:80053154-80055786	No
chr13	61158001	61160000	chr14:87558822-87564426	No
chr13	74558001	74560000	chr14:100141520-100142323	No
chr13	80910001	80912000	chr14:105891832-105893916	No
chr13	92050001	92052000	chr14:115091468-115093300	No
chr13	95034001	95036000	chr14:117950700-117952336	No
chr13	95920001	95922000	chr14:118678764-118680162	No
chr13	97990001	97992000	chr14:120381254-120381652	No
chr13	100308001	100310000	chr14:122223355-122225278	No
chr13	100318001	100320000	chr14:122233111-122234447	No
chr13	100610001	100612000	chr14:122451619-122453558	No
chr13	100642001	100644000	chr14:122483220-122485189	No
chr13	102888001	102890000	chr14:124488803-124489034	No
chr13	103522001	103524000	chr1:44176911-44177787	No
chr13	107186001	107188000	chr8:8659423-8661232	No
chr13	107722001	107724000	chr8:9128748-9130185	No
chr13	110774001	110776000	chr8:11176822-11178102	No
chr13	110982001	110984000	chr8:11330407-11332608	No
chr13	111354001	111356000	chr8:11548742-11549570	No
chr13	111836001	111838000	chr8:11775642-11775931	No
chr13	111838001	111840000	chr8:11775932-11776730	No
chr13	111944001	111946000	chr8:11824083-11825804	No
chr13	112816001	112818000	chr8:12477945-12479420, chr4:106686507-106686519	No
chr13	113652001	113654000	chr8:12941517-12942676	No
chr13	113704001	113706000	chr8:12987739-12989492	No
chr14	22984001	22986000	chr14:54191545-54193088	No
chr14	23830001	23832000	chr14:54921140-54924147	No
chr14	30396001	30398000	chr12:50648277-50649736	No
chr14	31344001	31346000	chr12:51593522-51595040	No
chr14	32346001	32348000	chr12:52326272-52328972	No
chr14	38678001	38680000	chr12:58212014-58213966	No
chr14	50118001	50120000	chr12:69206424-69207617	No
chr14	57366001	57368000	chr14:48750422-48752416	No
chr14	65272001	65274000	chr12:76632743-76634802	No
chr14	65436001	65438000	chr12:76819903-76821559	No
chr14	69060001	69062000	chr12:79931130-79932898	No
chr14	69078001	69080000	chr12:79948388-79950939	No
chr14	70080001	70082000	chr12:80792218-80795203	No
chr14	70092001	70094000	chr12:80805274-80806378	No
chr14	70148001	70150000	chr12:80852573-80854218	No
chr14	73144001	73146000	chr12:83275047-83277610	No
chr14	74184001	74186000	chr12:84150969-84152827	No
chr14	75704001	75706000	chr12:85435977-85437776	No
chr14	75896001	75898000	chr12:85600427-85602219	No
chr14	77490001	77492000	chr12:86879722-86881825	No
chr14	77590001	77592000	chr12:86973448-86975257	No
chr14	88458001	88460000	chr12:98257892-98259824	No
chr14	89720001	89722000	chr12:99266408-99268775	No
chr14	89734001	89736000	chr12:99281339-99283027	No
chr14	89826001	89828000	chr12:99348611-99348965	No
chr14	90866001	90868000	chr12:100201967-100203968	No
chr14	90948001	90950000	chr12:100257673-100260371	No
chr14	91066001	91068000	chr12:100337548-100339480	No
chr14	91072001	91074000	chr12:100343892-100345467	No
chr14	91224001	91226000	chr12:100479198-100481191	No
chr14	100904001	100906000	chr12:108951521-108953384	No
chr14	102246001	102248000	chr12:110459578-110460253	No
chr14	104182001	104184000	chr12:111814074-111814471	No
chr14	105934001	105936000	chr12:113134258-113136126	No
chr14	106162001	106164000	chr12:113243806-113245151	No
chr15	27482001	27484000	chr7:57093357-57096110	No
chr15	27572001	27574000	chr7:56982659-56985117	No
chr15	27950001	27952000	chr7:56590954-56591572	No
chr15	29134001	29136000	chr7:64504881-64507241	No
chr15	31564001	31566000	chr7:63991583-63992894	No
chr15	31628001	31630000	chr7:63926735-63929209	No
chr15	31656001	31658000	chr7:63897206-63899183	No
chr15	31658001	31660000	chr7:63895434-63897205	No
chr15	34726001	34728000	chr7:64503771-64506118	No
chr15	35914001	35916000	chr2:114737231-114737816	No
chr15	37170001	37172000	chr2:115850585-115852106	No
chr15	40646001	40648000	chr2:118775227-118777431	No
chr15	40658001	40660000	chr2:118788189-118790340	No
chr15	41222001	41224000	chr2:119326273-119328229	No
chr15	41952001	41954000	chr2:119896456-119898420	No
chr15	44068001	44070000	chr2:121441496-121443619	No
chr15	44222001	44224000	chr2:121596311-121596978	No
chr15	45472001	45474000	chr6:116650911-116653369	No
chr15	57024001	57026000	chr9:72274696-72276503	No
chr15	59626001	59628000	chr9:70234265-70237855	No
chr15	59662001	59664000	chr9:70208309-70210530	No
chr15	60662001	60664000	chr9:69472704-69474304	No
chr15	60690001	60692000	chr9:69452163-69453846	No
chr15	62402001	62404000	chr9:67794353-67796937	No
chr15	66082001	66084000	chr9:64811914-64813629	No
chr15	66432001	66434000	chr9:64486420-64488638	No
chr15	67202001	67204000	chr9:63875884-63877909	No
chr15	67390001	67392000	chr9:63725686-63727947	No
chr15	67402001	67404000	chr9:63715227-63716488	No
chr15	69084001	69086000	chr9:62366364-62368199	No
chr15	69086001	69088000	chr9:62363728-62366363	No
chr15	70824001	70826000	chr9:60980421-60982960	No
chr15	74542001	74544000	chr9:58092601-58094244	No
chr15	78206001	78208000	chr2:32306064-32306623, chr12:4676306-4677671	No
chr15	79724001	79726000	chr9:89621437-89623433	No
chr15	81572001	81574000	chr7:83671192-83673147	No
chr15	83680001	83682000	chr7:81789193-81790111	No
chr15	88450001	88452000	chr7:78227966-78229749	No
chr15	91742001	91744000	chr7:75232285-75233857	No
chr15	94106001	94108000	chr7:72950790-72953185	No
chr16	750001	752000	chr17:25812537-25814498	No
chr16	752001	754000	chr17:25810901-25812536	No
chr16	2154001	2156000	chr17:24578403-24579883	No
chr16	2174001	2176000	chr17:24557915-24559463	No
chr16	2744001	2746000	chr17:24060286-24062572	No
chr16	3922001	3924000	chr16:4200513-4206480	No
chr16	6532001	6534000	chr16:6347108-6349310	No
chr16	8228001	8230000	chr16:7936471-7937533	No
chr16	11764001	11766000	chr16:11067767-11069201	No
chr16	12852001	12854000	chr16:11867773-11868036	No
chr16	15012001	15014000	chr17:24564650-24567416	No
chr16	15028001	15030000	chr17:24587108-24587735	No
chr16	15238001	15240000	chr17:24556994-24559078	No
chr16	16452001	16454000	chr17:24566000-24568797	No
chr16	17840001	17842000	chr7:117156857-117159401	No
chr16	18440001	18442000	chr17:24569217-24571388	No
chr16	21170001	21172000	chr7:120102448-120104296	No
chr16	23418001	23420000	chr7:121937514-121938498	No
chr16	27894001	27896000	chr4:133045379-133047294	No
chr16	27916001	27918000	chr7:125971841-125973024	No
chr16	30428001	30430000	chr7:127253058-127254852	No
chr16	31020001	31022000	chr7:127822652-127824567	No
chr16	49308001	49310000	chr8:87465607-87467218	No
chr16	51424001	51426000	chr8:89269863-89271532	No
chr16	53076001	53078000	chr8:90814868-90816881	No
chr16	54316001	54318000	chr8:91797356-91799248	No
chr16	54968001	54970000	chr8:92361111-92363145	No
chr16	56260001	56262000	chr8:93842479-93843918	No
chr16	56352001	56354000	chr8:93932733-93934879	No
chr16	58496001	58498000	chr8:95675936-95678089	No
chr16	58528001	58530000	chr8:95699626-95700781	No
chr16	58534001	58536000	chr8:95703009-95704802	No
chr16	66582001	66584000	chr8:104246796-104248566	No
chr16	67696001	67698000	chr8:105702813-105704800	No
chr16	69984001	69986000	chr8:111080868-111082841	No
chr16	72820001	72822000	chr8:108956170-108958212	No
chr16	73086001	73088000	chr8:108708795-108710985	No
chr16	73320001	73322000	chr8:108496942-108497649	No
chr16	75284001	75286000	chr8:111731197-111732472	No
chr16	78950001	78952000	chr8:115089931-115090715	No
chr16	87370001	87372000	chr8:121556453-121556835	No
chr16	87520001	87522000	chr8:121647846-121648844	No
chr16	87550001	87552000	chr8:121668460-121669166	No
chr17	2084001	2086000	chr11:75044211-75046392	No
chr17	2756001	2758000	chr11:74521931-74523882	No
chr17	5974001	5976000	chr11:71751260-71753159	No
chr17	6558001	6560000	chr11:70351369-70352627, chr11:72214818-72215194	No
chr17	10652001	10654000	chr11:67005729-67008429	No
chr17	26902001	26904000	chr11:78323041-78324931	No
chr17	26904001	26906000	chr11:78320831-78323040	No
chr17	27330001	27332000	chr11:77931940-77933734	No
chr17	30814001	30816000	chr11:80477036-80478835	No
chr17	35298001	35300000	chr11:84519981-84521873	No
chr17	37760001	37762000	chr11:98325394-98327481	No
chr17	38246001	38248000	chr11:98764813-98766868	No
chr17	38248001	38250000	chr11:98766869-98768887	No
chr17	38250001	38252000	chr11:98768888-98770491	No
chr17	38254001	38256000	chr11:98772501-98774429	No
chr17	38468001	38470000	chr11:98930396-98932325	No
chr17	42386001	42388000	chr11:102393477-102395474	No
chr17	42438001	42440000	chr11:102444675-102446462	No
chr17	42634001	42636000	chr11:102603617-102605690	No
chr17	43318001	43320000	chr11:103192171-103194169	No
chr17	43368001	43370000	chr11:103242260-103245685	No
chr17	43560001	43562000	chr11:103404024-103406094	No
chr17	43984001	43986000	chr11:104247928-104249933	No
chr17	48178001	48180000	chr11:95034431-95036179	No
chr17	48188001	48190000	chr11:95024947-95026660	No
chr17	48206001	48208000	chr11:95009448-95011737	No
chr17	54912001	54914000	chr11:89058821-89060469	No
chr17	56326001	56328000	chr11:87816393-87817884	No
chr17	57444001	57446000	chr11:86960919-86962514	No
chr17	60704001	60706000	chr11:105291606-105293616	No
chr17	66202001	66204000	chr11:107131586-107131716, chr11:107131256-107131330, chr11:107131144-107131256, chr11:107131015-107131144, chr11:107130825-107130992, chr11:107130450-107130745, chr11:107130355-107130450, chr11:107130253-107130355, chr11:107129882-107130179	No
chr17	66224001	66226000	chr11:109413676-109414703	No
chr17	67320001	67322000	chr11:110334965-110336499	No
chr17	69500001	69502000	chr11:112234559-112236696	No
chr17	70610001	70612000	chr11:113220210-113222332	No
chr17	72010001	72012000	chr11:114469751-114472341	No
chr17	72058001	72060000	chr11:114518369-114520955	No
chr17	72426001	72428000	chr11:114849574-114851601	No
chr17	72746001	72748000	chr11:115164509-115166954	No
chr17	72858001	72860000	chr11:115267415-115269427	No
chr17	75160001	75162000	chr11:117129697-117130805	No
chr17	75212001	75214000	chr11:117158635-117159815	No
chr17	75446001	75448000	chr11:117331352-117332841	No
chr17	77000001	77002000	chr11:118415654-118416156	No
chr17	77216001	77218000	chr11:118598436-118599083	No
chr17	77302001	77304000	chr11:118668909-118670849	No
chr17	77410001	77412000	chr11:118751303-118753320	No
chr17	77414001	77416000	chr11:118754286-118755814	No
chr17	77474001	77476000	chr11:118807338-118809116	No
chr17	77536001	77538000	chr11:118857099-118858729	No
chr17	77604001	77606000	chr11:118832227-118834509	No
chr17	77606001	77608000	chr11:118835532-118836006, chr11:118836380-118836806	No
chr17	78416001	78418000	chr11:119514143-119515343	No
chr17	79006001	79008000	chr11:119940752-119942343	No
chr17	79988001	79990000	chr11:120719994-120721931	No
chr18	478001	480000	chr18:9721645-9724172	No
chr18	3456001	3458000	chr17:70844631-70846553	No
chr18	5466001	5468000	chr17:69220094-69221897	No
chr18	6400001	6402000	chr17:68282907-68284881	No
chr18	6856001	6858000	chr17:67882561-67882777	No
chr18	11148001	11150000	chr18:63385648-63387337	No
chr18	13290001	13292000	chr18:68014710-68016442	No
chr18	13372001	13374000	chr18:68049075-68050849	No
chr18	13390001	13392000	chr18:68070045-68071178	No
chr18	13436001	13438000	chr18:68104338-68106381	No
chr18	13868001	13870000	chr18:68391510-68391775	No
chr18	21474001	21476000	chr18:12518576-12522216	No
chr18	22210001	22212000	chr18:13188460-13193123	No
chr18	22864001	22866000	chr18:13895304-13897382	No
chr18	24126001	24128000	chr18:15061067-15063079	No
chr18	30348001	30350000	chr18:21649810-21651808	No
chr18	32702001	32704000	chr18:23873226-23875430	No
chr18	35016001	35018000	chr18:25630480-25632376	No
chr18	35040001	35042000	chr18:25655643-25657205	No
chr18	42588001	42590000	chr18:78806633-78808666	No
chr18	46324001	46326000	chr18:75486794-75489857	No
chr18	46446001	46448000	chr18:75394106-75396097	No
chr18	46460001	46462000	chr18:75382073-75383844	No
chr18	46464001	46466000	chr18:75378694-75380371	No
chr18	46468001	46470000	chr18:75374941-75377019	No
chr18	48180001	48182000	chr18:73976639-73979072	No
chr18	49194001	49196000	chr18:73121179-73122608	No
chr18	53196001	53198000	chr18:69399143-69400777	No
chr18	55470001	55472000	chr18:64660462-64661789	No
chr18	55862001	55864000	chr18:65023028-65025092	No
chr18	56160001	56162000	chr18:65271092-65272886	No
chr18	56534001	56536000	chr18:65584225-65586398	No
chr18	57566001	57568000	chr18:66457562-66459416	No
chr18	60984001	60986000	chr1:106711055-106712991	No
chr18	70536001	70538000	chr18:86392298-86394442	No
chr18	71948001	71950000	chr18:84858665-84860290	No
chr18	71958001	71960000	chr18:84850589-84852565	No
chr18	76988001	76990000	chr18:80825744-80826660	No
chr19	2042001	2044000	chr10:80668684-80670004	No
chr19	3096001	3098000	chr10:81543063-81543698	No
chr19	3368001	3370000	chr10:81424611-81425731	No
chr19	4010001	4012000	chr10:81165241-81165488	No
chr19	13120001	13122000	chr8:84785538-84787701	No
chr19	13132001	13134000	chr8:84774211-84776236	No
chr19	13140001	13142000	chr8:84766701-84767962	No
chr19	13146001	13148000	chr8:84760768-84762778	No
chr19	13180001	13182000	chr8:84729633-84731529	No
chr19	13264001	13266000	chr8:84661073-84662750	No
chr19	30744001	30746000	chr7:37745596-37747502	No
chr19	30838001	30840000	chr7:37653329-37655195	No
chr19	31234001	31236000	chr7:37289200-37290890	No
chr19	31592001	31594000	chr7:36938280-36940909	No
chr19	32366001	32368000	chr7:36206763-36209215	No
chr19	36476001	36478000	chr7:30327645-30328581	No
chr19	40772001	40774000	chr7:27606288-27608030	No
chr19	40778001	40780000	chr7:27601504-27602103	No
chr19	40784001	40786000	chr7:27596287-27597854	No
chr19	41306001	41308000	chr7:27164372-27165964	No
chr19	41308001	41310000	chr7:27162730-27164372	No
chr19	42786001	42788000	chr7:25280349-25282008	No
chr19	47106001	47108000	chr7:16920723-16922671	No
chr19	47730001	47732000	chr7:16311971-16313636	No
chr19	47996001	47998000	chr7:16113078-16113708	No
chr19	48282001	48284000	chr7:15920454-15922326	No
chr2	4720001	4722000	chr12:28111616-28112514	No
chr2	5730001	5732000	chr12:27433637-27435880	No
chr2	7058001	7060000	chr12:26413198-26414951	No
chr2	7060001	7062000	chr12:26411287-26413197	No
chr2	7066001	7068000	chr12:26405027-26407049	No
chr2	10466001	10468000	chr12:17710585-17712835	No
chr2	14900001	14902000	chr12:14000440-14002288	No
chr2	20212001	20214000	chr12:8946467-8948454	No
chr2	27134001	27136000	chr5:30761893-30763842	No
chr2	29532001	29534000	chr17:71976358-71978511	No
chr2	33262001	33264000	chr17:75090963-75095174	No
chr2	37880001	37882000	chr17:79340332-79343268	No
chr2	42720001	42722000	chr17:83630987-83632767	No
chr2	43450001	43452000	chr17:84184377-84186256	No
chr2	45004001	45006000	chr17:85463281-85465235	No
chr2	45028001	45030000	chr17:85484797-85486910	No
chr2	45156001	45158000	chr17:85608280-85610260	No
chr2	45396001	45398000	chr17:85800025-85801597	No
chr2	48646001	48648000	chr17:88509362-88511445	No
chr2	54086001	54088000	chr11:30884813-30887476	No
chr2	64682001	64684000	chr11:20828592-20830799	No
chr2	64844001	64846000	chr11:20662673-20664844	No
chr2	65216001	65218000	chr11:20331352-20333082	No
chr2	66672001	66674000	chr11:19007549-19009532	No
chr2	73494001	73496000	chr6:85481188-85483972	No
chr2	73496001	73498000	chr6:85483973-85486519	No
chr2	74210001	74212000	chr6:83456598-83458397	No
chr2	98750001	98752000	chr1:37062767-37064955	No
chr2	98914001	98916000	chr1:37175164-37176484	No
chr2	105556001	105558000	chr1:42775024-42777770	No
chr2	106362001	106364000	chr1:43446343-43448185	No
chr2	106380001	106382000	chr1:43463833-43465252	No
chr2	109270001	109272000	chr10:58393813-58394845	No
chr2	109800001	109802000	chr10:58850840-58852564	No
chr2	110372001	110374000	chr10:59222056-59223898	No
chr2	112282001	112284000	chr2:128447113-128450440	No
chr2	124904001	124906000	chr1:115816784-115817354	No
chr2	134324001	134326000	chr1:126735910-126738156	No
chr2	149666001	149668000	chr2:49649082-49652218	No
chr2	149824001	149826000	chr2:49717347-49719636	No
chr2	151452001	151454000	chr2:51248510-51249860	No
chr2	155554001	155556000	chr2:55435881-55437913	No
chr2	159602001	159604000	chr2:59424655-59426537	No
chr2	159946001	159948000	chr2:59717863-59719649	No
chr2	160004001	160006000	chr2:59769611-59771482	No
chr2	166480001	166482000	chr2:65970944-65972560	No
chr2	169212001	169214000	chr2:68796252-68799191	No
chr2	176440001	176442000	chr2:74224608-74225552	No
chr2	176964001	176966000	chr2:74674576-74676597	No
chr2	177036001	177038000	chr2:74746103-74748081	No
chr2	177430001	177432000	chr2:75064719-75066110, chr2:75064828-75064905	No
chr2	182550001	182552000	chr2:79460636-79462462	No
chr2	202900001	202902000	chr1:59483584-59485617	No
chr2	218894001	218896000	chr1:74119563-74120720	No
chr2	220406001	220408000	chr1:75476913-75478845	No
chr2	222474001	222476000	chr1:77549480-77550395	No
chr2	223288001	223290000	chr1:78309178-78310993	No
chr2	235540001	235542000	chr1:88801072-88804794	No
chr2	236580001	236582000	chr1:89581962-89584445	No
chr2	237412001	237414000	chr1:90150016-90150836	No
chr2	239758001	239760000	chr1:91802696-91804601	No
chr2	240202001	240204000	chr8:78591549-78591951	No
chr2	241392001	241394000	chr1:92847673-92849352	No
chr2	241730001	241732000	chr1:93079293-93080028	No
chr2	242294001	242296000	chr1:93510748-93512381	No
chr2	242296001	242298000	chr1:93512382-93514089	No
chr20	1892001	1894000	chr2:129605393-129607465	No
chr20	1926001	1928000	chr2:129648650-129652753	No
chr20	5152001	5154000	chr2:132292290-132293094	No
chr20	9100001	9102000	chr2:135716696-135717921	No
chr20	10220001	10222000	chr2:136728681-136729845	No
chr20	13254001	13256000	chr2:139733769-139736060	No
chr20	16206001	16208000	chr2:142580320-142581567	No
chr20	20354001	20356000	chr2:146226755-146228504	No
chr20	20388001	20390000	chr2:146255954-146257871	No
chr20	20868001	20870000	chr2:146660891-146662825	No
chr20	20972001	20974000	chr2:146743444-146745459	No
chr20	21000001	21002000	chr2:146762768-146764705	No
chr20	31426001	31428000	chr2:153759842-153762015	No
chr20	33850001	33852000	chr2:155806556-155807749	No
chr20	35094001	35096000	chr2:156725062-156726839	No
chr20	35484001	35486000	chr2:157071794-157073764	No
chr20	35486001	35488000	chr2:157073765-157075452	No
chr20	44690001	44692000	chr2:165000733-165002640	No
chr20	44934001	44936000	chr2:165232102-165233746	No
chr20	45016001	45018000	chr2:165310199-165311898	No
chr20	45432001	45434000	chr2:165558815-165560220	No
chr20	45988001	45990000	chr2:165887206-165889288	No
chr20	46652001	46654000	chr2:166279786-166281160	No
chr20	52294001	52296000	chr2:170192432-170194277	No
chr20	52354001	52356000	chr2:170220028-170221961	No
chr20	57244001	57246000	chr2:174092185-174093752	No
chr20	57926001	57928000	chr2:174812919-174813629, chr2:170114044-170114103	No
chr20	60638001	60640000	chr2:179974179-179975876	No
chr20	62078001	62080000	chr2:181114541-181114885	No
chr20	62100001	62102000	chr2:181131696-181133301	No
chr20	62478001	62480000	chr2:181471435-181472988	No
chr20	62580001	62582000	chr2:181576626-181578438	No
chr20	62796001	62798000	chr2:181767250-181769189	No
chr20	62798001	62800000	chr2:181769190-181771410	No
chr21	16374001	16376000	chr16:76318012-76320017	No
chr21	27440001	27442000	chr16:85090685-85091734	No
chr21	28336001	28338000	chr16:85897364-85899557	No
chr21	30670001	30672000	chr16:87697495-87699442	No
chr21	32508001	32510000	chr16:89799754-89802693	No
chr21	35190001	35192000	chr16:91853305-91854897	No
chr21	35964001	35966000	chr16:92450002-92450428	No
chr21	36358001	36360000	chr16:92777014-92778670	No
chr21	40284001	40286000	chr16:95768232-95770163	No
chr21	43652001	43654000	chr17:31070833-31072699	No
chr21	46100001	46102000	chr10:77706663-77707525	No
chr21	46512001	46514000	chr10:77397675-77399877	No
chr21	48024001	48026000	chr10:76252749-76254806	No
chr22	18958001	18960000	chr16:18127736-18129598	No
chr22	20002001	20004000	chr16:18348590-18350072	No
chr22	20226001	20228000	chr16:18153285-18155396	No
chr22	20234001	20236000	chr16:18146072-18147399	No
chr22	20236001	20238000	chr16:18144289-18145736	No
chr22	20244001	20246000	chr16:18137041-18139280	No
chr22	20254001	20256000	chr16:18127323-18129502	No
chr22	25202001	25204000	chr5:113309358-113310912	No
chr22	27620001	27622000	chr5:111796170-111796790	No
chr22	32018001	32020000	chr11:3127296-3128802	No
chr22	32020001	32022000	chr11:3125789-3127295	No
chr22	33270001	33272000	chr10:86358996-86360769	No
chr22	33306001	33308000	chr10:86381805-86382737	No
chr22	43342001	43344000	chr15:83424414-83426545	No
chr22	46394001	46396000	chr15:85601088-85601666	No
chr22	46402001	46404000	chr15:85610621-85612080	No
chr22	46484001	46486000	chr15:85687174-85688858	No
chr22	46492001	46494000	chr15:85692759-85693746	No
chr22	48708001	48710000	chr15:87382841-87384335	No
chr22	48710001	48712000	chr15:87384336-87387144	No
chr22	48886001	48888000	chr15:87545034-87546840	No
chr22	50608001	50610000	chr15:89059316-89060976	No
chr22	50738001	50740000	chr15:89173252-89174907	No
chr22	50784001	50786000	chr15:89212212-89212587	No
chr22	51138001	51140000	chr15:89526067-89528658	No
chr3	4908001	4910000	chr6:108568870-108570989	No
chr3	9176001	9178000	chr6:112837250-112839043	No
chr3	10504001	10506000	chr6:113854253-113857081	No
chr3	10516001	10518000	chr6:113865206-113866008	No
chr3	13324001	13326000	chr6:90987977-90990369	No
chr3	14766001	14768000	chr6:91930640-91932707	No
chr3	17980001	17982000	chr17:51361594-51363668	No
chr3	22412001	22414000	chr14:14348755-14349030	No
chr3	26666001	26668000	chr14:15435537-15437327	No
chr3	35680001	35682000	chr9:112234181-112236159	No
chr3	37966001	37968000	chr9:118994603-118995968	No
chr3	37984001	37986000	chr9:119008046-119008609	No
chr3	38010001	38012000	chr9:119031062-119032885	No
chr3	38500001	38502000	chr9:119406362-119409043	No
chr3	39852001	39854000	chr9:120304769-120306934	No
chr3	40820001	40822000	chr9:120691712-120691925	No
chr3	45208001	45210000	chr9:123228258-123231931	No
chr3	49702001	49704000	chr9:108101622-108103929	No
chr3	52008001	52010000	chr9:106445819-106448688	No
chr3	53530001	53532000	chr14:30350082-30352203	No
chr3	54120001	54122000	chr14:29773255-29776063	No
chr3	56912001	56914000	chr14:27267870-27269415	No
chr3	58150001	58152000	chr14:7942955-7944416	No
chr3	62422001	62424000	chr14:12409747-12411757	No
chr3	65840001	65842000	chr6:94127421-94129806	No
chr3	69374001	69376000	chr6:97436460-97439121	No
chr3	69418001	69420000	chr6:97471259-97473065	No
chr3	71802001	71804000	chr6:99691537-99693490	No
chr3	71804001	71806000	chr6:99693491-99695547	No
chr3	96534001	96536000	chr16:60602806-60604748	No
chr3	97740001	97742000	chr16:59421576-59423565	No
chr3	107810001	107812000	chr16:49853457-49855567, chr16:49256357-49260679	No
chr3	121902001	121904000	chr16:36560957-36562399	No
chr3	123602001	123604000	chr16:34745089-34746097	No
chr3	126194001	126196000	chr6:90368697-90370368	No
chr3	127448001	127450000	chr6:88803495-88805354	No
chr3	127480001	127482000	chr6:88784808-88786439	No
chr3	127528001	127530000	chr6:88735961-88737405	No
chr3	127634001	127636000	chr6:88626364-88627761	No
chr3	127794001	127796000	chr6:88500073-88500393	No
chr3	128502001	128504000	chr6:88020311-88021323	No
chr3	143048001	143050000	chr9:95169068-95170758	No
chr3	150474001	150476000	chr3:58685170-58686905	No
chr3	156534001	156536000	chr3:65658982-65660374	No
chr3	157812001	157814000	chr3:66970184-66971969	No
chr3	159480001	159482000	chr3:68492453-68494356	No
chr3	160166001	160168000	chr3:69042895-69044986	No
chr3	181414001	181416000	chr3:34635975-34637031	No
chr3	183536001	183538000	chr16:20236792-20238563	No
chr3	183948001	183950000	chr16:20590769-20592881	No
chr3	193490001	193492000	chr16:29719933-29721976	No
chr3	193620001	193622000	chr16:29837172-29839805	No
chr3	193886001	193888000	chr16:30088010-30090207	No
chr3	193942001	193944000	chr16:30144675-30147233	No
chr3	195634001	195636000	chr16:32644460-32646383	No
chr4	2062001	2064000	chr5:33997658-33999651	No
chr4	2362001	2364000	chr5:34247073-34249620	No
chr4	3532001	3534000	chr5:35104389-35105543	No
chr4	6842001	6844000	chr5:36629589-36630246	No
chr4	22488001	22490000	chr5:50034782-50035410	No
chr4	25844001	25846000	chr5:53195469-53197592	No
chr4	26824001	26826000	chr5:53957551-53958913	No
chr4	30724001	30726000	chr5:57720061-57722060	No
chr4	42152001	42154000	chr5:67425538-67427419	No
chr4	48486001	48488000	chr5:73007489-73009936	No
chr4	54458001	54460000	chr5:74703248-74705265	No
chr4	55522001	55524000	chr5:75572221-75574887	No
chr4	55990001	55992000	chr5:75976797-75978666	No
chr4	77998001	78000000	chr5:93207296-93208187, chr5:93208834-93209003	No
chr4	81188001	81190000	chr5:98254434-98256378	No
chr4	90168001	90170000	chr6:59352203-59354077	No
chr4	96214001	96216000	chr3:141719271-141720969	No
chr4	99532001	99534000	chr3:138790707-138792227	No
chr4	109002001	109004000	chr3:131189972-131191761	No
chr4	109298001	109300000	chr3:130913264-130915159	No
chr4	139788001	139790000	chr3:51116916-51117984	No
chr4	140684001	140686000	chr3:51727475-51729431	No
chr4	141016001	141018000	chr3:52046941-52049098	No
chr4	147560001	147562000	chr8:78434700-78436690	No
chr4	152594001	152596000	chr3:85651208-85652327	No
chr4	154142001	154144000	chr3:84259390-84260124	No
chr4	166304001	166306000	chr8:64687700-64689686	No
chr4	166796001	166798000	chr8:64202646-64204455	No
chr4	174424001	174426000	chr8:57345149-57346980	No
chr4	174458001	174460000	chr8:57312584-57314611	No
chr4	186148001	186150000	chr8:46139383-46141141	No
chr4	190596001	190598000	chr8:41699054-41701067	No
chr4	190646001	190648000	chr8:41639336-41641146	No
chr5	11384001	11386000	chr15:30646198-30647910	No
chr5	14216001	14218000	chr15:27962956-27965011	No
chr5	14298001	14300000	chr15:27894933-27896310	No
chr5	14356001	14358000	chr15:27856517-27857236	No
chr5	17228001	17230000	chr15:25403600-25405454	No
chr5	32232001	32234000	chr15:12266646-12268310	No
chr5	38846001	38848000	chr15:6872056-6874426	No
chr5	43038001	43040000	chr13:120034736-120035177	No
chr5	55994001	55996000	chr13:111903810-111907518	No
chr5	58632001	58634000	chr13:109651148-109653310	No
chr5	64330001	64332000	chr13:104615033-104616501	No
chr5	71234001	71236000	chr13:99675138-99676831	No
chr5	72416001	72418000	chr13:98693581-98695270	No
chr5	72730001	72732000	chr13:98366983-98368951	No
chr5	74906001	74908000	chr13:96470602-96471421, chr18:79845905-79846599	No
chr5	80254001	80256000	chr13:92132012-92134039	No
chr5	80256001	80258000	chr13:92130070-92132011	No
chr5	94956001	94958000	chr13:76054802-76056802	No
chr5	106818001	106820000	chr17:62703699-62705747	No
chr5	107004001	107006000	chr17:62878840-62880809	No
chr5	111076001	111078000	chr18:33445595-33447523	No
chr5	115298001	115300000	chr18:46849920-46851854	No
chr5	115790001	115792000	chr18:47256174-47258051	No
chr5	115898001	115900000	chr18:47356559-47358141, chr3:53692364-53692923	No
chr5	123990001	123992000	chr18:54904742-54906944	No
chr5	127444001	127446000	chr1:44113028-44118771	No
chr5	132148001	132150000	chr11:53479226-53481613	No
chr5	132164001	132166000	chr11:53457612-53461544	No
chr5	133010001	133012000	chr11:52711000-52712684	No
chr5	136832001	136834000	chr13:57905424-57907356	No
chr5	137774001	137776000	chr18:34840073-34841749	No
chr5	139054001	139056000	chr18:35853484-35855268	No
chr5	139056001	139058000	chr18:35855298-35856872	No
chr5	139060001	139062000	chr18:35858442-35860261	No
chr5	140864001	140866000	chr18:37814825-37816801	No
chr5	140892001	140894000	chr18:37841387-37843117	No
chr5	142066001	142068000	chr18:38919003-38922359	No
chr5	153852001	153854000	chr11:57826670-57828323	No
chr5	159602001	159604000	chr2:59424655-59426537	No
chr5	159768001	159770000	chr11:43497187-43506398	No
chr5	162992001	162994000	chr11:40599313-40601268	No
chr5	166404001	166406000	chr11:37236366-37238248	No
chr5	170288001	170290000	chr11:33512982-33514982	No
chr5	172194001	172196000	chr17:26504763-26506515	No
chr5	172296001	172298000	chr17:26593359-26594516, chr17:26592323-26593014	No
chr5	176264001	176266000	chr13:54970311-54972659	No
chr5	177888001	177890000	chr11:51389836-51391861	No
chr5	179050001	179052000	chr11:50376558-50378452	No
chr5	179400001	179402000	chr11:50090593-50091857	No
chr5	179454001	179456000	chr11:50057299-50059250	No
chr5	179588001	179590000	chr11:49941022-49942998	No
chr5	179634001	179636000	chr11:49901995-49904151	No
chr5	180672001	180674000	chr11:48797801-48799700	No
chr6	906001	908000	chr13:31205344-31206580	No
chr6	1380001	1382000	chr13:31616167-31618445	No
chr6	3482001	3484000	chr13:34371443-34372041, chr13:34373337-34374439	No
chr6	4774001	4776000	chr13:35739163-35740837	No
chr6	5486001	5488000	chr13:36295924-36298326	No
chr6	5996001	5998000	chr13:36723550-36725417	No
chr6	6930001	6932000	chr13:37679376-37681038	No
chr6	10384001	10386000	chr13:40703007-40704985	No
chr6	10390001	10392000	chr13:40708969-40710735	No
chr6	11028001	11030000	chr13:41207317-41208947	No
chr6	14540001	14542000	chr13:44119860-44123144	No
chr6	15268001	15270000	chr13:44754798-44756236	No
chr6	15276001	15278000	chr13:44760268-44761153	No
chr6	15362001	15364000	chr13:44816045-44816345	No
chr6	16802001	16804000	chr13:46004401-46006677	No
chr6	16804001	16806000	chr13:46006678-46009205	No
chr6	33990001	33992000	chr17:27426233-27428062	No
chr6	34044001	34046000	chr17:27464466-27465399	No
chr6	34050001	34052000	chr17:27468967-27469993	No
chr6	34114001	34116000	chr17:27513867-27515185	No
chr6	53222001	53224000	chr9:77911048-77911767	No
chr6	64354001	64356000	chr1:30863655-30865009	No
chr6	90668001	90670000	chr4:32546665-32547086	No
chr6	101838001	101840000	chr10:49790214-49793688	No
chr6	107140001	107142000	chr10:43830742-43832067	No
chr6	109118001	109120000	chr10:42057444-42060534	No
chr6	109120001	109122000	chr10:42051772-42057443	No
chr6	117868001	117870000	chr10:52317839-52320324	No
chr6	119040001	119042000	chr10:53443116-53443448	No
chr6	128754001	128756000	chr10:28167213-28168565	No
chr6	136846001	136848000	chr10:20170423-20172197	No
chr6	137736001	137738000	chr10:19412068-19414070	No
chr6	138750001	138752000	chr10:18526580-18529027	No
chr6	143382001	143384000	chr10:13866834-13868813	No
chr6	148868001	148870000	chr10:8725204-8726813	No
chr6	151366001	151368000	chr10:4111234-4112988	No
chr6	157412001	157414000	chr17:5248547-5250206	No
chr7	1286001	1288000	chr5:139556993-139559036	No
chr7	2678001	2680000	chr5:140641177-140641949	No
chr7	2680001	2682000	chr5:140639963-140640306	No
chr7	8676001	8678000	chr6:9158023-9159563	No
chr7	16458001	16460000	chr12:36382474-36383250	No
chr7	22484001	22486000	chr12:117446491-117448522	No
chr7	24746001	24748000	chr6:50219444-50221204	No
chr7	24762001	24764000	chr6:50236621-50236896	No
chr7	25748001	25750000	chr6:51045547-51046561	No
chr7	27150001	27152000	chr6:52172388-52174425	No
chr7	27186001	27188000	chr6:52207065-52209222	No
chr7	27194001	27196000	chr6:52215162-52217241	No
chr7	27196001	27198000	chr6:52217242-52219172	No
chr7	29922001	29924000	chr6:54485043-54485741	No
chr7	29996001	29998000	chr6:54535834-54539278	No
chr7	30286001	30288000	chr6:54776302-54778004	No
chr7	30864001	30866000	chr6:55251308-55253778	No
chr7	33038001	33040000	chr6:56870227-56873636	No
chr7	39306001	39308000	chr13:18306524-18308691	No
chr7	42186001	42188000	chr13:15548466-15550473	No
chr7	42266001	42268000	chr13:15473448-15474888	No
chr7	44104001	44106000	chr11:5802638-5803980	No
chr7	48030001	48032000	chr11:9018601-9019441	No
chr7	52156001	52158000	chr11:13413136-13414234	No
chr7	55154001	55156000	chr11:16809224-16810547	No
chr7	55496001	55498000	chr6:57733964-57736127	No
chr7	73082001	73084000	chr5:135076401-135078523	No
chr7	76624001	76626000	chr5:136025379-136026752	No
chr7	86838001	86840000	chr5:9110969-9111332	No
chr7	89746001	89748000	chr9:24696816-24699832	No
chr7	94536001	94538000	chr6:4902045-4904003	No
chr7	99998001	100000000	chr5:137819163-137823260	No
chr7	102074001	102076000	chr5:136168116-136170660	No
chr7	103406001	103408000	chr5:22160645-22162402	No
chr7	105318001	105320000	chr12:33313884-33315828	No
chr7	107822001	107824000	chr12:44570933-44572606	No
chr7	116140001	116142000	chr6:17281526-17283509	No
chr7	121956001	121958000	chr6:23259244-23261224	No
chr7	127222001	127224000	chr6:28417919-28419830	No
chr7	127670001	127672000	chr6:28830925-28832935	No
chr7	128518001	128520000	chr6:29483682-29485036	No
chr7	140372001	140374000	chr6:39573923-39575149	No
chr7	142494001	142496000	chr6:41533180-41544542	No
chr7	149574001	149576000	chr6:48539535-48540211	No
chr7	149576001	149578000	chr6:48540212-48542009	No
chr7	150498001	150500000	chr6:48841683-48843287	No
chr7	150672001	150674000	chr5:24348513-24350332	No
chr7	155304001	155306000	chr5:28211110-28212990	No
chr7	155526001	155528000	chr5:28382387-28384260	No
chr7	157710001	157712000	chr12:117003992-117006171	No
chr8	8240001	8242000	chr8:36096791-36098624	No
chr8	8558001	8560000	chr8:35826240-35827245	No
chr8	8820001	8822000	chr8:35528440-35529140	No
chr8	9754001	9756000	chr14:64595346-64598235	No
chr8	9764001	9766000	chr14:64585651-64587593	No
chr8	10110001	10112000	chr14:64273690-64275056	No
chr8	10190001	10192000	chr14:64200488-64202410	No
chr8	10210001	10212000	chr14:64182083-64184041	No
chr8	10222001	10224000	chr14:64172004-64174142	No
chr8	10234001	10236000	chr14:64159694-64161507	No
chr8	10236001	10238000	chr14:64157780-64159693	No
chr8	18540001	18542000	chr8:67816690-67818655	No
chr8	25140001	25142000	chr14:67852744-67854280	No
chr8	26334001	26336000	chr14:66948878-66949374	No
chr8	26468001	26470000	chr14:66843939-66845675	No
chr8	27466001	27468000	chr14:65971843-65973730	No
chr8	28258001	28260000	chr14:65343725-65345353	No
chr8	31498001	31500000	chr8:32881856-32883759	No
chr8	38286001	38288000	chr8:25555025-25557661	No
chr8	38410001	38412000	chr8:25440343-25442143	No
chr8	41466001	41468000	chr8:23182069-23184650	No
chr8	41752001	41754000	chr8:22975133-22976922	No
chr8	54570001	54572000	chr1:5231599-5233455	No
chr8	61606001	61608000	chr4:8704635-8706102	No
chr8	61656001	61658000	chr4:8753410-8755108	No
chr8	61668001	61670000	chr4:8763356-8765284	No
chr8	61678001	61680000	chr4:8773791-8775314	No
chr8	61778001	61780000	chr4:8866164-8868251	No
chr8	61788001	61790000	chr4:8875769-8878292	No
chr8	67344001	67346000	chr3:19902010-19903258, chr1:9547603-9548585	No
chr8	68880001	68882000	chr1:11010764-11012438	No
chr8	71358001	71360000	chr1:13427755-13429447	No
chr8	80660001	80662000	chr3:8650784-8651746	No
chr8	81790001	81792000	chr3:9612788-9614204	No
chr8	81804001	81806000	chr3:9628011-9629928	No
chr8	97156001	97158000	chr4:9859107-9860952	No
chr8	97538001	97540000	chr15:32950086-32951245	No
chr8	97778001	97780000	chr15:33194156-33197370	No
chr8	98658001	98660000	chr15:34084205-34086679	No
chr8	99376001	99378000	chr15:34747676-34749445	No
chr8	99960001	99962000	chr15:35299256-35301099	No
chr8	102120001	102122000	chr15:36910591-36912432	No
chr8	102728001	102730000	chr15:37384922-37386432	No
chr8	106766001	106768000	chr15:41061717-41063294	No
chr8	120220001	120222000	chr15:54570909-54572762	No
chr8	124630001	124632000	chr15:58288159-58290498	No
chr8	128910001	128912000	chr15:62113821-62114646	No
chr8	131368001	131370000	chr15:64310006-64312158	No
chr8	139508001	139510000	chr15:71726796-71728721	No
chr8	142316001	142318000	chr15:73643696-73645390	No
chr8	144100001	144102000	chr15:74955751-74956635	No
chr9	3138001	3140000	chr19:27689275-27690933	No
chr9	4662001	4664000	chr19:28963638-28965526	No
chr9	13322001	13324000	chr8:11561411-11562353	No
chr9	14346001	14348000	chr4:82534852-82536717	No
chr9	16154001	16156000	chr4:84029314-84030197	No
chr9	16572001	16574000	chr4:84404365-84406107	No
chr9	18598001	18600000	chr4:86177595-86179522	No
chr9	18606001	18608000	chr4:86184822-86187038	No
chr9	19894001	19896000	chr4:87331972-87333531, chr9:57750708-57751150	No
chr9	27470001	27472000	chr4:35098331-35100245	No
chr9	34610001	34612000	chr4:41711612-41713398	No
chr9	78588001	78590000	chr19:17762359-17764282	No
chr9	95860001	95862000	chr13:49213235-49214768	No
chr9	96340001	96342000	chr13:48867635-48869912	No
chr9	98248001	98250000	chr13:63548030-63549800	No
chr9	98256001	98258000	chr13:63552269-63554296	No
chr9	98932001	98934000	chr13:64003355-64007327	No
chr9	100954001	100956000	chr4:46601080-46602088	No
chr9	101570001	101572000	chr4:47091993-47093610	No
chr9	110398001	110400000	chr4:55649114-55651206	No
chr9	111542001	111544000	chr4:56706421-56707522	No
chr9	116680001	116682000	chr4:63008816-63010602	No
chr9	123004001	123006000	chr4:70058236-70060031	No
chr9	123678001	123680000	chr2:34950436-34952093	No
chr9	124470001	124472000	chr2:35669605-35671324	No
chr9	124486001	124488000	chr2:35682679-35684397	No
chr9	124502001	124504000	chr2:35694259-35695715	No
chr9	124534001	124536000	chr2:35719359-35720939	No
chr9	124536001	124538000	chr2:35720940-35722449	No
chr9	124638001	124640000	chr2:35799978-35802613	No
chr9	128650001	128652000	chr2:34249746-34252006	No
chr9	130496001	130498000	chr2:32756883-32759364	No
chr9	130516001	130518000	chr2:32741088-32742916	No
chr9	130976001	130978000	chr2:32343034-32345231	No
chr9	132934001	132936000	chr2:31245258-31246988	No
chr9	134114001	134116000	chr2:32056736-32057197	No
chr9	134272001	134274000	chr2:32152921-32154792	No
chr9	134596001	134598000	chr2:29633078-29634364	No
chr9	139920001	139922000	chr2:25429413-25431125	No
chr9	139938001	139940000	chr2:25403691-25405774	No
chr9	140086001	140088000	chr2:25268414-25269927	No
chr9	140088001	140090000	chr2:25266604-25268413	No
chr9	140092001	140094000	chr2:25263967-25265773	No
chr9	140116001	140118000	chr2:25240887-25242970	No
chrX	9848001	9850000	chrX:152683117-152685569	No
chrX	11444001	11446000	chrX:169036567-169038490	No
chrX	25034001	25036000	chrX:93284637-93286582	No
chrX	38664001	38666000	chrX:10718040-10719972	No
chrX	40030001	40032000	chrX:12154350-12156090	No
chrX	57934001	57936000	chrX:94795077-94797111	No
chrX	70366001	70368000	chrX:101300502-101302375	No
chrX	100446001	100448000	chr4:70248535-70249413, chr12:21417147-21417363	No
chrX	153148001	153150000	chrX:73876370-73879215	No
chr1	16860001	16862000		No
chr1	37730001	37732000		No
chr1	114910001	114912000		No
chr1	161422001	161424000		No
chr1	228888001	228890000		No
chr10	29874001	29876000		No
chr10	35682001	35684000		No
chr10	35688001	35690000		No
chr10	65222001	65224000		No
chr11	2982001	2984000		No
chr11	12200001	12202000		No
chr11	78610001	78612000		No
chr11	92692001	92694000		No
chr11	134942001	134944000		No
chr12	105188001	105190000		No
chr13	33792001	33794000		No
chr13	51168001	51170000		No
chr14	51832001	51834000		No
chr14	96544001	96546000		No
chr15	20816001	20818000		No
chr15	21928001	21930000		No
chr15	27596001	27598000		No
chr15	27966001	27968000		No
chr15	50642001	50644000		No
chr16	14416001	14418000		No
chr16	83920001	83922000		No
chr17	44230001	44232000		No
chr17	58092001	58094000		No
chr17	75424001	75426000		No
chr17	77544001	77546000		No
chr17	77546001	77548000		No
chr18	13292001	13294000		No
chr18	50162001	50164000		No
chr19	3098001	3100000		No
chr19	3364001	3366000		No
chr19	3370001	3372000		No
chr19	6238001	6240000		No
chr2	5810001	5812000		No
chr2	6766001	6768000		No
chr2	71114001	71116000		No
chr2	86558001	86560000		No
chr2	95824001	95826000		No
chr2	111090001	111092000		No
chr2	111892001	111894000		No
chr2	219664001	219666000		No
chr2	239278001	239280000		No
chr20	20416001	20418000		No
chr20	24758001	24760000		No
chr21	43944001	43946000		No
chr21	48118001	48120000		No
chr22	24164001	24166000		No
chr22	26650001	26652000		No
chr3	22414001	22416000		No
chr3	46854001	46856000		No
chr3	155594001	155596000		No
chr4	720001	722000		No
chr4	1238001	1240000		No
chr4	1240001	1242000		No
chr4	185882001	185884000		No
chr5	138138001	138140000		No
chr5	138632001	138634000		No
chr6	3902001	3904000		No
chr6	34062001	34064000		No
chr6	56542001	56544000		No
chr7	11232001	11234000		No
chr7	24754001	24756000		No
chr7	30266001	30268000		No
chr7	43796001	43798000		No
chr7	44304001	44306000		No
chr7	45254001	45256000		No
chr7	55590001	55592000		No
chr7	150486001	150488000		No
chr8	26486001	26488000		No
chr8	49112001	49114000		No
chr8	62124001	62126000		No
chr8	97902001	97904000		No
chr8	130406001	130408000		No
chr8	141958001	141960000		No
chr9	8724001	8726000		No
chr9	124488001	124490000		No
chr9	138782001	138784000		No
