# Supplementary material for: Ten-eleven translocation protein 1 modulates medulloblastoma progression
Source: Genome Biol. 2021 Apr 29;22:125. doi: 10.1186/s13059-021-02352-9 (PMC8082834; doi:10.1186/s13059-021-02352-9)
Supplement: Supplementary file 10 — Additional file 10: Table S9. Summary of similarity between human MBs and SmoA1 MBs (Genes). [file 13059_2021_2352_MOESM10_ESM.xlsx]

## Sheet: MB
Table S9: Summary of similarity between human MBs and SmoA1 MBs (Genes), related to Fig 3E
Genes found in human MBs	Gene Alias	Gene Type	Mouse ortholog	Genes found in SmoA1 MBs
C4orf19	-	protein-coding	0610040J01Rik	Yes
C11orf58	IMAGE145052|SMAP	protein-coding	1110004F10Rik	Yes
C12orf75	AGD3|OCC-1|OCC1	protein-coding	1500009L16Rik	Yes
C4orf36	-	protein-coding	1700016H13Rik	Yes
C2orf88	smAKAP	protein-coding	1700019D03Rik	Yes
C20orf85	LLC1|bA196N14.1	protein-coding	1700021F07Rik	Yes
C1orf21	PIG13	protein-coding	1700025G04Rik	Yes
C9orf135	-	protein-coding	1700028P14Rik	Yes
C16orf72	PRO0149	protein-coding	1810013L24Rik	Yes
C12orf49	-	protein-coding	2410131K14Rik	Yes
C3orf70	-	protein-coding	2510009E07Rik	Yes
C8orf37	BBS21|CORD16|RP64|smalltalk	protein-coding	2610301B20Rik	Yes
C10orf99	AP-57|AP57|CSBF|GPR15L|UNQ1833	protein-coding	2610528A11Rik	Yes
KIAA1671	-	protein-coding	2900026A02Rik	Yes
C7orf50	YCR016W	protein-coding	3110082I17Rik	Yes
C10orf71	CEFIP	protein-coding	3425401B19Rik	Yes
ANKRD26P1	-	pseudo	4930430A15Rik/4930467E23Rik	Yes
C3orf67	-	protein-coding	4930452B06Rik	Yes
C2orf73	-	protein-coding	4930505A04Rik	Yes
MAGEA11	CT1.11|MAGE-11|MAGE11|MAGEA-11	protein-coding	4930550L24Rik	Yes
MAGEF1	MAGE-F1	protein-coding	4930550L24Rik/Magea2/Magea10/Mageb5/Mageb18/Magea5	Yes
KIAA0355	-	protein-coding	4931406P16Rik	Yes
ANKRD30A	NY-BR-1	protein-coding	4932414N04Rik	Yes
C21orf62	B37|C21orf120|PRED81	protein-coding	4932438H23Rik	Yes
C16orf78	-	protein-coding	4933402J07Rik	Yes
KIAA1324L	EIG121L	protein-coding	5330417C22Rik	Yes
C1orf216	-	protein-coding	5730409E04Rik	Yes
C3orf56	-	protein-coding	7420426K07Rik	Yes
C8orf34	VEST-1|VEST1	protein-coding	A830018L16Rik	Yes
AACS	ACSF1|SUR-5	protein-coding	Aacs	Yes
AADAT	KAT2|KATII|KYAT2	protein-coding	Aadat	Yes
AAGAB	KPPP1|PPKP1|PPKP1A|p34	protein-coding	Aagab	Yes
AASDH	ACSF4|LYS2|NRPS1098|NRPS998	protein-coding	Aasdh	Yes
AATF	BFR2|CHE-1|CHE1|DED	protein-coding	Aatf	Yes
ABCA1	ABC-1|ABC1|CERP|HDLDT1|TGD	protein-coding	Abca1	Yes
ABCA13	-	protein-coding	Abca13	Yes
ABCA4	ABC10|ABCR|ARMD2|CORD3|FFM|RMP|RP19|STGD|STGD1	protein-coding	Abca4	Yes
ABCC4	MOAT-B|MOATB|MRP4	protein-coding	Abcc4	Yes
ABCG1	ABC8|WHITE1	protein-coding	Abcg1	Yes
ABCG8	GBD4|STSL	protein-coding	Abcg8	Yes
ABHD12B	BEM46L3|C14orf29|c14_5314	protein-coding	Abhd12b	Yes
ABHD17C	FAM108C1	protein-coding	Abhd17c	Yes
ABHD8	-	protein-coding	Abhd8	Yes
ABLIM3	HMFN1661	protein-coding	Ablim3	Yes
ABRA	STARS	protein-coding	Abra	Yes
ABRACL	C6orf115|Costars|HSPC280|PRO2013	protein-coding	Abracl	Yes
ACAA2	DSAEC	protein-coding	Acaa2	Yes
ACCS	ACS|PHACS	protein-coding	Accs	Yes
ACER2	ALKCDase2|ASAH3L	protein-coding	Acer2	Yes
ACHE	ACEE|ARACHE|N-ACHE|YT	protein-coding	Ache	Yes
ACKR3	CMKOR1|CXC-R7|CXCR-7|CXCR7|GPR159|RDC-1|RDC1	protein-coding	Ackr3	Yes
ACO1	ACONS|HEL60|IREB1|IREBP|IREBP1|IRP1	protein-coding	Aco1	Yes
ACOT11	BFIT|STARD14|THEA|THEM1	protein-coding	Acot11	Yes
ACSL1	ACS1|FACL1|FACL2|LACS|LACS1|LACS2	protein-coding	Acsl1	Yes
ACSL3	ACS3|FACL3|LACS 3|LACS3|PRO2194	protein-coding	Acsl3	Yes
ACTL7B	Tact1	protein-coding	Actl7b	Yes
ACTN1	BDPLT15	protein-coding	Actn1	Yes
ACTN2	CMD1AA|CMH23	protein-coding	Actn2	Yes
ACTR2	ARP2	protein-coding	Actr2	Yes
ACTR3	ARP3	protein-coding	Actr3	Yes
ACTR3B	ARP11|ARP3BETA	protein-coding	Actr3b	Yes
ACVR1B	ACTRIB|ACVRLK4|ALK4|SKR2	protein-coding	Acvr1b	Yes
ACVR2A	ACTRII|ACVR2	protein-coding	Acvr2a	Yes
ACYP2	ACYM|ACYP	protein-coding	Acyp2	Yes
ADAM12	ADAM12-OT1|CAR10|MCMP|MCMPMltna|MLTN|MLTNA	protein-coding	Adam12	Yes
ADAM19	FKSG34|MADDAM|MLTNB	protein-coding	Adam19	Yes
ADAM28	ADAM 28|MDC-L|MDCL|eMDC II|eMDCII	protein-coding	Adam28	Yes
ADAM30	svph4	protein-coding	Adam30	Yes
ADAMTS12	PRO4389	protein-coding	Adamts12	Yes
ADAMTS14	-	protein-coding	Adamts14	Yes
ADAMTS15	-	protein-coding	Adamts15	Yes
ADAMTS19	-	protein-coding	Adamts19	Yes
ADAMTS5	ADAM-TS 11|ADAM-TS 5|ADAM-TS5|ADAMTS-11|ADAMTS-5|ADAMTS11|ADMP-2	protein-coding	Adamts5	Yes
ADAMTS9	-	protein-coding	Adamts9	Yes
ADAMTSL1	ADAMTSL-1|ADAMTSR1|C9orf94|PUNCTIN	protein-coding	Adamtsl1	Yes
ADAMTSL3	ADAMTSL-3	protein-coding	Adamtsl3	Yes
ADARB2	ADAR3|RED2	protein-coding	Adarb2	Yes
ADCY1	AC1|DFNB44	protein-coding	Adcy1	Yes
ADCY8	AC8|ADCY3|HBAC1	protein-coding	Adcy8	Yes
ADCYAP1	PACAP	protein-coding	Adcyap1	Yes
ADCYAP1R1	PAC1|PAC1R|PACAPR|PACAPRI	protein-coding	Adcyap1r1	Yes
ADGRA3	GPR125|PGR21|TEM5L	protein-coding	Adgra3	Yes
ADGRF1	GPR110|KPG_012|PGR19|hGPCR36	protein-coding	Adgrf1	Yes
ADGRF3	GPR113|PGR23	protein-coding	Adgrf3	Yes
ADGRG1	BFPP|BPPR|GPR56|TM7LN4|TM7XN1	protein-coding	Adgrg1	Yes
ADGRL1	CIRL1|CL1|LEC2|LPHN1	protein-coding	Adgrl1	Yes
ADGRL2	CIRL2|CL2|LEC1|LPHH1|LPHN2	protein-coding	Adgrl2	Yes
ADGRL3	CIRL3|CL3|LEC3|LPHN3	protein-coding	Adgrl3	Yes
ADGRL4	ELTD1|ETL|KPG_003	protein-coding	Adgrl4	Yes
ADORA2B	ADORA2	protein-coding	Adora2b	Yes
ADRA1A	ADRA1C|ADRA1L1|ALPHA1AAR	protein-coding	Adra1a	Yes
ADRA1B	ADRA1|ALPHA1BAR	protein-coding	Adra1b	Yes
ADSS	ADEH|ADSS 2	protein-coding	Adss	Yes
ADTRP	AIG1L|C6orf105|dJ413H6.1	protein-coding	Adtrp	Yes
AEBP2	-	protein-coding	Aebp2	Yes
AFF3	LAF4|MLLT2-like	protein-coding	Aff3	Yes
AGA	AGU|ASRG|GA	protein-coding	Aga	Yes
AGBL1	CCP4|FECD8	protein-coding	Agbl1	Yes
AGL	GDE	protein-coding	Agl	Yes
AGO1	EIF2C|EIF2C1|GERP95|Q99|hAgo1	protein-coding	Ago1	Yes
AGPAT4	1-AGPAT4|LPAAT-delta|dJ473J16.2	protein-coding	Agpat4	Yes
AGPS	ADAP-S|ADAS|ADHAPS|ADPS|ALDHPSY|RCDP3	protein-coding	Agps	Yes
AGT	ANHU|SERPINA8|hFLT1	protein-coding	Agt	Yes
AGTPBP1	CCP1|NNA1	protein-coding	Agtpbp1	Yes
AGTR1	AG2S|AGTR1B|AT1|AT1AR|AT1B|AT1BR|AT1R|AT2R1|HAT1R	protein-coding	Agtr1a/Agtr1b	Yes
AHDC1	MRD25	protein-coding	Ahdc1	Yes
C11orf87	LOH11CR1A|NEURIM1	protein-coding	AI593442	Yes
AIPL1	AIPL2|LCA4	protein-coding	Aipl1	Yes
AJAP1	MOT8|SHREW-1|SHREW1	protein-coding	Ajap1	Yes
AJUBA	JUB	protein-coding	Ajuba	Yes
AKAP1	AKAP|AKAP121|AKAP149|AKAP84|D-AKAP1|PPP1R43|PRKA1|SAKAP84|TDRD17	protein-coding	Akap1	Yes
AKAP12	AKAP250|SSeCKS	protein-coding	Akap12	Yes
AKAP13	AKAP-13|AKAP-Lbc|ARHGEF13|BRX|HA-3|Ht31|LBC|PRKA13|PROTO-LB|PROTO-LBC|c-lbc|p47	protein-coding	Akap13	Yes
AKAP7	AKAP15|AKAP18	protein-coding	Akap7	Yes
AKNAD1	C1orf62	protein-coding	Aknad1	Yes
AKR1B1	ADR|ALDR1|ALR2|AR	protein-coding	Akr1b3	Yes
AKR1E2	AKR1CL2|AKRDC1|LoopADR|TAKR|hTSP|htAKR	protein-coding	Akr1e1	Yes
AKTIP	FT1|FTS	protein-coding	Aktip	Yes
ALDH1A3	ALDH1A6|ALDH6|MCOP8|RALDH3	protein-coding	Aldh1a3	Yes
ALDH1B1	ALDH5|ALDHX	protein-coding	Aldh1b1	Yes
ALDH1L1	10-FTHFDH|10-fTHF|FDH|FTHFD	protein-coding	Aldh1l1	Yes
ALDH1L2	mtFDH	protein-coding	Aldh1l2	Yes
ALK	CD246|NBLST3	protein-coding	Alk	Yes
ALKBH5	ABH5|OFOXD|OFOXD1	protein-coding	Alkbh5	Yes
ALOX5AP	FLAP	protein-coding	Alox5ap	Yes
ALPK1	8430410J10Rik|LAK	protein-coding	Alpk1	Yes
ALPK2	HAK	protein-coding	Alpk2	Yes
ALPK3	MAK|MIDORI	protein-coding	Alpk3	Yes
ALX3	FND|FND1	protein-coding	Alx3	Yes
ALX4	CRS5|FND2	protein-coding	Alx4	Yes
AMACR	AMACRD|CBAS4|P504S|RACE|RM	protein-coding	Amacr	Yes
AMBP	A1M|EDC1|HCP|HI30|IATIL|ITI|ITIL|ITILC|UTI	protein-coding	Ambp	Yes
AMER2	FAM123A	protein-coding	Amer2	Yes
AMOTL1	JEAP	protein-coding	Amotl1	Yes
AMPD3	-	protein-coding	Ampd3	Yes
AMZ2	-	protein-coding	Amz2	Yes
ANGPTL2	ARP2|HARP	protein-coding	Angptl2	Yes
ANKH	ANK|CCAL2|CMDJ|CPPDD|HANK|MANK|SLC62A1	protein-coding	Ank	Yes
ANK2	ANK-2|LQT4|brank-2	protein-coding	Ank2	Yes
ANKDD1B	-	protein-coding	Ankdd1b	Yes
ANKEF1	ANKRD5	protein-coding	Ankef1	Yes
ANKFN1	-	protein-coding	Ankfn1	Yes
ANKRD33B	-	protein-coding	Ankrd33b	Yes
ANKRD46	ANK-S|GENX-115279	protein-coding	Ankrd46	Yes
ANKRD50	-	protein-coding	Ankrd50	Yes
ANKRD55	-	protein-coding	Ankrd55	Yes
ANKRD6	-	protein-coding	Ankrd6	Yes
ANKRD60	C20orf86|bA196N14.3	protein-coding	Ankrd60	Yes
ANKS1B	AIDA|AIDA-1|ANKS2|EB-1|EB1|cajalin-2	protein-coding	Anks1b	Yes
ANO2	C12orf3|TMEM16B	protein-coding	Ano2	Yes
ANO4	TMEM16D	protein-coding	Ano4	Yes
ANO6	BDPLT7|SCTS|TMEM16F	protein-coding	Ano6	Yes
ANTXR1	ATR|GAPO|TEM8	protein-coding	Antxr1	Yes
ANTXR2	CMG-2|CMG2|HFS|ISH|JHF	protein-coding	Antxr2	Yes
ANXA4	ANX4|HEL-S-274|P32.5|PAP-II|PIG28|PP4-X|ZAP36	protein-coding	Anxa4	Yes
ANXA6	ANX6|CBP68	protein-coding	Anxa6	Yes
AOAH	-	protein-coding	Aoah	Yes
APBA2	D15S1518E|HsT16821|LIN-10|MGC:14091|MINT2|X11-BETA|X11L	protein-coding	Apba2	Yes
APBB1	FE65|MGC:9072|RIR	protein-coding	Apbb1	Yes
APC2	APCL	protein-coding	Apc2	Yes
APCDD1	B7323|DRAPC1|FP7019|HHS|HTS|HYPT1	protein-coding	Apcdd1	Yes
APCDD1L	-	protein-coding	Apcdd1	Yes
APEH	AARE|ACPH|APH|D3F15S2|D3S48E|DNF15S2|OPH	protein-coding	Apeh	Yes
APLNR	AGTRL1|APJ|APJR|HG11	protein-coding	Aplnr	Yes
APOBEC2	ARCD1|ARP1	protein-coding	Apobec2	Yes
APOD	-	protein-coding	Apod	Yes
APOL2	APOL-II|APOL3	protein-coding	Apol7a/Apol7b/Apol9b	Yes
APOL5	APOL-V|APOLV	protein-coding	Apol7a/Apol7b/Apol9b	Yes
APOL4	APOL-IV|APOLIV	protein-coding	Apol7b	Yes
APOLD1	VERGE	protein-coding	Apold1	Yes
APP	AAA|ABETA|ABPP|AD1|APPI|CTFgamma|CVAP|PN-II|PN2|preA4	protein-coding	App	Yes
AQP1	AQP-CHIP|CHIP28|CO	protein-coding	Aqp1	Yes
ARAP1	CENTD2	protein-coding	Arap1	Yes
ARAP2	CENTD1|PARX	protein-coding	Arap2	Yes
ARGLU1	-	protein-coding	Arglu1	Yes
ARHGAP12	-	protein-coding	Arhgap12	Yes
ARHGAP20	RARHOGAP	protein-coding	Arhgap20	Yes
ARHGAP23	-	protein-coding	Arhgap23	Yes
ARHGAP24	FILGAP|RC-GAP72|RCGAP72|p73|p73RhoGAP	protein-coding	Arhgap24	Yes
ARHGAP25	HEL-S-308|KAIA0053	protein-coding	Arhgap25	Yes
ARHGAP28	-	protein-coding	Arhgap28	Yes
ARHGAP31	AOS1|CDGAP	protein-coding	Arhgap31	Yes
ARHGAP42	AD031|GRAF3|TMEM133	protein-coding	Arhgap42	Yes
ARHGDIB	D4|GDIA2|GDID4|LYGDI|Ly-GDI|RAP1GN1|RhoGDI2	protein-coding	Arhgdib	Yes
ARHGEF11	GTRAP48|PDZ-RHOGEF	protein-coding	Arhgef11	Yes
ARHGEF2	GEF|GEF-H1|GEFH1|LFP40|NEDMHM|P40	protein-coding	Arhgef2	Yes
ARHGEF26	CSGEF|HMFN1864|SGEF	protein-coding	Arhgef26	Yes
ARHGEF3	GEF3|STA3|XPLN	protein-coding	Arhgef3	Yes
ARHGEF7	BETA-PIX|COOL-1|COOL1|Nbla10314|P50|P50BP|P85|P85COOL1|P85SPR|PAK3|PIXB	protein-coding	Arhgef7	Yes
ARL14EP	ARF7EP|C11orf46|dJ299F11.1	protein-coding	Arl14ep	Yes
ARL4A	ARL4	protein-coding	Arl4a	Yes
ARL4C	ARL7|LAK	protein-coding	Arl4c	Yes
ARL6IP6	AIP-6|AIP6|PFAAP1	protein-coding	Arl6ip6	Yes
ARMC2	bA787I22.1	protein-coding	Armc2	Yes
ARMC3	CT81|KU-CT-1	protein-coding	Armc3	Yes
ARNT2	WEDAS|bHLHe1	protein-coding	Arnt2	Yes
ARPP21	ARPP-21|R3HDM3|RCS|TARPP	protein-coding	Arpp21	Yes
ARRDC3	TLIMP	protein-coding	Arrdc3	Yes
ARSJ	ASJ	protein-coding	Arsj	Yes
ART4	ARTC4|CD297|DO|DOK1	protein-coding	Art4	Yes
ARX	CT121|EIEE1|ISSX|MRX29|MRX32|MRX33|MRX36|MRX38|MRX43|MRX54|MRX76|MRX87|MRXS1|PRTS	protein-coding	Arx	Yes
ASAP1	AMAP1|CENTB4|DDEF1|PAG2|PAP|ZG14P	protein-coding	Asap1	Yes
ASAP3	ACAP4|CENTB6|DDEFL1|UPLC1	protein-coding	Asap3	Yes
ASB18	ASB-18	protein-coding	Asb18	Yes
ASB7	-	protein-coding	Asb7	Yes
ASCC2	ASC1p100|p100	protein-coding	Ascc2	Yes
ASCC3	ASC1p200|HELIC1|RNAH	protein-coding	Ascc3	Yes
ASIC1	ACCN2|ASIC|BNaC2	protein-coding	Asic1	Yes
ASIC2	ACCN|ACCN1|ASIC2a|BNC1|BNaC1|MDEG|hBNaC1	protein-coding	Asic2	Yes
ASNS	ASNSD|TS11	protein-coding	Asns	Yes
ASPG	C14orf76|GPA/WT	protein-coding	Aspg	Yes
ASPH	AAH|BAH|CASQ2BP1|FDLAB|HAAH|JCTN|junctin	protein-coding	Asph	Yes
ASPSCR1	ASPCR1|ASPL|ASPS|RCC17|TUG|UBXD9|UBXN9	protein-coding	Aspscr1	Yes
ASTN2	bA67K19.1	protein-coding	Astn2	Yes
ASXL3	BRPS|KIAA1713	protein-coding	Asxl3	Yes
ATF3	-	protein-coding	Atf3	Yes
ATG10	APG10|APG10L|pp12616	protein-coding	Atg10	Yes
ATOH1	ATH1|HATH1|MATH-1|bHLHa14	protein-coding	Atoh1	Yes
ATOH7	Math5|NCRNA|PHPVAR|RNANC|bHLHa13	protein-coding	Atoh7	Yes
ATP10B	ATPVB	protein-coding	Atp10b	Yes
ATP13A3	AFURS1	protein-coding	Atp13a3	Yes
ATP1A1	-	protein-coding	Atp1a1	Yes
ATP1A2	FHM2|MHP2	protein-coding	Atp1a2	Yes
ATP1B1	ATP1B	protein-coding	Atp1b1	Yes
ATP2B2	PMCA2|PMCA2a|PMCA2i	protein-coding	Atp2b2	Yes
ATP2B3	CFAP39|CLA2|OPCA|PMCA3|PMCA3a|SCAX1	protein-coding	Atp2b3	Yes
ATP4B	ATP6B	protein-coding	Atp4b	Yes
ATP6AP1L	-	protein-coding	Atp6ap1l	Yes
ATP7B	PWD|WC1|WD|WND	protein-coding	Atp7b	Yes
ATP8A2	ATP|ATPIB|CAMRQ4|IB|ML-1	protein-coding	Atp8a2	Yes
ATP8B1	ATPIC|BRIC|FIC1|ICP1|PFIC|PFIC1	protein-coding	Atp8b1	Yes
ATP8B2	ATPID	protein-coding	Atp8b2	Yes
AUTS2	FBRSL2|MRD26	protein-coding	Auts2	Yes
AVEN	PDCD12	protein-coding	Aven	Yes
KIAA1328	-	protein-coding	AW554918	Yes
AXIN2	AXIL|ODCRCS	protein-coding	Axin2	Yes
B3GALNT1	B3GALT3|GLCT3|GLOB|Gb4Cer|P|P1|beta3Gal-T3|galT3	protein-coding	B3galnt1	Yes
B3GALT2	BETA3GALT2|GLCT2|beta3Gal-T2	protein-coding	B3galt2	Yes
B3GAT2	GLCATS	protein-coding	B3gat2	Yes
B3GLCT	B3GALTL|B3GTL|B3Glc-T|Gal-T|beta3Glc-T	protein-coding	B3glct	Yes
B3GNT2	3-Gn-T1|3-Gn-T2|B3GN-T2|B3GNT|B3GNT-2|B3GNT1|BETA3GNT|BGNT2|BGnT-2|beta-1|beta3Gn-T1|beta3Gn-T2	protein-coding	B3gnt2	Yes
B3GNT5	B3GN-T5|beta3Gn-T5	protein-coding	B3gnt5	Yes
B4GALNT1	GALGT|GALNACT|GalNAc-T|SPG26	protein-coding	B4galnt1	Yes
B4GALNT3	-	protein-coding	B4galnt3	Yes
BAALC	-	protein-coding	Baalc	Yes
BACE2	AEPLC|ALP56|ASP1|ASP21|BAE2|CDA13|CEAP1|DRAP	protein-coding	Bace2	Yes
BAG3	BAG-3|BIS|CAIR-1|MFM6	protein-coding	Bag3	Yes
BAG5	BAG-5	protein-coding	Bag5	Yes
BAHD1	-	protein-coding	Bahd1	Yes
BAMBI	NMA	protein-coding	Bambi	Yes
BANF2	BAF-L|BAF2|BAFL|C20orf179	protein-coding	Banf2	Yes
BARHL1	-	protein-coding	Barhl1	Yes
BARHL2	-	protein-coding	Barhl2	Yes
BASP1	CAP-23|CAP23|NAP-22|NAP22	protein-coding	Basp1	Yes
BBC3	JFY-1|JFY1|PUMA	protein-coding	Bbc3	Yes
C12orf66	-	protein-coding	BC048403	Yes
BCAR1	CAS|CAS1|CASS1|CRKAS|P130Cas	protein-coding	Bcar1	Yes
BCAS1	AIBC1|NABC1	protein-coding	Bcas1	Yes
BCAT1	BCATC|BCT1|ECA39|MECA39|PNAS121|PP18	protein-coding	Bcat1	Yes
BCKDHB	BCKDE1B|BCKDH E1-beta|E1B	protein-coding	Bckdhb	Yes
BCL11A	BCL11A-L|BCL11A-S|BCL11A-XL|BCL11a-M|CTIP1|DILOS|EVI9|HBFQTL5|ZNF856	protein-coding	Bcl11a	Yes
BCL11B	ATL1|ATL1-alpha|ATL1-beta|ATL1-delta|ATL1-gamma|CTIP-2|CTIP2|IMD49|RIT1|ZNF856B|hRIT1-alpha	protein-coding	Bcl11b	Yes
BCL2L11	BAM|BIM|BOD	protein-coding	Bcl2l11	Yes
BCL2L14	BCLG	protein-coding	Bcl2l14	Yes
BCL6	BCL5|BCL6A|LAZ3|ZBTB27|ZNF51	protein-coding	Bcl6	Yes
BCL9L	BCL9-2|DLNB11	protein-coding	Bcl9l	Yes
BCOR	ANOP2|MAA2|MCOPS2	protein-coding	Bcor	Yes
BEND4	CCDC4	protein-coding	Bend4	Yes
BEST3	VMD2L3	protein-coding	Best3	Yes
BFSP1	CP115|CP94|CTRCT33|LIFL-H	protein-coding	Bfsp1	Yes
BFSP2	CP47|CP49|CTRCT12|LIFL-L|PHAKOSIN	protein-coding	Bfsp2	Yes
BHLHE41	BHLHB3|DEC2|SHARP1|hDEC2	protein-coding	Bhlhe41	Yes
BICC1	BICC|CYSRD	protein-coding	Bicc1	Yes
BICD1	BICD	protein-coding	Bicd1	Yes
BIN1	AMPH2|AMPHL|CNM2|SH3P9	protein-coding	Bin1	Yes
BLCAP	BC10	protein-coding	Blcap	Yes
BLK	MODY11	protein-coding	Blk	Yes
BMP2	BDA2|BMP2A|SSFSC	protein-coding	Bmp2	Yes
BMP7	OP-1	protein-coding	Bmp7	Yes
BMPER	CRIM3|CV-2|CV2	protein-coding	Bmper	Yes
BMPR1B	ALK-6|ALK6|AMDD|BDA1D|BDA2|CDw293	protein-coding	Bmpr1b	Yes
BNC1	BNC|BSN1|HsT19447	protein-coding	Bnc1	Yes
BOD1	FAM44B	protein-coding	Bod1	Yes
BOD1L2	BOD1P|FAM44C	protein-coding	Bod1	Yes
BRD7	BP75|CELTIX1|NAG4	protein-coding	Brd7	Yes
BRINP1	DBC1|DBCCR1|FAM5A	protein-coding	Brinp1	Yes
BTBD11	ABTB2B	protein-coding	Btbd11	Yes
BTBD3	dJ742J24.1	protein-coding	Btbd3	Yes
BTRC	BETA-TRCP|FBW1A|FBXW1|FBXW1A|FWD1|bTrCP|bTrCP1|betaTrCP	protein-coding	Btrc	Yes
BUB3	BUB3L|hBUB3	protein-coding	Bub3	Yes
C1D	LRP1|Rrp47|SUN-CoR|SUNCOR|hC1D	protein-coding	C1d	Yes
C1GALT1	C1GALT|T-synthase	protein-coding	C1galt1	Yes
C1QL1	C1QRF|C1QTNF14|CRF	protein-coding	C1ql1	Yes
C1QL2	C1QTNF10|CTRP10	protein-coding	C1ql2	Yes
C1QTNF7	CTRP7|ZACRP7	protein-coding	C1qtnf7	Yes
C2CD4B	FAM148B|NLF2	protein-coding	C2cd4b	Yes
C2CD5	CDP138|KIAA0528	protein-coding	C2cd5	Yes
KIAA1211	-	protein-coding	C530008M17Rik	Yes
CABLES1	CABL1|CABLES|HsT2563|IK3-1	protein-coding	Cables1	Yes
CACHD1	-	protein-coding	Cachd1	Yes
CACNA1A	APCA|BI|CACNL1A4|CAV2.1|EA2|EIEE42|FHM|HPCA|MHP|MHP1|SCA6	protein-coding	Cacna1a	Yes
CACNA1C	CACH2|CACN2|CACNL1A1|CCHL1A1|CaV1.2|LQT8|TS	protein-coding	Cacna1c	Yes
CACNA1E	BII|CACH6|CACNL1A6|Cav2.3|gm139	protein-coding	Cacna1e	Yes
CACNA1S	CACNL1A3|CCHL1A3|Cav1.1|HOKPP|HOKPP1|MHS5|TTPP1|hypoPP	protein-coding	Cacna1s	Yes
CACNB3	CAB3|CACNLB3	protein-coding	Cacnb3	Yes
CACNG2	MRD10	protein-coding	Cacng2	Yes
CACNG5	-	protein-coding	Cacng5	Yes
CADM2	IGSF4D|NECL3|Necl-3|SynCAM 2|synCAM2	protein-coding	Cadm2	Yes
CADPS	CADPS1|CAPS|CAPS1|UNC-31	protein-coding	Cadps	Yes
CALD1	CDM|H-CAD|HCAD|L-CAD|LCAD|NAG22	protein-coding	Cald1	Yes
CALM3	CaM|CaMIII|HEL-S-72|PHKD|PHKD3	protein-coding	Calm3	Yes
CAMK1G	CLICK3|CLICKIII|VWS1|dJ272L16.1	protein-coding	Camk1g	Yes
CAMK2A	CAMKA|MRD53	protein-coding	Camk2a	Yes
CAMK2B	CAM2|CAMK2|CAMKB|MRD54	protein-coding	Camk2b	Yes
CAMK2N1	PRO1489	protein-coding	Camk2n1	Yes
CAMK4	CaMK IV|CaMK-GR|caMK	protein-coding	Camk4	Yes
PSKH2	-	protein-coding	Camk4/Camk1/Dclk3	Yes
CAMKMT	C2orf34|CLNMT|CaM KMT|Cam|KMT	protein-coding	Camkmt	Yes
CAMTA1	CANPMR	protein-coding	Camta1	Yes
CAPN13	-	protein-coding	Capn13	Yes
CAPN2	CANP2|CANPL2|CANPml|mCANP	protein-coding	Capn2	Yes
CAPN8	nCL-2	protein-coding	Capn8	Yes
CAPN9	GC36|nCL-4	protein-coding	Capn9	Yes
CAPZA3	CAPPA3|Gsg3|HEL-S-86	protein-coding	Capza3	Yes
CA10	CA-RPX|CARPX|HUCEP-15	protein-coding	Car10	Yes
CA5B	CA-VB	protein-coding	Car4	Yes
CA6	CA-VI|GUSTIN	protein-coding	Car6	Yes
CARTPT	CART	protein-coding	Cartpt	Yes
CASP6	MCH2	protein-coding	Casp6	Yes
CASQ2	PDIB2	protein-coding	Casq2	Yes
CASR	CAR|EIG8|FHH|FIH|GPRC2A|HHC|HHC1|HYPOC1|NSHPT|PCAR1|hCasR	protein-coding	Casr	Yes
CAST	BS-17|PLACK	protein-coding	Cast	Yes
CASZ1	CAS11|CST|SRG|ZNF693|dJ734G22.1	protein-coding	Casz1	Yes
CBLB	Cbl-b|Nbla00127|RNF56	protein-coding	Cblb	Yes
CBLL2	CT138|HAKAIL|ZNF645	protein-coding	Cbll1	Yes
CBLN1	-	protein-coding	Cbln1	Yes
CBLN2	-	protein-coding	Cbln2	Yes
CBLN4	CBLNL1	protein-coding	Cbln4	Yes
CBX7	-	protein-coding	Cbx7	Yes
CBX8	PC3|RC1	protein-coding	Cbx8	Yes
CC2D2A	JBTS9|MKS6	protein-coding	Cc2d2a	Yes
CCDC12	-	protein-coding	Ccdc12	Yes
CCDC136	NAG6	protein-coding	Ccdc136	Yes
CCDC162P	C6orf183|C6orf184|C6orf185|CCDC162	pseudo	Ccdc162	Yes
CCDC182	-	protein-coding	Ccdc182	Yes
CCDC185	C1orf65	protein-coding	Ccdc185	Yes
CCDC190	C1orf110	protein-coding	Ccdc190	Yes
CCDC25	-	protein-coding	Ccdc25	Yes
CCDC3	-	protein-coding	Ccdc3	Yes
CCDC6	D10S170|H4|PTC|TPC|TST1	protein-coding	Ccdc6	Yes
CCDC70	-	protein-coding	Ccdc70	Yes
CCDC71L	C7orf74	protein-coding	Ccdc71l	Yes
CCDC8	3M3|PPP1R20|p90	protein-coding	Ccdc8	Yes
CCDC85C	-	protein-coding	Ccdc85c	Yes
CCDC91	HSD8|p56	protein-coding	Ccdc91	Yes
CCDC93	-	protein-coding	Ccdc93	Yes
CCK	-	protein-coding	Cck	Yes
CCL1	I-309|P500|SCYA1|SISe|TCA3	protein-coding	Ccl1	Yes
CCND2	KIAK0002|MPPH3	protein-coding	Ccnd2	Yes
CCNG2	-	protein-coding	Ccng2	Yes
CCNL1	ANIA6A|BM-001|PRO1073|ania-6a	protein-coding	Ccnl1	Yes
CCNY	C10orf9|CBCP1|CCNX|CFP1	protein-coding	Ccny	Yes
CCR6	BN-1|C-C CKR-6|CC-CKR-6|CCR-6|CD196|CKR-L3|CKRL3|CMKBR6|DCR2|DRY6|GPR29|GPRCY4|STRL22	protein-coding	Ccr6	Yes
CCSER2	FAM190B|Gcap14|KIAA1128|bA486O22.1	protein-coding	Ccser2	Yes
CD101	EWI-101|IGSF2|V7	protein-coding	Cd101	Yes
CD180	LY64|Ly78|RP105	protein-coding	Cd180	Yes
CD2	LFA-2|SRBC|T11	protein-coding	Cd2	Yes
CD226	DNAM-1|DNAM1|PTA1|TLiSA1	protein-coding	Cd226	Yes
CD247	CD3-ZETA|CD3H|CD3Q|CD3Z|IMD25|T3Z|TCRZ	protein-coding	Cd247	Yes
CD34	-	protein-coding	Cd34	Yes
CD40	Bp50|CDW40|TNFRSF5|p50	protein-coding	Cd40	Yes
CD55	CHAPLE|CR|CROM|DAF|TC	protein-coding	Cd55b	Yes
CD83	BL11|HB15	protein-coding	Cd83	Yes
CD8B2	CD8BP	protein-coding	Cd8b1	Yes
CD9	BTCC-1|DRAP-27|MIC3|MRP-1|TSPAN-29|TSPAN29	protein-coding	Cd9	Yes
CDC25B	-	protein-coding	Cdc25b	Yes
CDC42	CDC42Hs|G25K|TKS	protein-coding	Cdc42	Yes
CDC7	CDC7L1|HsCDC7|Hsk1|huCDC7	protein-coding	Cdc7	Yes
CDCA2	PPP1R81|Repo-Man	protein-coding	Cdca2	Yes
CDCA7	ICF3|JPO1	protein-coding	Cdca7	Yes
CDCP1	CD318|SIMA135|TRASK	protein-coding	Cdcp1	Yes
CDH11	CAD11|CDHOB|OB|OSF-4	protein-coding	Cdh11	Yes
CDH13	CDHH|P105	protein-coding	Cdh13	Yes
CDH15	CDH14|CDH3|CDHM|MCAD|MRD3	protein-coding	Cdh15	Yes
CDH16	-	protein-coding	Cdh16	Yes
CDH17	CDH16|HPT-1|HPT1	protein-coding	Cdh17	Yes
CDH18	CDH14|CDH14L|CDH24	protein-coding	Cdh18	Yes
CDH19	CDH7|CDH7L2	protein-coding	Cdh19	Yes
CDH20	CDH7L3|Cdh7	protein-coding	Cdh20	Yes
CDH26	VR20	protein-coding	Cdh26	Yes
CDH4	CAD4|R-CAD|RCAD	protein-coding	Cdh4	Yes
CDH5	7B4|CD144	protein-coding	Cdh5	Yes
CDH6	CAD6|KCAD	protein-coding	Cdh6	Yes
CDH7	CDH7L1	protein-coding	Cdh7	Yes
CDH9	-	protein-coding	Cdh9	Yes
CDHR3	CDH28	protein-coding	Cdhr3	Yes
CDK1	CDC2|CDC28A|P34CDC2	protein-coding	Cdk1	Yes
CDK13	CDC2L|CDC2L5|CHDFIDD|CHED|hCDK13	protein-coding	Cdk13	Yes
CDK14	PFTAIRE1|PFTK1	protein-coding	Cdk14	Yes
CDK18	PCTAIRE|PCTAIRE3|PCTK3	protein-coding	Cdk18	Yes
CDK5RAP2	C48|Cep215|MCPH3	protein-coding	Cdk5rap2	Yes
CDK5RAP3	C53|HSF-27|IC53|LZAP|MST016|OK/SW-cl.114|PP1553	protein-coding	Cdk5rap3	Yes
CDK6	MCPH12|PLSTIRE	protein-coding	Cdk6	Yes
CDKAL1	-	protein-coding	Cdkal1	Yes
CDKN3	CDI1|CIP2|KAP|KAP1	protein-coding	Cdkn3	Yes
CDYL	CDYL1	protein-coding	Cdyl	Yes
CEBPG	GPE1BP|IG/EBP-1	protein-coding	Cebpg	Yes
CECR2	-	protein-coding	Cecr2	Yes
CELF2	BRUNOL3|CELF-2|CUG-BP2|CUGBP2|ETR-3|ETR3|NAPOR	protein-coding	Celf2	Yes
CELF3	BRUNOL1|CAGH4|ERDA4|ETR-1|TNRC4	protein-coding	Celf3	Yes
CELF4	BRUNOL4|CELF-4	protein-coding	Celf4	Yes
CEND1	BM88	protein-coding	Cend1	Yes
CENPU	CENP50|CENPU50|KLIP1|MLF1IP|PBIP1	protein-coding	Cenpu	Yes
CEP112	CCDC46|MACOCO	protein-coding	Cep112	Yes
CEP152	MCPH4|MCPH9|SCKL5	protein-coding	Cep152	Yes
CEP164	NPHP15	protein-coding	Cep164	Yes
CEP41	JBTS15|TSGA14	protein-coding	Cep41	Yes
CES4A	CES6|CES8	protein-coding	Ces4a	Yes
CETN1	CEN1|CETN	protein-coding	Cetn1	Yes
CFAP20	BUG22|C16orf80|EVORF|GTL3|fSAP23	protein-coding	Cfap20	Yes
CFAP61	C20orf26|CaM-IP3|dJ1002M8.3|dJ1178H5.4	protein-coding	Cfap61	Yes
CFAP77	C9orf171	protein-coding	Cfap77	Yes
CGGBP1	CGGBP|p20-CGGBP	protein-coding	Cggbp1	Yes
CHAC2	GCG1	protein-coding	Chac2	Yes
CHD1L	ALC1|CHDL	protein-coding	Chd1l	Yes
CHD3	Mi-2a|Mi2-ALPHA|ZFH	protein-coding	Chd3	Yes
CHD6	CHD-6|CHD5|RIGB	protein-coding	Chd6	Yes
CHD7	CRG|HH5|IS3|KAL5	protein-coding	Chd7	Yes
CHD9	AD013|CHD-9|CReMM|KISH2|PRIC320	protein-coding	Chd9	Yes
CHML	REP2	protein-coding	Chml	Yes
CHMP4B	C20orf178|CHMP4A|CTPP3|CTRCT31|SNF7|SNF7-2|Shax1|VPS32B|Vps32-2|dJ553F4.4	protein-coding	Chmp4b	Yes
CHN1	ARHGAP2|CHN|DURS2|NC|RHOGAP2	protein-coding	Chn1	Yes
CHN2	ARHGAP3|BCH|CHN2-3|RHOGAP3	protein-coding	Chn2	Yes
CHRD	-	protein-coding	Chrd	Yes
CHRM3	EGBRS|HM3|PBS	protein-coding	Chrm3	Yes
CHRNA1	ACHRA|ACHRD|CHRNA|CMS1A|CMS1B|CMS2A|FCCMS|SCCMS	protein-coding	Chrna1	Yes
CHRNA2	-	protein-coding	Chrna2	Yes
CHRNA9	HSA243342|NACHRA9	protein-coding	Chrna9	Yes
CHRNB4	-	protein-coding	Chrnb4	Yes
CHST1	C6ST|GST-1|KS6ST|KSGal6ST|KSST	protein-coding	Chst1	Yes
CHST11	C4ST|C4ST-1|C4ST1|HSA269537	protein-coding	Chst11	Yes
CHST15	BRAG|GALNAC4S-6ST	protein-coding	Chst15	Yes
CHST3	C6ST|C6ST1|HSD	protein-coding	Chst3	Yes
CHST8	GALNAC4ST1|GalNAc4ST|PSS3	protein-coding	Chst8	Yes
CHSY1	CHSY|CSS1|ChSy-1|TPBS	protein-coding	Chsy1	Yes
CHSY3	CHSY2|CSS3	protein-coding	Chsy3	Yes
CIPC	KIAA1737	protein-coding	Cipc	Yes
CIT	CITK|CRIK|MCPH17|STK21	protein-coding	Cit	Yes
C1orf94	-	protein-coding	CK137956	Yes
CKAP2L	-	protein-coding	Ckap2l	Yes
CKB	B-CK|BCK|CKBB|CPK-B|HEL-211|HEL-S-29	protein-coding	Ckb	Yes
CLASP2	-	protein-coding	Clasp2	Yes
CLDN1	CLD1|ILVASC|SEMP1	protein-coding	Cldn1	Yes
CLDN10	CPETRL3|HELIX|OSP-L|OSPL	protein-coding	Cldn10	Yes
CLDN23	CLDNL|hCG1646163	protein-coding	Cldn23	Yes
CLDN24	CLDN21	protein-coding	Cldn24	Yes
CLEC14A	C14orf27|CEG1|EGFR-5	protein-coding	Clec14a	Yes
CLEC16A	Gop-1|KIAA0350	protein-coding	Clec16a	Yes
CLEC2L	-	protein-coding	Clec2l	Yes
CLEC3A	CLECSF1	protein-coding	Clec3a	Yes
CLIC5	DFNB102|DFNB103|MST130|MSTP130	protein-coding	Clic5	Yes
CLIC6	CLIC1L	protein-coding	Clic6	Yes
CLINT1	CLINT|ENTH|EPN4|EPNR	protein-coding	Clint1	Yes
CLMN	-	protein-coding	Clmn	Yes
CLN5	NCL	protein-coding	Cln5	Yes
CLNK	MIST	protein-coding	Clnk	Yes
CLSTN3	CDHR14|CSTN3|alcbeta	protein-coding	Clstn3	Yes
CLVS2	C6orf212|C6orf213|RLBP1L2|bA160A10.4	protein-coding	Clvs2	Yes
CMBL	JS-1	protein-coding	Cmbl	Yes
CMIP	TCMIP	protein-coding	Cmip	Yes
CMPK2	NDK|TMPK2|TYKi|UMP-CMPK2	protein-coding	Cmpk2	Yes
CMTM7	CKLFSF7	protein-coding	Cmtm7	Yes
CMTM8	CKLFSF8|CKLFSF8-V2	protein-coding	Cmtm8	Yes
CNGA3	ACHM2|CCNC1|CCNCa|CCNCalpha|CNCG3|CNG3	protein-coding	Cnga3	Yes
CNGB3	ACHM1	protein-coding	Cngb3	Yes
CNMD	BRICD3|CHM-I|CHM1|LECT1|MYETS1	protein-coding	Cnmd	Yes
CNNM2	ACDP2|HOMG6|HOMGSMR	protein-coding	Cnnm2	Yes
CNNM4	ACDP4	protein-coding	Cnnm4	Yes
CNTFR	-	protein-coding	Cntfr	Yes
CNTN2	AXT|FAME5|TAG-1|TAX|TAX1	protein-coding	Cntn2	Yes
CNTN4	AXCAM|BIG-2	protein-coding	Cntn4	Yes
CNTN5	HNB-2s|NB-2	protein-coding	Cntn5	Yes
CNTN6	NB3	protein-coding	Cntn6	Yes
CNTNAP2	AUTS15|CASPR2|CDFE|NRXN4|PTHSL1	protein-coding	Cntnap2	Yes
CNTNAP5	caspr5	protein-coding	Cntnap5a	Yes
COBL	-	protein-coding	Cobl	Yes
COCH	COCH-5B2|COCH5B2|DFNA9	protein-coding	Coch	Yes
COL14A1	UND	protein-coding	Col14a1	Yes
COL15A1	-	protein-coding	Col15a1	Yes
COL17A1	BA16H23.2|BP180|BPA-2|BPAG2|ERED|LAD-1	protein-coding	Col17a1	Yes
COL1A2	EDSARTH2|EDSCV|OI4	protein-coding	Col1a2	Yes
COL22A1	-	protein-coding	Col22a1	Yes
COL23A1	-	protein-coding	Col23a1	Yes
COL24A1	-	protein-coding	Col24a1	Yes
COL25A1	AMY|CFEOM5|CLAC|CLAC-P|CLACP	protein-coding	Col25a1	Yes
COL27A1	STLS	protein-coding	Col27a1	Yes
COL2A1	ANFH|AOM|COL11A3|SEDC|STL1	protein-coding	Col2a1	Yes
COL4A1	BSVD|RATOR	protein-coding	Col4a1	Yes
COL4A4	CA44	protein-coding	Col4a4	Yes
COL5A1	EDSC|EDSCL1	protein-coding	Col5a1	Yes
COL6A3	BTHLM1|DYT27|UCMD1	protein-coding	Col6a3	Yes
COL8A1	C3orf7	protein-coding	Col8a1	Yes
COLGALT2	C1orf17|ColGalT 2|GLT25D2	protein-coding	Colgalt2	Yes
COMMD10	PTD002	protein-coding	Commd10	Yes
COMMD9	C11orf55|HSPC166|LINC00610	protein-coding	Commd9	Yes
COPS8	COP9|CSN8|SGN8	protein-coding	Cops8	Yes
COQ8A	ADCK3|ARCA2|CABC1|COQ10D4|COQ8|SCAR9	protein-coding	Coq8a	Yes
CORIN	ATC2|CRN|Lrp4|PEE5|TMPRSS10	protein-coding	Corin	Yes
CORO1C	HCRNN4	protein-coding	Coro1c	Yes
CORO2B	CLIPINC	protein-coding	Coro2b	Yes
COX14	C12orf62|PCAG1	protein-coding	Cox14	Yes
CP	CP-2	protein-coding	Cp	Yes
CPA1	CPA	protein-coding	Cpa1	Yes
CPA5	-	protein-coding	Cpa5	Yes
CPEB2	CPE-BP2|CPEB-2|hCPEB-2	protein-coding	Cpeb2	Yes
CPLX2	921-L|CPX-2|CPX2|Hfb1	protein-coding	Cplx2	Yes
CPM	-	protein-coding	Cpm	Yes
CPNE5	COPN5|CPN5	protein-coding	Cpne5	Yes
CPQ	LDP|PGCP	protein-coding	Cpq	Yes
CPSF4L	-	protein-coding	Cpsf4l	Yes
CPT1C	CATL1|CPT1-B|CPT1P|CPTI-B|CPTIC|SPG73	protein-coding	Cpt1c	Yes
CPT2	CPT1|CPTASE|IIAE4	protein-coding	Cpt2	Yes
CPXM2	CPX2|UNQ676	protein-coding	Cpxm2	Yes
CRABP1	CRABP|CRABP-I|CRABPI|RBP5	protein-coding	Crabp1	Yes
CRACR2A	EFCAB4B	protein-coding	Cracr2a	Yes
CREG2	-	protein-coding	Creg2	Yes
CRIM1	CRIM-1|S52	protein-coding	Crim1	Yes
CRMP1	CRMP-1|DPYSL1|DRP-1|DRP1|ULIP-3	protein-coding	Crmp1	Yes
CROCC	ROLT|TAX1BP2	protein-coding	Crocc	Yes
CRTAC1	ASPIC|ASPIC1|CEP-68	protein-coding	Crtac1	Yes
CRTC1	MECT1|TORC-1|TORC1|WAMTP1	protein-coding	Crtc1	Yes
CRTC3	TORC-3|TORC3	protein-coding	Crtc3	Yes
CRYBB1	CATCN3|CTRCT17	protein-coding	Crybb1	Yes
CRYGN	-	protein-coding	Crygn	Yes
CSDC2	PIPPIN|dJ347H13.2	protein-coding	Csdc2	Yes
CSF3R	CD114|GCSFR|SCN7	protein-coding	Csf3r	Yes
CSGALNACT1	CSGalNAcT-1|ChGn|ChGn-1|beta4GalNAcT	protein-coding	Csgalnact1	Yes
CSMD2	dJ1007G16.1|dJ1007G16.2|dJ947L8.1	protein-coding	Csmd2	Yes
CSNK2A1	CK2A1|CKII|CSNK2A3|Cka1|Cka2|OCNDS	protein-coding	Csnk2a1	Yes
CSNK2A3	CSNK2A1P	protein-coding	Csnk2a1	Yes
CSRP1	CRP|CRP1|CSRP|CYRP|D1S181E|HEL-141|HEL-S-286	protein-coding	Csrp1	Yes
CTCFL	BORIS|CT27|CTCF-T|HMGB1L1|dJ579F20.2	protein-coding	Ctcfl	Yes
CTDSP2	OS4|PSR2|SCP2	protein-coding	Ctdsp2	Yes
CTDSPL	C3orf8|HYA22|PSR1|RBSP3|SCP3	protein-coding	Ctdspl	Yes
CTLA4	ALPS5|CD|CD152|CELIAC3|CTLA-4|GRD4|GSE|IDDM12	protein-coding	Ctla4	Yes
CTNNA2	CAP-R|CAPR|CT114|CTNR	protein-coding	Ctnna2	Yes
CTNNA3	ARVD13|VR22	protein-coding	Ctnna3	Yes
CTNNBL1	C20orf33|NAP|P14L|PP8304|dJ633O20.1	protein-coding	Ctnnbl1	Yes
CTNND2	GT24|NPRAP	protein-coding	Ctnnd2	Yes
CTR9	SH2BP1|TSBP|p150|p150TSP	protein-coding	Ctr9	Yes
CTTN	EMS1	protein-coding	Cttn	Yes
CUEDC1	-	protein-coding	Cuedc1	Yes
CUL1	-	protein-coding	Cul1	Yes
CUX1	CASP|CDP|CDP/Cut|CDP1|COY1|CUTL1|CUX|Clox|Cux/CDP|GOLIM6|Nbla10317|p100|p110|p200|p75	protein-coding	Cux1	Yes
CWC15	AD002|C11orf5|Cwf15|HSPC148|ORF5	protein-coding	Cwc15	Yes
CWC27	NY-CO-10|RPSKA|SDCCAG-10|SDCCAG10	protein-coding	Cwc27	Yes
CXCL12	IRH|PBSF|SCYB12|SDF1|TLSF|TPAR1	protein-coding	Cxcl12	Yes
CXCL14	BMAC|BRAK|KEC|KS1|MIP-2g|MIP2G|NJAC|SCYB14	protein-coding	Cxcl14	Yes
CXCR4	CD184|D2S201E|FB22|HM89|HSY3RR|LAP-3|LAP3|LCR1|LESTR|NPY3R|NPYR|NPYRL|NPYY3R|WHIM|WHIMS	protein-coding	Cxcr4	Yes
CXXC5	CF5|HSPC195|RINF|WID	protein-coding	Cxxc5	Yes
CYB5R2	B5R.2	protein-coding	Cyb5r2	Yes
CYBRD1	CYB561A2|DCYTB|FRRS3	protein-coding	Cybrd1	Yes
CYFIP2	PIR121	protein-coding	Cyfip2	Yes
CYGB	HGB|STAP	protein-coding	Cygb	Yes
CYP26A1	CP26|CYP26|P450RAI|P450RAI1	protein-coding	Cyp26a1	Yes
CYP26B1	CYP26A2|P450RAI-2|P450RAI2|RHFCA	protein-coding	Cyp26b1	Yes
CYP27A1	CP27|CTX|CYP27	protein-coding	Cyp27a1	Yes
CYP2J2	CPJ2|CYPIIJ2	protein-coding	Cyp2j6	Yes
CYP7B1	CBAS3|CP7B|SPG5A	protein-coding	Cyp7b1	Yes
CYTIP	B3-1|CASP|CYBR|CYTHIP|HE|PSCDBP	protein-coding	Cytip	Yes
C5orf30	-	protein-coding	D1Ertd622e	Yes
C4orf33	-	protein-coding	D3Ertd751e	Yes
KIAA0556	JBTS26	protein-coding	D430042O09Rik	Yes
C9orf152	bA470J20.2	protein-coding	D630039A03Rik	Yes
DAAM2	dJ90A20A.1	protein-coding	Daam2	Yes
DAB2IP	AF9Q34|AIP-1|AIP1|DIP1/2	protein-coding	Dab2ip	Yes
DACH1	DACH	protein-coding	Dach1	Yes
DACT1	DAPPER|DAPPER1|DPR1|FRODO|HDPR1|TBS2|THYEX3	protein-coding	Dact1	Yes
DAP	-	protein-coding	Dap	Yes
DAPK1	DAPK|ROCO3	protein-coding	Dapk1	Yes
DAPK2	DRP-1|DRP1	protein-coding	Dapk2	Yes
DARS	HBSL|aspRS	protein-coding	Dars	Yes
DAZL	DAZH|DAZL1|DAZLA|SPGYLA	protein-coding	Dazl	Yes
DBI	ACBD1|ACBP|CCK-RP|EP	protein-coding	Dbi	Yes
DBX1	-	protein-coding	Dbx1	Yes
DBX2	-	protein-coding	Dbx2	Yes
DCBLD1	dJ94G16.1	protein-coding	Dcbld1	Yes
DCBLD2	CLCP1|ESDN	protein-coding	Dcbld2	Yes
DCC	CRC18|CRCR1|HGPPS2|IGDCC1|MRMV1|NTN1R1	protein-coding	Dcc	Yes
DCDC2C	-	protein-coding	Dcdc2c	Yes
DCLK3	CLR|DCAMKL3|DCDC3C|DCK3	protein-coding	Dclk3	Yes
DCT	TRP-2|TYRP2	protein-coding	Dct	Yes
DCTD	-	protein-coding	Dctd	Yes
DCUN1D4	-	protein-coding	Dcun1d4	Yes
DDC	AADC	protein-coding	Ddc	Yes
DDHD1	PA-PLA1|PAPLA1|SPG28	protein-coding	Ddhd1	Yes
DDIT4	Dig2|REDD-1|REDD1	protein-coding	Ddit4	Yes
DDO	DASOX|DDO-1|DDO-2	protein-coding	Ddo	Yes
DDX10	Dbp4|HRH-J8	protein-coding	Ddx10	Yes
DDX18	Has1|MrDb	protein-coding	Ddx18	Yes
DDX25	GRTH	protein-coding	Ddx25	Yes
DENND1A	FAM31A|KIAA1608	protein-coding	Dennd1a	Yes
DENND2A	FAM31D|KIAA1277	protein-coding	Dennd2a	Yes
DEPDC1B	BRCC3|XTP1	protein-coding	Depdc1b	Yes
DERL3	C22orf14|IZP6|LLN2|derlin-3	protein-coding	Derl3	Yes
DGKB	DAGK2|DGK|DGK-BETA	protein-coding	Dgkb	Yes
DGKI	DGK-IOTA	protein-coding	Dgki	Yes
DHCR24	DCE|Nbla03646|SELADIN1|seladin-1	protein-coding	Dhcr24	Yes
DHRS3	DD83.1|RDH17|Rsdr1|SDR1|SDR16C1|retSDR1	protein-coding	Dhrs3	Yes
DICER1	DCR1|Dicer|Dicer1e|HERNA|K12H4.8-LIKE|MNG1|RMSE2	protein-coding	Dicer1	Yes
DIP2B	-	protein-coding	Dip2b	Yes
DIRAS3	ARHI|NOEY2	protein-coding	Diras2	Yes
DIS3L	DIS3L1	protein-coding	Dis3l	Yes
DISC1	C1orf136|SCZD9	protein-coding	Disc1	Yes
DISP1	DISPA	protein-coding	Disp1	Yes
DISP2	C15orf36|DISPB|HsT16908|LINC00594	protein-coding	Disp2	Yes
DKK3	REIC|RIG	protein-coding	Dkk3	Yes
DLC1	ARHGAP7|HP|STARD12|p122-RhoGAP	protein-coding	Dlc1	Yes
DLD	DLDD|DLDH|E3|GCSL|LAD|PHE3	protein-coding	Dld	Yes
DLEU1-AS1	LINC01308	ncRNA	Dleu7	Yes
DLG1	DLGH1|SAP-97|SAP97|dJ1061C18.1.1|hdlg	protein-coding	Dlg1	Yes
DLG2	PPP1R58|PSD-93|PSD93|chapsyn-110	protein-coding	Dlg2	Yes
DLGAP4	DAP-4|DAP4|DLP4|SAPAP-4|SAPAP4	protein-coding	Dlgap4	Yes
DLL4	AOS6|hdelta2	protein-coding	Dll4	Yes
DLX5	SHFM1D	protein-coding	Dlx5	Yes
DLX6	-	protein-coding	Dlx6	Yes
DMRTA2	-	protein-coding	Dmrta2	Yes
DMRTB1	-	protein-coding	Dmrtb1	Yes
DMTF1	DMP1|DMTF|MRUL|hDMP1	protein-coding	Dmtf1	Yes
DMTN	DMT|EPB49	protein-coding	Dmtn	Yes
DNAH5	CILD3|DNAHC5|HL1|KTGNR|PCD	protein-coding	Dnah5	Yes
DNAH8	ATPase|hdhc9	protein-coding	Dnah8	Yes
DNAH9	DNAH17L|DNEL1|DYH9|Dnahc9|HL-20|HL20	protein-coding	Dnah9	Yes
DNAJB5	Hsc40	protein-coding	Dnajb5	Yes
DNAJC1	DNAJL1|ERdj1|HTJ1|MTJ1	protein-coding	Dnajc1	Yes
DNAJC27	RBJ|RabJS	protein-coding	Dnajc27	Yes
DNM1L	DLP1|DRP1|DVLP|DYMPLE|EMPF|EMPF1|HDYNIV|OPA5	protein-coding	Dnm1l	Yes
DNMT3A	DNMT3A2|M.HsaIIIA|TBRS	protein-coding	Dnmt3a	Yes
DOCK10	DRIP2|Nbla10300|ZIZ3	protein-coding	Dock10	Yes
DOCK2	IMD40	protein-coding	Dock2	Yes
DOCK5	-	protein-coding	Dock5	Yes
DOK5	C20orf180|IRS-6|IRS6	protein-coding	Dok5	Yes
DOK6	DOK5L|HsT3226	protein-coding	Dok6	Yes
DPP6	DPL1|DPPX|MRD33|VF2	protein-coding	Dpp6	Yes
DPT	TRAMP	protein-coding	Dpt	Yes
DPYSL3	CRMP-4|CRMP4|DRP-3|DRP3|LCRMP|ULIP|ULIP-1	protein-coding	Dpysl3	Yes
DRD1	DADR|DRD1A	protein-coding	Drd1	Yes
DRD2	D2DR|D2R	protein-coding	Drd2	Yes
DROSHA	ETOHI2|HSA242976|RANSE3L|RN3|RNASE3L|RNASEN	protein-coding	Drosha	Yes
DSP	DCWHKTA|DP	protein-coding	Dsp	Yes
DSTN	ACTDP|ADF|HEL32|bA462D18.2	protein-coding	Dstn	Yes
DTNB	-	protein-coding	Dtnb	Yes
DTNBP1	BLOC1S8|DBND|HPS7|My031|SDY	protein-coding	Dtnbp1	Yes
DTX1	RNF140|hDx-1	protein-coding	Dtx1	Yes
DTX4	RNF155	protein-coding	Dtx4	Yes
DUSP1	CL100|HVH1|MKP-1|MKP1|PTPN10	protein-coding	Dusp1	Yes
DUSP10	MKP-5|MKP5	protein-coding	Dusp10	Yes
DUSP26	DSP-4|DUSP24|LDP-4|MKP-8|MKP8|NATA1|NEAP|SKRP3	protein-coding	Dusp26	Yes
DUSP27	-	protein-coding	Dusp27	Yes
DUSP5	DUSP|HVH3	protein-coding	Dusp5	Yes
DUT	dUTPase	protein-coding	Dut	Yes
DYNC1I1	DNCI1|DNCIC1	protein-coding	Dync1i1	Yes
DYNC2LI1	CGI-60|D2LIC|LIC3	protein-coding	Dync2li1	Yes
DYSF	FER1L1|LGMD2B|MMD1	protein-coding	Dysf	Yes
E2F7	-	protein-coding	E2f7	Yes
E2F8	E2F-8	protein-coding	E2f8	Yes
EBF1	COE1|EBF|O/E-1|OLF1	protein-coding	Ebf1	Yes
EBF2	COE2|EBF-2|O/E-3|OE-3	protein-coding	Ebf2	Yes
EBF3	COE3|EBF-3|HADDS|O/E-2|OE-2	protein-coding	Ebf3	Yes
ECE1	ECE	protein-coding	Ece1	Yes
EDAR	DL|ECTD10A|ECTD10B|ED1R|ED3|ED5|EDA-A1R|EDA1R|EDA3|HRM1	protein-coding	Edar	Yes
EDEM3	C1orf22	protein-coding	Edem3	Yes
EDIL3	DEL1	protein-coding	Edil3	Yes
EDN2	ET-2|ET2|PPET2	protein-coding	Edn2	Yes
EDN3	ET-3|ET3|HSCR4|PPET3|WS4B	protein-coding	Edn3	Yes
EDNRA	ET-A|ETA|ETA-R|ETAR|ETRA|MFDA|hET-AR	protein-coding	Ednra	Yes
EEA1	MST105|MSTP105|ZFYVE2	protein-coding	Eea1	Yes
EEF1A2	EEF1AL|EF-1-alpha-2|EF1A|EIEE33|HS1|MRD38|STN|STNL	protein-coding	Eef1a2	Yes
EEFSEC	EFSEC|SELB	protein-coding	Eefsec	Yes
EEPD1	HSPC107	protein-coding	Eepd1	Yes
EFCAB1	-	protein-coding	Efcab1	Yes
EFCAB6	DJBP|HSCBCIP1|dJ185D5.1	protein-coding	Efcab6	Yes
EFCAB8	-	protein-coding	Efcab8	Yes
EFEMP1	DHRD|DRAD|FBLN3|FBNL|FIBL-3|MLVT|MTLV|S1-5	protein-coding	Efemp1	Yes
EFNA5	AF1|EFL5|EPLG7|GLC1M|LERK7|RAGS	protein-coding	Efna5	Yes
EFNB2	EPLG5|HTKL|Htk-L|LERK5	protein-coding	Efnb2	Yes
EFR3A	-	protein-coding	Efr3a	Yes
EGFLAM	AGRINL|AGRNL|PIKA	protein-coding	Egflam	Yes
EGLN1	C1orf12|ECYT3|HALAH|HIF-PH2|HIFPH2|HPH-2|HPH2|PHD2|SM20|ZMYND6	protein-coding	Egln1	Yes
EGLN3	HIFP4H3|HIFPH3|PHD3	protein-coding	Egln3	Yes
EHD3	PAST3	protein-coding	Ehd3	Yes
EHF	ESE3|ESE3B|ESEJ	protein-coding	Ehf	Yes
EIF1B	GC20	protein-coding	Eif1b	Yes
ELAVL2	HEL-N1|HELN1|HUB	protein-coding	Elavl2	Yes
ELAVL4	HUD|PNEM	protein-coding	Elavl4	Yes
ELF5	ESE2	protein-coding	Elf5	Yes
ELFN2	LRRC62|PPP1R29	protein-coding	Elfn2	Yes
ELMO1	CED-12|CED12|ELMO-1	protein-coding	Elmo1	Yes
ELOVL5	HELO1|SCA38|dJ483K16.1	protein-coding	Elovl5	Yes
ELOVL6	FACE|FAE|LCE	protein-coding	Elovl6	Yes
ELP3	KAT9	protein-coding	Elp3	Yes
EMILIN2	EMILIN-2|FOAP-10	protein-coding	Emilin2	Yes
EMILIN3	C20orf130|EMILIN5|dJ620E11.4	protein-coding	Emilin3	Yes
EML1	BH|ELP79|EMAP|EMAPL|HuEMAP	protein-coding	Eml1	Yes
EML3	ELP95	protein-coding	Eml3	Yes
EML4	C2orf2|ELP120|EMAP-4|EMAPL4|ROPP120	protein-coding	Eml4	Yes
EML6	-	protein-coding	Eml6	Yes
EMP1	CL-20|EMP-1|TMP	protein-coding	Emp1	Yes
EN1	-	protein-coding	En1	Yes
EN2	-	protein-coding	En2	Yes
ENC1	CCL28|ENC-1|KLHL35|KLHL37|NRPB|PIG10|TP53I10	protein-coding	Enc1	Yes
ENDOD1	-	protein-coding	Endod1	Yes
ENGASE	-	protein-coding	Engase	Yes
ENKUR	C10orf63|CFAP106	protein-coding	Enkur	Yes
ENPP6	NPP6	protein-coding	Enpp6	Yes
ENTPD6	CD39L2|IL-6SAG|IL6ST2|NTPDase-6|dJ738P15.3	protein-coding	Entpd6	Yes
EPAS1	ECYT4|HIF2A|HLF|MOP2|PASD2|bHLHe73	protein-coding	Epas1	Yes
EPB41L1	4.1N|MRD11	protein-coding	Epb41l1	Yes
EPB41L2	4.1-G|4.1G	protein-coding	Epb41l2	Yes
EPB41L3	4.1B|DAL-1|DAL1	protein-coding	Epb41l3	Yes
EPB41L4A	EPB41L4|NBL4	protein-coding	Epb41l4a	Yes
EPC2	EPC-LIKE	protein-coding	Epc2	Yes
EPHA4	HEK8|SEK|TYRO1	protein-coding	Epha4	Yes
EPHA6	EHK-2|EHK2|EK12|EPA6|HEK12|PRO57066	protein-coding	Epha6	Yes
EPHA7	EHK-3|EHK3|EK11|HEK11	protein-coding	Epha7	Yes
EPHB1	ELK|EPHT2|Hek6|NET	protein-coding	Ephb1	Yes
EPHB6	HEP	protein-coding	Ephb6	Yes
EPHX1	EPHX|EPOX|HYL1|MEH	protein-coding	Ephx1	Yes
ERBB2	CD340|HER-2|HER-2/neu|HER2|MLN 19|NEU|NGL|TKR1	protein-coding	Erbb2	Yes
ERBIN	ERBB2IP|HEL-S-78|LAP2	protein-coding	Erbin	Yes
ERC2	CAST|CAST1|ELKSL|SPBC110|Spc110	protein-coding	Erc2	Yes
ERCC4	ERCC11|FANCQ|RAD1|XFEPS|XPF	protein-coding	Ercc4	Yes
ERCC6L2	BMFS2|C9orf102|RAD26L|SR278	protein-coding	Ercc6l2	Yes
ERG	erg-3|p55	protein-coding	Erg	Yes
ERI1	3'HEXO|HEXO|THEX1	protein-coding	Eri1	Yes
ERI3	PINT1|PRNPIP	protein-coding	Eri3	Yes
ERICH3	C1orf173	protein-coding	Erich3	Yes
ESM1	endocan	protein-coding	Esm1	Yes
ESRRB	DFNB35|ERR2|ERRb|ESRL2|NR3B2	protein-coding	Esrrb	Yes
ESRRG	ERR-gamma|ERR3|ERRg|ERRgamma|NR3B3	protein-coding	Esrrg	Yes
ETAA1	ETAA16	protein-coding	Etaa1	Yes
ETNK1	EKI|EKI 1|EKI1|Nbla10396	protein-coding	Etnk1	Yes
ETS1	ETS-1|EWSR2|c-ets-1|p54	protein-coding	Ets1	Yes
ETV1	ER81	protein-coding	Etv1	Yes
ETV5	ERM	protein-coding	Etv5	Yes
ETV6	TEL|TEL/ABL|THC5	protein-coding	Etv6	Yes
EVA1A	FAM176A|TMEM166	protein-coding	Eva1a	Yes
EXOG	ENDOGL1|ENDOGL2|ENGL|ENGL-a|ENGL-b|ENGLA|ENGLB	protein-coding	Exog	Yes
EXTL3	BOTV|EXTL1L|EXTR1|ISDNA|REGR|RPR	protein-coding	Extl3	Yes
EYA1	BOP|BOR|BOS1|OFC1	protein-coding	Eya1	Yes
EYA2	EAB1	protein-coding	Eya2	Yes
EZH1	KMT6B	protein-coding	Ezh1	Yes
F2R	CF2R|HTR|PAR-1|PAR1|TR	protein-coding	F2r	Yes
F2RL1	GPR11|PAR2	protein-coding	F2rl1	Yes
F2RL2	PAR-3|PAR3	protein-coding	F2rl2	Yes
FABP5	E-FABP|EFABP|KFABP|PA-FABP|PAFABP	protein-coding	Fabp5	Yes
FABP6	I-15P|I-BABP|I-BALB|I-BAP|ILBP|ILBP3|ILLBP	protein-coding	Fabp6	Yes
FAIM2	LFG|LFG2|NGP35|NMP35|TMBIM2	protein-coding	Faim2	Yes
FAM110B	C8orf72	protein-coding	Fam110b	Yes
FAM124A	-	protein-coding	Fam124a	Yes
FAM124B	-	protein-coding	Fam124b	Yes
FAM129A	C1orf24|GIG39|NIBAN	protein-coding	Fam129a	Yes
FAM131A	C3orf40|FLAT715|PRO1378	protein-coding	Fam131a	Yes
FAM131C	C1orf117	protein-coding	Fam131c	Yes
FAM133B	-	protein-coding	Fam133b	Yes
FAM135B	C8ORFK32	protein-coding	Fam135b	Yes
FAM160A1	-	protein-coding	Fam160a1	Yes
FAM163A	C1orf76|NDSP	protein-coding	Fam163a	Yes
FAM170B	C10orf73	protein-coding	Fam170b	Yes
FAM171A1	C10orf38	protein-coding	Fam171a1	Yes
FAM172A	C5orf21	protein-coding	Fam172a	Yes
FAM174B	-	protein-coding	Fam174b	Yes
FAM180A	UNQ1940	protein-coding	Fam180a	Yes
FAM181B	-	protein-coding	Fam181b	Yes
FAM184A	C6orf60	protein-coding	Fam184a	Yes
FAM189A2	C9orf61|X123	protein-coding	Fam189a2	Yes
FAM20B	gxk1	protein-coding	Fam20b	Yes
FAM222A	C12orf34	protein-coding	Fam222a	Yes
FAM228B	-	protein-coding	Fam228b	Yes
FAM3B	2-21|C21orf11|C21orf76|ORF9|PANDER|PRED44	protein-coding	Fam3b	Yes
FAM3C	GS3786|ILEI	protein-coding	Fam3c	Yes
FAM47E	-	protein-coding	Fam47e	Yes
FAM49A	-	protein-coding	Fam49a	Yes
FAM76B	-	protein-coding	Fam76b	Yes
FAM78A	C9orf59	protein-coding	Fam78a	Yes
FAM83D	C20orf129|CHICA|dJ616B8.3	protein-coding	Fam83d	Yes
FAM89A	C1orf153	protein-coding	Fam89a	Yes
FARP1	CDEP|FARP1-IT1|PLEKHC2|PPP1R75	protein-coding	Farp1	Yes
FAT1	CDHF7|CDHR8|FAT|ME5|hFat1	protein-coding	Fat1	Yes
FAT2	CDHF8|CDHR9|HFAT2|MEGF1|SCA45	protein-coding	Fat2	Yes
FAT3	CDHF15|CDHR10|hFat3	protein-coding	Fat3	Yes
FAT4	CDHF14|CDHR11|FAT-J|FATJ|HKLLS2|NBLA00548|VMLDS2	protein-coding	Fat4	Yes
FAXC	C6orf168|dJ273F20	protein-coding	Faxc	Yes
FBLN1	FBLN|FIBL1	protein-coding	Fbln1	Yes
FBN1	ACMICD|ECTOL1|FBN|GPHYSD2|MASS|MFLS|MFS1|OCTD|SGS|SSKS|WMS|WMS2	protein-coding	Fbn1	Yes
FBN2	CCA|DA9|EOMD	protein-coding	Fbn2	Yes
FBXL14	Fbl14	protein-coding	Fbxl14	Yes
FBXL4	FBL4|FBL5|MTDPS13	protein-coding	Fbxl4	Yes
FBXL7	FBL6|FBL7	protein-coding	Fbxl7	Yes
FBXO10	FBX10|PRMT11	protein-coding	Fbxo10	Yes
FBXO15	FBX15	protein-coding	Fbxo15	Yes
FBXO32	Fbx32|MAFbx	protein-coding	Fbxo32	Yes
FBXW11	BTRC2|BTRCP2|FBW1B|FBXW1B|Fbw11|Hos	protein-coding	Fbxw11	Yes
FBXW12	FBW12|FBXO12|FBXO35	protein-coding	Fbxw15/Fbxw21/Fbxw19	Yes
FBXW4	DAC|FBW4|FBWD4|SHFM3|SHSF3	protein-coding	Fbxw4	Yes
FBXW8	FBW6|FBW8|FBX29|FBXO29|FBXW6	protein-coding	Fbxw8	Yes
FCN2	EBP-37|FCNL|P35|ficolin-2	protein-coding	Fcnb	Yes
FEM1B	F1A-ALPHA|F1AA|FEM1-beta	protein-coding	Fem1b	Yes
FERD3L	N-TWIST|NATO3|NTWIST|PTFB|bHLHa31	protein-coding	Ferd3l	Yes
FEZF1	FEZ|HH22|ZNF312B	protein-coding	Fezf1	Yes
FEZF2	FEZ|FEZL|FKSG36|TOF|ZFP312|ZNF312	protein-coding	Fezf2	Yes
FGD4	CMT4H|FRABP|ZFYVE6	protein-coding	Fgd4	Yes
FGD5	ZFYVE23	protein-coding	Fgd5	Yes
FGF13	FGF-13|FGF2|FHF-2|FHF2	protein-coding	Fgf13	Yes
FGF14	FGF-14|FHF-4|FHF4|SCA27	protein-coding	Fgf14	Yes
FGF2	BFGF|FGF-2|FGFB|HBGF-2	protein-coding	Fgf2	Yes
FGF6	HBGF-6|HST2	protein-coding	Fgf6	Yes
FGF9	FGF-9|GAF|HBFG-9|HBGF-9|SYNS3	protein-coding	Fgf9	Yes
FGFR2	BBDS|BEK|BFR-1|CD332|CEK3|CFD1|ECT1|JWS|K-SAM|KGFR|TK14|TK25	protein-coding	Fgfr2	Yes
FGGY	-	protein-coding	Fggy	Yes
FHIT	AP3Aase|FRA3B	protein-coding	Fhit	Yes
FIGN	-	protein-coding	Fign	Yes
FIGNL1	-	protein-coding	Fignl1	Yes
FJX1	-	protein-coding	Fjx1	Yes
FLI1	BDPLT21|EWSR2|SIC-1	protein-coding	Fli1	Yes
FLNB	ABP-278|ABP-280|AOI|FH1|FLN-B|FLN1L|LRS1|SCT|TABP|TAP	protein-coding	Flnb	Yes
FLRT2	-	protein-coding	Flrt2	Yes
FLT1	FLT|FLT-1|VEGFR-1|VEGFR1	protein-coding	Flt1	Yes
FMNL3	FHOD3|FRL2|WBP-3|WBP3	protein-coding	Fmnl3	Yes
FNBP1	FBP17	protein-coding	Fnbp1	Yes
FNDC1	AGS8|FNDC2|MEL4B3|bA243O10.1|dJ322A24.1	protein-coding	Fndc1	Yes
FNDC3B	FAD104|PRO4979|YVTM2421	protein-coding	Fndc3b	Yes
FOS	AP-1|C-FOS|p55	protein-coding	Fos	Yes
FOSL2	FRA2	protein-coding	Fosl2	Yes
FOXB1	FKH5|HFKH-5	protein-coding	Foxb1	Yes
FOXC1	ARA|ASGD3|FKHL7|FREAC-3|FREAC3|IGDA|IHG1|IRID1|RIEG3	protein-coding	Foxc1	Yes
FOXD1	FKHL8|FREAC-4|FREAC4	protein-coding	Foxd1	Yes
FOXF2	FKHL6|FREAC-2|FREAC2	protein-coding	Foxf2	Yes
FOXG1	BF1|BF2|FHKL3|FKH2|FKHL1|FKHL2|FKHL3|FKHL4|FOXG1A|FOXG1B|FOXG1C|HBF-1|HBF-2|HBF-3|HBF-G2|HBF2|HFK1|HFK2|HFK3|KHL2|QIN	protein-coding	Foxg1	Yes
FOXI1	FKH10|FKHL10|FREAC-6|FREAC6|HFH-3|HFH3	protein-coding	Foxi1	Yes
FOXD4L1	FOXD5|bA395L14.1	protein-coding	Foxi3	Yes
FOXI3	-	protein-coding	Foxi3	Yes
FOXK1	FOXK1L	protein-coding	Foxk1	Yes
FOXN4	-	protein-coding	Foxn4	Yes
FOXO3	AF6q21|FKHRL1|FKHRL1P2|FOXO2|FOXO3A	protein-coding	Foxo3	Yes
FOXO6	-	protein-coding	Foxo6	Yes
FOXP1	12CC4|HSPC215|MFH|QRF1|hFKH1B	protein-coding	Foxp1	Yes
FOXQ1	HFH1	protein-coding	Foxq1	Yes
FRMD3	4.1O|EPB41L4O|EPB41LO|P410	protein-coding	Frmd3	Yes
FRMD4A	CCAFCA|FRMD4|bA295P9.4	protein-coding	Frmd4a	Yes
FRMD4B	6030440G05Rik|GRSP1	protein-coding	Frmd4b	Yes
FRMPD3	-	protein-coding	Frmpd3	Yes
FSD1L	CCDC10|CSDUFD1|FSD1CL|FSD1NL|MIR1	protein-coding	Fsd1l	Yes
FSHR	FSHR1|FSHRO|LGR1|ODG1	protein-coding	Fshr	Yes
FST	FS	protein-coding	Fst	Yes
FSTL4	-	protein-coding	Fstl4	Yes
FURIN	FUR|PACE|PCSK3|SPC1	protein-coding	Furin	Yes
FUT3	CD174|FT3B|FucT-III|LE|Les	protein-coding	Fut9	Yes
FXR1	FXR1P	protein-coding	Fxr1	Yes
FYB1	ADAP|FYB|PRO0823|SLAP-130|SLAP130|THC3	protein-coding	Fyb	Yes
FYN	SLK|SYN|p59-FYN	protein-coding	Fyn	Yes
FZD1	-	protein-coding	Fzd1	Yes
FZD2	Fz2|fz-2|fzE2|hFz2	protein-coding	Fzd2	Yes
GAB2	-	protein-coding	Gab2	Yes
GABBR1	GABABR1|GABBR1-3|GB1|GPRC3A	protein-coding	Gabbr1	Yes
GABRB3	ECA5|EIEE43	protein-coding	Gabrb3	Yes
GABRD	EIG10|EJM7|GEFSP5	protein-coding	Gabrd	Yes
GABRG3	-	protein-coding	Gabrg3	Yes
GABRR3	-	protein-coding	Gabrr3	Yes
GAD2	GAD65	protein-coding	Gad2	Yes
GADD45GIP1	CKBBP2|CKbetaBP2|CRIF1|MRP-L59|PLINP|PLINP-1|PRG6|Plinp1	protein-coding	Gadd45gip1	Yes
GADL1	ADC|CSADC|HuADC|HuCSADC	protein-coding	Gadl1	Yes
GALC	-	protein-coding	Galc	Yes
GALNT10	GALNACT10|PPGALNACT10|PPGANTASE10	protein-coding	Galnt10	Yes
GALNT12	CRCS1|GalNAc-T12	protein-coding	Galnt12	Yes
GALNT14	GALNT15|GalNac-T10|GalNac-T14	protein-coding	Galnt14	Yes
GALNT15	GALNACT15|GALNT13|GALNT7|GALNTL2|PIH5|pp-GalNAc-T15	protein-coding	Galnt15	Yes
GALNT16	GALNACT16|GALNTL1|GalNAc-T16	protein-coding	Galnt16	Yes
GALNT18	GALNACT18|GALNT15|GALNTL4|GalNAc-T15|GalNAc-T18	protein-coding	Galnt18	Yes
GALNT7	GALNAC-T7|GalNAcT7	protein-coding	Galnt7	Yes
GALNTL5	GALNACT19|GALNT15|GalNAc-T5L	protein-coding	Galntl5	Yes
GALR1	GALNR|GALNR1	protein-coding	Galr1	Yes
GAPVD1	GAPEX5|GAPex-5|RAP6	protein-coding	Gapvd1	Yes
GAREM1	C18orf11|FAM59A|GAREM|Gm944	protein-coding	Garem1	Yes
GARS	CMT2D|DSMAV|GlyRS|HMN5|SMAD1	protein-coding	Gars	Yes
GAS1	-	protein-coding	Gas1	Yes
GAS7	-	protein-coding	Gas7	Yes
GATA6	-	protein-coding	Gata6	Yes
GBX2	-	protein-coding	Gbx2	Yes
GCA	GCL	protein-coding	Gca	Yes
GCK	FGQTL3|GK|GLK|HHF3|HK4|HKIV|HXKP|LGLK|MODY2	protein-coding	Gck	Yes
GCLC	GCL|GCS|GLCL|GLCLC	protein-coding	Gclc	Yes
GDF10	BIP|BMP-3b|BMP3B	protein-coding	Gdf10	Yes
GDNF	ATF|ATF1|ATF2|HFB1-GDNF|HSCR3	protein-coding	Gdnf	Yes
GEM	KIR	protein-coding	Gem	Yes
GFRA2	GDNFRB|NRTNR-ALPHA|NTNRA|RETL2|TRNR2	protein-coding	Gfra2	Yes
GHITM	DERP2|HSPC282|MICS1|My021|PTD010|TMBIM5	protein-coding	Ghitm	Yes
GHRH	GHRF|GRF|INN	protein-coding	Ghrh	Yes
GIPC2	SEMCAP-2|SEMCAP2	protein-coding	Gipc2	Yes
GJA1	AVSD3|CMDR|CX43|EKVP|EKVP3|GJAL|HLHS1|HSS|ODDD|PPKCA	protein-coding	Gja1	Yes
GJA8	CAE|CAE1|CTRCT1|CX50|CZP1|MP70	protein-coding	Gja8	Yes
GK2	GKP2|GKTA	protein-coding	Gk2	Yes
GLDN	CLOM|COLM|CRG-L2|CRGL2|LCCS11|UNC-112	protein-coding	Gldn	Yes
GLI2	CJS|HPE9|PHS2|THP1|THP2	protein-coding	Gli2	Yes
GLI3	ACLS|GCPS|GLI3-190|GLI3FL|PAP-A|PAPA|PAPA1|PAPB|PHS|PPDIV	protein-coding	Gli3	Yes
GLIPR2	C9orf19|GAPR-1|GAPR1	protein-coding	Glipr2	Yes
GLIS1	-	protein-coding	Glis1	Yes
GLP1R	GLP-1|GLP-1-R|GLP-1R	protein-coding	Glp1r	Yes
GLRA1	HKPX1|STHE	protein-coding	Glra1	Yes
GLT1D1	-	protein-coding	Glt1d1	Yes
GLUL	GLNS|GS|PIG43|PIG59	protein-coding	Glul	Yes
C1orf87	CREF	protein-coding	Gm12695	Yes
KRTAP10-2	KAP10.2|KAP18-2|KAP18.2|KRTAP10.2|KRTAP18-2|KRTAP18.2	protein-coding	Gm19402	Yes
KRTAP10-6	KAP10.6|KAP18.6|KRTAP18-6|KRTAP18.6	protein-coding	Gm19402	Yes
KRTAP10-7	KAP10.7|KAP18.7|KRTAP18-7	protein-coding	Gm19402	Yes
KRTAP10-9	KAP10.9|KAP18.9|KRTAP18-9	protein-coding	Gm19402	Yes
CTXND1	LINC01314	protein-coding	Gm2115	Yes
C17orf67	-	protein-coding	Gm525	Yes
GMNC	GEMC1	protein-coding	Gmnc	Yes
GMPR	GMPR 1|GMPR1	protein-coding	Gmpr	Yes
GNA14	-	protein-coding	Gna14	Yes
GNAI1	Gi	protein-coding	Gnai1	Yes
GNAQ	CMC1|G-ALPHA-q|GAQ|SWS	protein-coding	Gnaq	Yes
GNAZ	gz-alpha	protein-coding	Gnaz	Yes
GNB4	CMTD1F	protein-coding	Gnb4	Yes
GNG2	-	protein-coding	Gng2	Yes
GNG3	-	protein-coding	Gng3	Yes
GNG4	-	protein-coding	Gng4	Yes
GOLPH3	GOPP1|GPP34|MIDAS|Vps74	protein-coding	Golph3	Yes
GOPC	CAL|FIG|GOPC1|PIST|dJ94G16.2	protein-coding	Gopc	Yes
GORASP2	GOLPH6|GRASP55|GRS2|p59	protein-coding	Gorasp2	Yes
GOT2	KAT4|KATIV|KYAT4|mitAAT	protein-coding	Got2	Yes
GPA33	A33	protein-coding	Gpa33	Yes
GPAM	GPAT|GPAT1	protein-coding	Gpam	Yes
GPATCH2	CT110|GPATC2|PPP1R30|Pfa1	protein-coding	Gpatch2	Yes
GPATCH2L	C14orf118	protein-coding	Gpatch2l	Yes
GPC6	OMIMD1	protein-coding	Gpc6	Yes
GPD1L	GPD1-L	protein-coding	Gpd1l	Yes
GPD2	GDH2|GPDM|mGPDH	protein-coding	Gpd2	Yes
GPM6A	GPM6|M6A	protein-coding	Gpm6a	Yes
GPR139	GPRg1|PGR3	protein-coding	Gpr139	Yes
GPR149	IEDA|PGR10|R35	protein-coding	Gpr149	Yes
GPR151	GALR4|GALRL|GPCR|GPCR-2037|PGR7	protein-coding	Gpr151	Yes
GPR156	GABABL|PGR28	protein-coding	Gpr156	Yes
GPR161	RE2	protein-coding	Gpr161	Yes
GPR183	EBI2|hEBI2	protein-coding	Gpr183	Yes
GPR26	-	protein-coding	Gpr26	Yes
GPR52	-	protein-coding	Gpr52	Yes
GPR61	BALGR|GPCR3	protein-coding	Gpr61	Yes
GPR68	AI2A6|GPR12A|OGR1	protein-coding	Gpr68	Yes
GPR88	COCPMR|STRG	protein-coding	Gpr88	Yes
GPRC5C	RAIG-3|RAIG3	protein-coding	Gprc5c	Yes
GPRIN1	GRIN1	protein-coding	Gprin1	Yes
GPRIN3	GRIN3	protein-coding	Gprin3	Yes
GPSM1	AGS3	protein-coding	Gpsm1	Yes
GPT2	ALT2|GPT 2|MRT49	protein-coding	Gpt2	Yes
GRAMD1B	LINC01059	protein-coding	Gramd1b	Yes
GRAMD2B	GRAMD3|NS3TP2	protein-coding	Gramd3/Gramd2	Yes
GRB10	GRB-IR|Grb-10|IRBP|MEG1|RSS	protein-coding	Grb10	Yes
GRB14	-	protein-coding	Grb14	Yes
GREB1	-	protein-coding	Greb1	Yes
GREM2	CKTSF1B2|DAND3|PRDC|STHAG9	protein-coding	Grem2	Yes
GRHL1	LBP32|MGR|NH32|TFCP2L2	protein-coding	Grhl1	Yes
GRHL2	BOM|DFNA28|ECTDS|TFCP2L3	protein-coding	Grhl2	Yes
GRHPR	GLXR|GLYD|PH2	protein-coding	Grhpr	Yes
GRIA1	GLUH1|GLUR1|GLURA|GluA1|HBGR1	protein-coding	Gria1	Yes
GRIK2	EAA4|GLR6|GLUK6|GLUR6|GluK2|MRT6	protein-coding	Grik2	Yes
GRIK3	EAA5|GLR7|GLUR7|GluK3|GluR7a	protein-coding	Grik3	Yes
GRIK4	EAA1|GRIK|GluK4|KA1	protein-coding	Grik4	Yes
GRIK5	EAA2|GRIK2|GluK5|KA2	protein-coding	Grik5	Yes
GRIN2A	EPND|FESD|GluN2A|LKS|NMDAR2A|NR2A	protein-coding	Grin2a	Yes
GRIN2C	GluN2C|NMDAR2C|NR2C	protein-coding	Grin2c	Yes
GRIN2D	EB11|EIEE46|GluN2D|NMDAR2D|NR2D	protein-coding	Grin2d	Yes
GRIP1	FRASRS3|GRIP	protein-coding	Grip1	Yes
GRK2	ADRBK1|BARK1|BETA-ARK1	protein-coding	Grk2	Yes
GRK5	GPRK5	protein-coding	Grk5	Yes
GRM1	GPRC1A|MGLU1|MGLUR1|PPP1R85|SCA44|SCAR13	protein-coding	Grm1	Yes
GRM3	GLUR3|GPRC1C|MGLUR3|mGlu3	protein-coding	Grm3	Yes
GRM4	GPRC1D|MGLUR4|mGlu4	protein-coding	Grm4	Yes
GRM7	GLUR7|GPRC1G|MGLU7|MGLUR7|PPP1R87	protein-coding	Grm7	Yes
GRXCR1	DFNB25|PPP1R88	protein-coding	Grxcr1	Yes
GSAP	PION	protein-coding	Gsap	Yes
GSDMC	MLZE	protein-coding	Gsdmc	Yes
GSG1	-	protein-coding	Gsg1	Yes
GSG1L	PRO19651	protein-coding	Gsg1l	Yes
GSN	ADF|AGEL	protein-coding	Gsn	Yes
GSTO2	GSTO 2-2|bA127L20.1	protein-coding	Gsto2	Yes
GSX2	GSH2	protein-coding	Gsx2	Yes
GTDC1	Hmat-Xa|mat-Xa	protein-coding	Gtdc1	Yes
GTF2A1	TF2A1|TFIIA|TFIIA-42|TFIIAL	protein-coding	Gtf2a1	Yes
GUCA2B	GCAP-II|UGN	protein-coding	Guca2b	Yes
GUCY1A2	GC-SA2|GUC1A2	protein-coding	Gucy1a2	Yes
GXYLT1	GLT8D3	protein-coding	Gxylt1	Yes
GYPC	CD236|CD236R|GE|GE:GPC:GPD:GYPD|GPC|GPD|GYPD|PAS-2|PAS-2'	protein-coding	Gypc	Yes
GZMB	C11|CCPI|CGL-1|CGL1|CSP-B|CSPB|CTLA1|CTSGL1|HLP|SECT	protein-coding	Gzmb	Yes
H2AFY	H2A.y|H2A/y|H2AF12M|MACROH2A1.1|mH2A1|macroH2A1.2	protein-coding	H2afy	Yes
H2AFY2	macroH2A2	protein-coding	H2afy2	Yes
HAAO	3-HAO|HAO|VCRL1|h3HAO	protein-coding	Haao	Yes
HABP2	FSAP|HABP|HGFAL|NMTC5|PHBP	protein-coding	Habp2	Yes
HACD4	PTPLAD2	protein-coding	Hacd4	Yes
HACE1	SPPRS	protein-coding	Hace1	Yes
HADH	HAD|HADH1|HADHSC|HCDH|HHF4|MSCHAD|SCHAD	protein-coding	Hadh	Yes
HAND1	Hxt|Thing1|bHLHa27|eHand	protein-coding	Hand1	Yes
HAO1	GOX|GOX1|HAOX1	protein-coding	Hao1	Yes
HAPLN1	CRT1|CRTL1	protein-coding	Hapln1	Yes
HAS2	-	protein-coding	Has2	Yes
OXER1	GPCR|GPR170|TG1019	protein-coding	Hcar2	Yes
HDAC4	AHO3|BDMR|HA6116|HD4|HDAC-4|HDAC-A|HDACA	protein-coding	Hdac4	Yes
HDAC9	HD7|HD7b|HD9|HDAC|HDAC7|HDAC7B|HDAC9B|HDAC9FL|HDRP|MITR	protein-coding	Hdac9	Yes
HDGFL1	HRP-1|Hdgfrp1|PWWP1|dJ309H15.1	protein-coding	Hdgfl1	Yes
HEG1	HEG|MST112|MSTP112	protein-coding	Heg1	Yes
HERC2	D15F37S1|MRT38|SHEP1|jdf2|p528	protein-coding	Herc2	Yes
HES1	HES-1|HHL|HRY|bHLHb39	protein-coding	Hes1	Yes
HES5	bHLHb38	protein-coding	Hes5	Yes
HEY1	BHLHb31|CHF2|HERP2|HESR1|HRT-1|OAF1|hHRT1	protein-coding	Hey1	Yes
HHAT	MART2|SKI1|Skn	protein-coding	Hhat	Yes
HHIP	HIP	protein-coding	Hhip	Yes
HHIPL1	KIAA1822|UNQ9245	protein-coding	Hhipl1	Yes
HHIPL2	KIAA1822L	protein-coding	Hhipl2	Yes
HIPK3	DYRK6|FIST3|PKY|YAK1	protein-coding	Hipk3	Yes
HK1	HK|HK1-ta|HK1-tb|HK1-tc|HKD|HKI|HMSNR|HXK1|RP79|hexokinase	protein-coding	Hk1	Yes
HK2	HKII|HXK2	protein-coding	Hk2	Yes
HMCN1	ARMD1|FBLN6|FIBL-6|FIBL6	protein-coding	Hmcn1	Yes
HMGCS2	-	protein-coding	Hmgcs2	Yes
HMGXB4	HMG2L1|HMGBCG|THC211630	protein-coding	Hmgxb4	Yes
HMX1	H6|NKX5-3	protein-coding	Hmx1	Yes
HMX3	NKX-5.1|NKX5.1|Nkx5-1	protein-coding	Hmx3	Yes
HNF1B	FJHN|HNF-1-beta|HNF-1B|HNF1beta|HNF2|HPC11|LF-B3|LFB3|MODY5|TCF-2|TCF2|VHNF1	protein-coding	Hnf1b	Yes
HNF4G	NR2A2|NR2A3	protein-coding	Hnf4g	Yes
HNRNPA3	2610510D13Rik|D10S102|FBRNP|HNRPA3	protein-coding	Hnrnpa3	Yes
MIR4444-1	MIR4444|hsa-mir-4444-1	ncRNA	Hnrnpa3	Yes
HNRNPH1	HNRPH|HNRPH1|hnRNPH	protein-coding	Hnrnph1	Yes
HNRNPK	AUKS|CSBP|HNRPK|TUNP	protein-coding	Hnrnpk	Yes
HOMER1	HOMER|HOMER1A|HOMER1B|HOMER1C|SYN47|Ves-1	protein-coding	Homer1	Yes
HOPX	CAMEO|HOD|HOP|LAGY|NECC1|OB1|SMAP31|TOTO	protein-coding	Hopx	Yes
HOXC4	HOX3|HOX3E|cp19	protein-coding	Hoxc4	Yes
HPCAL1	BDR1|HLP2|VILIP-3	protein-coding	Hpcal1	Yes
HPDL	4-HPPD-L|GLOXD1	protein-coding	Hpdl	Yes
HPN	TMPRSS1	protein-coding	Hpn	Yes
HPS1	BLOC3S1|HPS	protein-coding	Hps1	Yes
HR	ALUNC|AU|HSA277165|HYPT4|MUHH|MUHH1	protein-coding	Hr	Yes
HRH4	AXOR35|BG26|GPCR105|GPRv53|H4|H4R|HH4R	protein-coding	Hrh4	Yes
HS3ST1	3OST|3OST1	protein-coding	Hs3st1	Yes
HS3ST2	30ST2|3OST2	protein-coding	Hs3st2	Yes
HS3ST3A1	3-OST-3A|3OST3A1	protein-coding	Hs3st3a1	Yes
HS3ST5	3-OST-5|3OST5|HS3OST5|NBLA04021	protein-coding	Hs3st5	Yes
HSBP1	NPC-A-13	protein-coding	Hsbp1	Yes
HSD17B2	EDH17B2|HSD17|SDR9C2	protein-coding	Hsd17b2	Yes
HSD17B6	HSE|RODH|SDR9C6	protein-coding	Hsd17b6	Yes
HSPA12A	-	protein-coding	Hspa12a	Yes
HSPA12B	C20orf60	protein-coding	Hspa12b	Yes
HSPH1	HSP105|HSP105A|HSP105B|NY-CO-25	protein-coding	Hsph1	Yes
HTATIP2	CC3|SDR44U1|TIP30	protein-coding	Htatip2	Yes
HTR1A	5-HT-1A|5-HT1A|5HT1a|ADRB2RL1|ADRBRL1|G-21|PFMCD	protein-coding	Htr1a	Yes
HTR5A	5-HT5A	protein-coding	Htr5a	Yes
HUNK	-	protein-coding	Hunk	Yes
IAH1	-	protein-coding	Iah1	Yes
ICA1	ICA69|ICAp69	protein-coding	Ica1	Yes
ID3	HEIR-1|bHLHb25	protein-coding	Id3	Yes
IER2	ETR101	protein-coding	Ier2	Yes
IER5	SBBI48	protein-coding	Ier5	Yes
IFFO1	HOM-TES-103|IFFO	protein-coding	Iffo1	Yes
IFFO2	-	protein-coding	Iffo2	Yes
IFITM10	DSPA3	protein-coding	Ifitm10	Yes
IFNGR1	CD119|IFNGR|IMD27A|IMD27B	protein-coding	Ifngr1	Yes
IFNK	IFNT1|INFE1	protein-coding	Ifnk	Yes
IGDCC4	DDM36|NOPE	protein-coding	Igdcc4	Yes
IGFBP3	BP-53|IBP3	protein-coding	Igfbp3	Yes
IGFBP5	IBP5	protein-coding	Igfbp5	Yes
IGSF21	-	protein-coding	Igsf21	Yes
IGSF8	CD316|CD81P3|EWI-2|EWI2|KCT-4|LIR-D1|PGRL	protein-coding	Igsf8	Yes
IGSF9	FP18798|IGSF9A|Nrt1	protein-coding	Igsf9	Yes
IGSF9B	-	protein-coding	Igsf9b	Yes
IKBKE	IKK-E|IKK-i|IKKE|IKKI	protein-coding	Ikbke	Yes
IL16	LCF|NIL16|PRIL16|prIL-16	protein-coding	Il16	Yes
IL17RD	HH18|IL-17RD|IL17RLM|SEF	protein-coding	Il17rd	Yes
IL1B	IL-1|IL1-BETA|IL1F2	protein-coding	Il1b	Yes
IL20RB	DIRS1|FNDC6|IL-20R2	protein-coding	Il20rb	Yes
IL22	IL-21|IL-22|IL-D110|IL-TIF|ILTIF|TIFIL-23|TIFa|zcyto18	protein-coding	Il22	Yes
IL31RA	CRL|CRL3|GLM-R|GLMR|GPL|IL-31RA|PLCA2|PRO21384|hGLM-R	protein-coding	Il31ra	Yes
IL9	HP40|IL-9|P40	protein-coding	Il9	Yes
ING2	ING1L|p33ING2	protein-coding	Ing2	Yes
INHBA	EDF|FRP	protein-coding	Inhba	Yes
INPP4A	INPP4|TVAS1	protein-coding	Inpp4a	Yes
INPP5A	5PTASE	protein-coding	Inpp5a	Yes
INPP5J	INPP5|PIB5PA|PIPP	protein-coding	Inpp5j	Yes
INSIG1	CL6	protein-coding	Insig1	Yes
INSIG2	INSIG-2	protein-coding	Insig2	Yes
INSM1	IA-1|IA1	protein-coding	Insm1	Yes
IQCA1	4930465P12Rik|DRC11|IQCA	protein-coding	Iqca	Yes
IQGAP2	-	protein-coding	Iqgap2	Yes
IRF2	IRF-2	protein-coding	Irf2	Yes
IRF2BP2	CVID14	protein-coding	Irf2bp2	Yes
IRF2BPL	C14orf4|EAP1	protein-coding	Irf2bpl	Yes
IRF4	LSIRF|MUM1|NF-EM5|SHEP8	protein-coding	Irf4	Yes
IRS2	IRS-2	protein-coding	Irs2	Yes
IRX3	IRX-1|IRXB1	protein-coding	Irx3	Yes
IRX5	HMMS|IRX-2a|IRXB2	protein-coding	Irx5	Yes
IRX6	IRX-3|IRX7|IRXB3	protein-coding	Irx6	Yes
ISG20	CD25|HEM45	protein-coding	Isg20	Yes
ISM1	C20orf82|ISM|Isthmin|bA149I18.1|dJ1077I2.1	protein-coding	Ism1	Yes
ISOC1	CGI-111	protein-coding	Isoc1	Yes
ISX	Pix-1|RAXLX	protein-coding	Isx	Yes
ITCH	ADMFD|AIF4|AIP4|NAPP1	protein-coding	Itch	Yes
ITGA8	-	protein-coding	Itga8	Yes
ITGA9	ALPHA-RLC|ITGA4L|RLC	protein-coding	Itga9	Yes
ITGB1	CD29|FNRB|GPIIA|MDF2|MSK12|VLA-BETA|VLAB	protein-coding	Itgb1	Yes
ITGB1BP1	ICAP-1A|ICAP-1B|ICAP-1alpha|ICAP1|ICAP1A|ICAP1B	protein-coding	Itgb1bp1	Yes
ITGB8	-	protein-coding	Itgb8	Yes
ITGBL1	OSCP|TIED	protein-coding	Itgbl1	Yes
ITPK1	ITRPK1	protein-coding	Itpk1	Yes
ITPR2	ANHD|CFAP48|INSP3R2|IP3R2	protein-coding	Itpr2	Yes
ITPRIP	DANGER|KIAA1754|bA127L20|bA127L20.2	protein-coding	Itprip	Yes
IYD	C6orf71|DEHAL1|IYD-1|TDH4	protein-coding	Iyd	Yes
JADE2	JADE-2|PHF15	protein-coding	Jade2	Yes
JAG1	AGS|AGS1|AHD|AWS|CD339|HJ1|JAGL1	protein-coding	Jag1	Yes
JDP2	JUNDM2	protein-coding	Jdp2	Yes
KALRN	ARHGEF24|CHD5|CHDS5|DUET|DUO|HAPIP|TRAD	protein-coding	Kalrn	Yes
KANK1	ANKRD15|CPSQ2|KANK	protein-coding	Kank1	Yes
KANK4	ANKRD38|dJ1078M7.1	protein-coding	Kank4	Yes
KAT6B	GTPTS|MORF|MOZ2|MYST4|ZC2HC6B|qkf|querkopf	protein-coding	Kat6b	Yes
KATNAL1	-	protein-coding	Katnal1	Yes
KAZN	KAZ	protein-coding	Kazn	Yes
KCNA1	AEMK|EA1|HBK1|HUK1|KV1.1|MBK1|MK1|RBK1	protein-coding	Kcna1	Yes
KCNA10	Kcn1|Kv1.8	protein-coding	Kcna10	Yes
KCNA3	HGK5|HLK3|HPCN3|HUKIII|KV1.3|MK3|PCN3	protein-coding	Kcna3	Yes
KCNA4	HBK4|HK1|HPCN2|HUKII|KCNA4L|KCNA8|KV1.4|PCN2	protein-coding	Kcna4	Yes
KCNA5	ATFB7|HCK1|HK2|HPCN1|KV1.5|PCN1	protein-coding	Kcna5	Yes
KCNA6	HBK2|KV1.6|PPP1R96	protein-coding	Kcna6	Yes
KCNB1	DRK1|Kv2.1	protein-coding	Kcnb1	Yes
KCNB2	KV2.2	protein-coding	Kcnb2	Yes
KCNC1	EPM7|KV3.1|KV4|NGK2	protein-coding	Kcnc1	Yes
KCND3	BRGDA9|KCND3L|KCND3S|KSHIVB|KV4.3|SCA19|SCA22	protein-coding	Kcnd3	Yes
KCNE3	HOKPP|HYPP|MiRP2	protein-coding	Kcne3	Yes
KCNE4	MIRP3	protein-coding	Kcne4	Yes
KCNG3	KV10.1|KV6.3	protein-coding	Kcng3	Yes
KCNG4	KV6.3|KV6.4	protein-coding	Kcng4	Yes
KCNH2	ERG-1|ERG1|H-ERG|HERG|HERG1|Kv11.1|LQT2|SQT1	protein-coding	Kcnh2	Yes
KCNH7	ERG3|HERG3|Kv11.3	protein-coding	Kcnh7	Yes
KCNH8	ELK|ELK1|Kv12.1|elk3	protein-coding	Kcnh8	Yes
KCNIP1	KCHIP1|VABP	protein-coding	Kcnip1	Yes
KCNIP2	KCHIP2	protein-coding	Kcnip2	Yes
KCNJ1	KIR1.1|ROMK|ROMK1	protein-coding	Kcnj1	Yes
KCNJ11	BIR|HHF2|IKATP|KIR6.2|MODY13|PHHI|TNDM3	protein-coding	Kcnj11	Yes
KCNJ12	IRK-2|IRK2|KCNJN1|Kir2.2|Kir2.2v|hIRK|hIRK1|hkir2.2x|kcnj12x	protein-coding	Kcnj12	Yes
KCNJ2	ATFB9|HHBIRK1|HHIRK1|IRK1|KIR2.1|LQT7|SQT3	protein-coding	Kcnj2	Yes
KCNJ3	GIRK1|KGA|KIR3.1	protein-coding	Kcnj3	Yes
KCNK1	DPK|HOHO|K2P1|K2p1.1|KCNO1|TWIK-1|TWIK1	protein-coding	Kcnk1	Yes
KCNK12	K2p12.1|THIK-2|THIK2	protein-coding	Kcnk12	Yes
KCNK16	K2p16.1|TALK-1|TALK1	protein-coding	Kcnk16	Yes
KCNK9	K2p9.1|KT3.2|TASK-3|TASK3	protein-coding	Kcnk9	Yes
KCNMA1	BKTM|CADEDS|KCa1.1|MaxiK|PNKD3|SAKCA|SLO|SLO-ALPHA|SLO1|bA205K10.1|hSlo|mSLO1	protein-coding	Kcnma1	Yes
KCNMB1	BKbeta1|K(VCA)beta|SLO-BETA|hbeta1|hslo-beta|k(VCA)beta-1|slo-beta-1	protein-coding	Kcnmb1	Yes
KCNMB2	-	protein-coding	Kcnmb2	Yes
KCNN2	KCa2.2|SK2|SKCA2|SKCa 2|hSK2	protein-coding	Kcnn2	Yes
KCNN3	KCa2.3|SK3|SKCA3|hSK3	protein-coding	Kcnn3	Yes
KCNQ5	Kv7.5|MRD46	protein-coding	Kcnq5	Yes
KCNS2	KV9.2	protein-coding	Kcns2	Yes
KCNT1	EIEE14|ENFL5|KCa4.1|SLACK|Slo2.2|bA100C15.2	protein-coding	Kcnt1	Yes
KCNU1	KCNMC1|KCa5|KCa5.1|Kcnma3|Slo3	protein-coding	Kcnu1	Yes
KCTD1	C18orf5	protein-coding	Kctd1	Yes
KCTD15	-	protein-coding	Kctd15	Yes
KCTD16	-	protein-coding	Kctd16	Yes
KCTD3	NY-REN-45	protein-coding	Kctd3	Yes
KCTD6	KCASH3	protein-coding	Kctd6	Yes
KDM4C	GASC1|JHDM3C|JMJD2C|TDRD14C	protein-coding	Kdm4c	Yes
KDR	CD309|FLK1|VEGFR|VEGFR2	protein-coding	Kdr	Yes
KHDRBS1	Sam68|p62|p68	protein-coding	Khdrbs1	Yes
KHDRBS3	Etle|SALP|SLM-2|SLM2|T-STAR|TSTAR|etoile	protein-coding	Khdrbs3	Yes
KIF16B	C20orf23|KISC20ORF|SNX23	protein-coding	Kif16b	Yes
KIF21B	-	protein-coding	Kif21b	Yes
KIF5C	CDCBM2|KINN|NKHC|NKHC-2|NKHC2	protein-coding	Kif5c	Yes
KIRREL1	KIRREL|NEPH1	protein-coding	Kirrel	Yes
KIT	C-Kit|CD117|PBT|SCFR	protein-coding	Kit	Yes
KL	-	protein-coding	Kl	Yes
KLF11	FKLF|FKLF1|MODY7|TIEG2|Tieg3	protein-coding	Klf11	Yes
KLF12	AP-2rep|AP2REP|HSPC122	protein-coding	Klf12	Yes
KLF13	BTEB3|FKLF2|NSLP1|RFLAT-1|RFLAT1	protein-coding	Klf13	Yes
KLF14	BTEB5	protein-coding	Klf14	Yes
KLF3	BKLF	protein-coding	Klf3	Yes
KLF4	EZF|GKLF	protein-coding	Klf4	Yes
KLF5	BTEB2|CKLF|IKLF	protein-coding	Klf5	Yes
KLF9	BTEB|BTEB1	protein-coding	Klf9	Yes
KLHDC7A	-	protein-coding	Klhdc7a	Yes
KLHL1	MRP2	protein-coding	Klhl1	Yes
KLHL29	KBTBD9	protein-coding	Klhl29	Yes
KLHL3	PHA2D	protein-coding	Klhl3	Yes
KLHL38	C8ORFK36	protein-coding	Klhl38	Yes
KLHL42	Ctb9|KLHDC5	protein-coding	Klhl42	Yes
KNCN	Kino|L5	protein-coding	Kncn	Yes
KNOP1	101F10.1|C16orf88|FAM191A|TSG118	protein-coding	Knop1	Yes
KREMEN1	ECTD13|KREMEN|KRM1	protein-coding	Kremen1	Yes
KRT84	HB4|KRTHB4	protein-coding	Krt84	Yes
KRTAP10-10	KAP10.10|KAP18.10|KRTAP18-10|KRTAP18.10	protein-coding	Krtap10-10/Gm19402	Yes
KSR1	KSR|RSU2	protein-coding	Ksr1	Yes
KTN1	CG1|KNT|MU-RMS-40.19	protein-coding	Ktn1	Yes
KY	MFM7	protein-coding	Ky	Yes
KYNU	KYNUU|VCRL2	protein-coding	Kynu	Yes
L1CAM	CAML1|CD171|HSAS|HSAS1|MASA|MIC5|N-CAM-L1|N-CAML1|NCAM-L1|S10|SPG1	protein-coding	L1cam	Yes
L3MBTL4	HsT1031	protein-coding	L3mbtl4	Yes
LACTBL1	-	protein-coding	Lactbl1	Yes
LAG3	CD223	protein-coding	Lag3	Yes
LAMA2	LAMM	protein-coding	Lama2	Yes
LAMA3	BM600|E170|LAMNA|LOCS	protein-coding	Lama3	Yes
LAMA5	-	protein-coding	Lama5	Yes
LAMC2	B2T|BM600|CSF|EBR2|EBR2A|LAMB2T|LAMNB2	protein-coding	Lamc2	Yes
LAP3	HEL-S-106|LAP|LAPEP|PEPS	protein-coding	Lap3	Yes
LARGE1	LARGE|MDC1D|MDDGA6|MDDGB6	protein-coding	Large1	Yes
LARP1	LARP	protein-coding	Larp1	Yes
LARP4B	KIAA0217|LARP5	protein-coding	Larp4b	Yes
LBR	DHCR14B|LMN2R|PHA|TDRD18	protein-coding	Lbr	Yes
LCLAT1	1AGPAT8|AGPAT8|ALCAT1|HSRG1849|LYCAT|UNQ1849	protein-coding	Lclat1	Yes
LCORL	MLR1	protein-coding	Lcorl	Yes
LDAH	C2orf43|hLDAH	protein-coding	Ldah	Yes
LDB2	CLIM1|LDB-2|LDB1	protein-coding	Ldb2	Yes
LDHAL6B	LDH6B|LDHAL6|LDHL	protein-coding	Ldhal6b	Yes
LDLRAP1	ARH|ARH1|ARH2|FHCB1|FHCB2	protein-coding	Ldlrap1	Yes
LEMD1	CT50|LEMP-1	protein-coding	Lemd1	Yes
LGALS3	CBP35|GAL3|GALBP|GALIG|L31|LGALS2|MAC2	protein-coding	Lgals3	Yes
LGALS8	Gal-8|PCTA-1|PCTA1|Po66-CBP	protein-coding	Lgals8	Yes
LGALS9	HUAT|LGALS9A	protein-coding	Lgals9	Yes
LGALSL	GRP|HSPC159	protein-coding	Lgalsl	Yes
LGI2	LGIL2	protein-coding	Lgi2	Yes
LHCGR	HHG|LCGR|LGR2|LH/CG-R|LH/CGR|LHR|LHRHR|LSH-R|ULG5	protein-coding	Lhcgr	Yes
LHFPL2	-	protein-coding	Lhfpl2	Yes
LHX4	CPHD4	protein-coding	Lhx4	Yes
LHX5	-	protein-coding	Lhx5	Yes
LHX6	LHX6.1	protein-coding	Lhx6	Yes
LHX9	-	protein-coding	Lhx9	Yes
LIFR	CD118|LIF-R|SJS2|STWS|SWS	protein-coding	Lifr	Yes
LIG3	LIG2	protein-coding	Lig3	Yes
LIG4	LIG4S	protein-coding	Lig4	Yes
LIMK1	LIMK|LIMK-1	protein-coding	Limk1	Yes
LINGO2	LERN3|LRRN6C	protein-coding	Lingo2	Yes
LIPG	EDL|EL|PRO719	protein-coding	Lipg	Yes
LMAN1	ERGIC-53|ERGIC53|F5F8D|FMFD1|MCFD1|MR60|gp58	protein-coding	Lman1	Yes
LMNB1	ADLD|LMN|LMN2|LMNB	protein-coding	Lmnb1	Yes
LMNTD1	IFLTD1|LMNARS1|PAS1C1	protein-coding	Lmntd1	Yes
LMO1	RBTN1|RHOM1|TTG1	protein-coding	Lmo1	Yes
LMO2	LMO-2|RBTN2|RBTNL1|RHOM2|TTG2	protein-coding	Lmo2	Yes
LMO4	-	protein-coding	Lmo4	Yes
LMOD2	C-LMOD|CLMOD	protein-coding	Lmod2	Yes
LMOD3	NEM10	protein-coding	Lmod3	Yes
LMX1A	LMX1|LMX1.1	protein-coding	Lmx1a	Yes
LNPK	KIAA1715|LNP|LNP1|Ul|ulnaless	protein-coding	Lnpk	Yes
LOXHD1	DFNB77|LH2D1	protein-coding	Loxhd1	Yes
LOXL4	LOXC	protein-coding	Loxl4	Yes
LPAR3	EDG7|Edg-7|GPCR|HOFNH30|LP-A3|LPA3|RP4-678I3	protein-coding	Lpar3	Yes
LPCAT2	AGPAT11|AYTL1|LysoPAFAT	protein-coding	Lpcat2	Yes
LPIN1	PAP1	protein-coding	Lpin1	Yes
LPP	-	protein-coding	Lpp	Yes
LRFN2	FIGLER2|KIAA1246|SALM1	protein-coding	Lrfn2	Yes
LRFN5	C14orf146|FIGLER8|SALM5	protein-coding	Lrfn5	Yes
LRGUK	CFAP246	protein-coding	Lrguk	Yes
LRIG3	LIG3	protein-coding	Lrig3	Yes
LRIT2	LRRC22	protein-coding	Lrit2	Yes
LRMP	JAW1	protein-coding	Lrmp	Yes
LRP1B	LRP-1B|LRP-DIT|LRPDIT	protein-coding	Lrp1b	Yes
LRPAP1	A2MRAP|A2RAP|HBP44|MRAP|MYP23|RAP|alpha-2-MRAP	protein-coding	Lrpap1	Yes
LRRC18	UNQ933|UNQ9338|VKGE9338	protein-coding	Lrrc18	Yes
LRRC30	-	protein-coding	Lrrc30	Yes
LRRC3B	LRP15	protein-coding	Lrrc3b	Yes
LRRC4B	HSM|LRIG4|NGL-3	protein-coding	Lrrc4b	Yes
LRRC4C	NGL-1|NGL1	protein-coding	Lrrc4c	Yes
LRRC52	-	protein-coding	Lrrc52	Yes
LRRC72	-	protein-coding	Lrrc72	Yes
LRRC8D	LRRC5	protein-coding	Lrrc8d	Yes
LRRFIP1	FLAP-1|FLAP1|FLIIAP1|GCF-2|GCF2|HUFI-1|TRIP	protein-coding	Lrrfip1	Yes
LRRN2	FIGLER7|GAC1|LRANK1|LRRN5	protein-coding	Lrrn2	Yes
LRRN3	FIGLER5|NLRR-3|NLRR3	protein-coding	Lrrn3	Yes
LRRN4	C20orf75|NLRR-4|NLRR4|dJ1056H1.1	protein-coding	Lrrn4	Yes
LRRTM1	-	protein-coding	Lrrtm1	Yes
LRTM2	-	protein-coding	Lrtm2	Yes
LSM3	SMX4|USS2|YLR438C	protein-coding	Lsm3	Yes
LSM6	YDR378C	protein-coding	Lsm6	Yes
LTBP1	-	protein-coding	Ltbp1	Yes
LURAP1	C1orf190|LRAP35a|LRP35A	protein-coding	Lurap1	Yes
LY6E	RIG-E|RIGE|SCA-2|SCA2|TSA-1	protein-coding	Ly6e	Yes
LY75-CD302	-	protein-coding	Ly75	Yes
LYL1	bHLHa18	protein-coding	Lyl1	Yes
LYPD6	-	protein-coding	Lypd6	Yes
LYPD6B	CT116|LYPD7	protein-coding	Lypd6b	Yes
LYPLAL1	Q96AV0	protein-coding	Lyplal1	Yes
LYRM9	C17orf108|HSD24	protein-coding	Lyrm9	Yes
LYSMD4	-	protein-coding	Lysmd4	Yes
LYST	CHS|CHS1	protein-coding	Lyst	Yes
LYZL1	KAAG648|LYC2|LYZD1|PRO1278|bA534G20.1	protein-coding	Lyzl1	Yes
LYZL2	LYZD2	protein-coding	Lyzl1	Yes
LYZL4	LYC4|LYZA	protein-coding	Lyzl4	Yes
MAATS1	AAT1|AAT1alpha|C3orf15|CFAP91|CaM-IP2|SPATA26	protein-coding	Maats1	Yes
MAB21L2	MCOPS14|MCSKS14	protein-coding	Mab21l2	Yes
MAB21L3	C1orf161	protein-coding	Mab21l3	Yes
MAF	AYGRP|CCA4|CTRCT21|c-MAF	protein-coding	Maf	Yes
MAFB	DURS3|KRML|MCTO	protein-coding	Mafb	Yes
MAL2	-	protein-coding	Mal2	Yes
MAN1C1	HMIC|MAN1A3|MAN1C|pp6318	protein-coding	Man1c1	Yes
MAP10	KIAA1383|MTR120	protein-coding	Map10	Yes
MAP1B	FUTSCH|MAP5|PPP1R102	protein-coding	Map1b	Yes
MAP2K6	MAPKK6|MEK6|MKK6|PRKMK6|SAPKK-3|SAPKK3	protein-coding	Map2k6	Yes
MAPK10	JNK3|JNK3A|PRKM10|SAPK1b|p493F12|p54bSAPK	protein-coding	Mapk10	Yes
MAPK8	JNK|JNK-46|JNK1|JNK1A2|JNK21B1/2|PRKM8|SAPK1|SAPK1c	protein-coding	Mapk8	Yes
MAPK8IP1	IB1|JIP-1|JIP1|PRKM8IP	protein-coding	Mapk8ip1	Yes
MAPKAP1	JC310|MIP1|SIN1|SIN1b|SIN1g	protein-coding	Mapkap1	Yes
MAPRE1	EB1	protein-coding	Mapre1	Yes
MAPRE2	CSCSC2|EB1|EB2|RP1	protein-coding	Mapre2	Yes
MAPRE3	EB3|EBF3|EBF3-S|RP3	protein-coding	Mapre3	Yes
MARCKS	80K-L|MACS|PKCSL|PRKCSL	protein-coding	Marcks	Yes
MARCKSL1	F52|MACMARCKS|MLP|MLP1|MRP	protein-coding	Marcksl1	Yes
MAST1	SAST	protein-coding	Mast1	Yes
MAST4	-	protein-coding	Mast4	Yes
MAT2A	MATA2|MATII|SAMS2	protein-coding	Mat2a	Yes
MAT2B	MAT-II|MATIIbeta|Nbla02999|SDR23E1|TGR	protein-coding	Mat2b	Yes
MBNL2	MBLL|MBLL39|PRO2032	protein-coding	Mbnl2	Yes
MBP	-	protein-coding	Mbp	Yes
MCF2L	ARHGEF14|DBS|OST	protein-coding	Mcf2l	Yes
MCF2L2	ARHGEF22	protein-coding	Mcf2l	Yes
MCFD2	F5F8D|F5F8D2|LMAN1IP|SDNSF	protein-coding	Mcfd2	Yes
MCM10	CNA43|DNA43|PRO2249	protein-coding	Mcm10	Yes
MCPH1	BRIT1|MCT	protein-coding	Mcph1	Yes
MCTP2	-	protein-coding	Mctp2	Yes
MDFIC	HIC|MDFIC1	protein-coding	Mdfic	Yes
MDGA1	GPIM|MAMDC3	protein-coding	Mdga1	Yes
MDM1	-	protein-coding	Mdm1	Yes
MED13L	MRFACD|PROSIT240|THRAP2|TRAP240L	protein-coding	Med13l	Yes
MED27	CRAP34|CRSP34|CRSP8|MED3|TRAP37	protein-coding	Med27	Yes
MEF2A	ADCAD1|RSRFC4|RSRFC9|mef2	protein-coding	Mef2a	Yes
MEF2D	-	protein-coding	Mef2d	Yes
MEGF11	-	protein-coding	Megf11	Yes
MEOX1	KFS2|MOX1	protein-coding	Meox1	Yes
MEP1B	-	protein-coding	Mep1b	Yes
MERTK	MER|RP38|Tyro12|c-Eyk|c-mer	protein-coding	Mertk	Yes
METAP2	MAP2|MNPEP|p67eIF2	protein-coding	Metap2	Yes
METTL21EP	METTL21CP1	pseudo	Mettl21e	Yes
METTL4	HsT661	protein-coding	Mettl4	Yes
MEX3C	BM-013|MEX-3C|RKHD2|RNF194	protein-coding	Mex3c	Yes
MFAP3L	NYD-sp9	protein-coding	Mfap3l	Yes
MFSD6	MMR2|hMMR2	protein-coding	Mfsd6	Yes
MFSD9	-	protein-coding	Mfsd9	Yes
MGAT4A	GNT-IV|GNT-IVA|GnT-4a	protein-coding	Mgat4a	Yes
MGAT4B	GNT-IV|GNT-IVB	protein-coding	Mgat4b	Yes
MGAT5	GNT-V|GNT-VA	protein-coding	Mgat5	Yes
MGLL	HU-K5|HUK5|MAGL|MGL	protein-coding	Mgll	Yes
MGMT	-	protein-coding	Mgmt	Yes
MGST2	GST2|MGST-II	protein-coding	Mgst2	Yes
MICAL2	MICAL-2|MICAL2PV1|MICAL2PV2	protein-coding	Mical2	Yes
MICALCL	Ebitein1	protein-coding	Micalcl	Yes
MID1	BBBG1|FXY|GBBB1|MIDIN|OGS1|OS|OSX|RNF59|TRIM18|XPRF|ZNFXY	protein-coding	Mid1	Yes
MIP	AQP0|CTRCT15|LIM1|MIP26|MP26	protein-coding	Mip	Yes
MIS18A	B28|C21orf45|C21orf46|FASP1|MIS18alpha|hMis18alpha	protein-coding	Mis18a	Yes
MKI67	KIA|MIB-|MIB-1|PPP1R105	protein-coding	Mki67	Yes
MKX	C10orf48|IFRX|IRXL1	protein-coding	Mkx	Yes
MLLT1	ENL|LTG19|YEATS1	protein-coding	Mllt1	Yes
MLLT3	AF9|YEATS3	protein-coding	Mllt3	Yes
MN1	MGCR|MGCR1|MGCR1-PEN|dJ353E16.2	protein-coding	Mn1	Yes
MNS1	SPATA40	protein-coding	Mns1	Yes
MOBP	-	protein-coding	Mobp	Yes
MPDZ	HYC2|MUPP1	protein-coding	Mpdz	Yes
MPHOSPH6	MPP|MPP-6|MPP6	protein-coding	Mphosph6	Yes
MPP4	ALS2CR5|DLG6	protein-coding	Mpp4	Yes
MPPED1	239AB|C22orf1|FAM1A	protein-coding	Mpped1	Yes
MPRIP	M-RIP|MRIP|RHOIP3|RIP3|p116Rip	protein-coding	Mprip	Yes
MREG	DSU|WDT2	protein-coding	Mreg	Yes
MRFAP1L1	PP784	protein-coding	Mrfap1	Yes
MRM1	-	protein-coding	Mrm1	Yes
MRO	B29|C18orf3	protein-coding	Mro	Yes
MRPS18A	HumanS18b|MRP-S18-3|MRPS18-3|S18bmt	protein-coding	Mrps18a	Yes
MRPS22	C3orf5|COXPD5|GIBT|GK002|MRP-S22|RPMS22	protein-coding	Mrps22	Yes
MRPS6	C21orf101|MRP-S6|RPMS6|S6mt	protein-coding	Mrps6	Yes
MRVI1	IRAG|JAW1L	protein-coding	Mrvi1	Yes
MSI1	-	protein-coding	Msi1	Yes
MSRA	PMSR	protein-coding	Msra	Yes
MSX2	CRS2|FPP|HOX8|MSH|PFM|PFM1	protein-coding	Msx2	Yes
MTA3	-	protein-coding	Mta3	Yes
MTCL1	CCDC165|KIAA0802|SOGA2	protein-coding	Mtcl1	Yes
MTDH	3D3|AEG-1|AEG1|LYRIC|LYRIC/3D3	protein-coding	Mtdh	Yes
MTERF1	MTERF	protein-coding	Mterf1b	Yes
MTHFR	-	protein-coding	Mthfr	Yes
MTMR2	CMT4B|CMT4B1	protein-coding	Mtmr2	Yes
MTNR1B	FGQTL2|MEL-1B-R|MT2	protein-coding	Mtnr1b	Yes
MTPN	GCDP|V-1	protein-coding	Mtpn	Yes
MTURN	C7orf41|Ells1	protein-coding	Mturn	Yes
MUC20	MUC-20	protein-coding	Muc20	Yes
A2ML1	CPAMD9|p170	protein-coding	Mug1/Mug2	Yes
MVB12B	C9orf28|FAM125B	protein-coding	Mvb12b	Yes
MYB	Cmyb|c-myb|c-myb_CDS|efg	protein-coding	Myb	Yes
MYBPHL	-	protein-coding	Mybphl	Yes
MYLIP	IDOL|MIR	protein-coding	Mylip	Yes
MYLK	AAT7|KRP|MLCK|MLCK1|MLCK108|MLCK210|MSTP083|MYLK1|smMLCK	protein-coding	Mylk	Yes
MYLK3	MLCK|MLCK2|caMLCK	protein-coding	Mylk3	Yes
MYLK4	SgK085	protein-coding	Mylk4	Yes
MYO16	MYAP3|MYR8|Myo16b|NYAP3|PPP1R107	protein-coding	Myo16	Yes
MYO18B	KFS4	protein-coding	Myo18b	Yes
MYO1B	MMI-alpha|MMIa|MYH-1c|myr1	protein-coding	Myo1b	Yes
MYO1E	FSGS6|HuncM-IC|MYO1C	protein-coding	Myo1e	Yes
MYO5B	-	protein-coding	Myo5b	Yes
MYO5C	-	protein-coding	Myo5c	Yes
MYRIP	SLAC2-C|SLAC2C	protein-coding	Myrip	Yes
MYT1L	MRD39|NZF1|ZC2H2C2|ZC2HC4B|myT1-L	protein-coding	Myt1l	Yes
GCOM1	GRINL1A|Gcom2|MYZAP|MYZAP-POLR2M|gcom	protein-coding	Myzap	Yes
NAALADL2	-	protein-coding	Naaladl2	Yes
NADSYN1	-	protein-coding	Nadsyn1	Yes
NALCN	CLIFAHDD|CanIon|IHPRF|IHPRF1|INNFD|VGCNL1|bA430M15.1	protein-coding	Nalcn	Yes
NAMPT	1110035O14Rik|PBEF|PBEF1|VF|VISFATIN	protein-coding	Nampt	Yes
NAPA	SNAPA	protein-coding	Napa	Yes
NAPG	GAMMASNAP	protein-coding	Napg	Yes
NARS2	DFNB94|SLM5|asnRS	protein-coding	Nars2	Yes
NAT10	ALP|Kre33|NET43	protein-coding	Nat10	Yes
NAV1	POMFIL3|STEERIN1|UNC53H1	protein-coding	Nav1	Yes
NAV2	HELAD1|POMFIL2|RAINB1|STEERIN2|UNC53H2	protein-coding	Nav2	Yes
NAV3	POMFIL1|STEERIN3|unc53H3	protein-coding	Nav3	Yes
NBEA	BCL8B|LYST2	protein-coding	Nbea	Yes
NCALD	-	protein-coding	Ncald	Yes
NCDN	-	protein-coding	Ncdn	Yes
NCK2	GRB4|NCKbeta	protein-coding	Nck2	Yes
NCKAP5	ERIH1|ERIH2|NAP5	protein-coding	Nckap5	Yes
NCOA2	GRIP1|KAT13C|NCoA-2|SRC2|TIF2|bHLHe75	protein-coding	Ncoa2	Yes
NCOR2	CTG26|N-CoR2|SMAP270|SMRT|SMRTE|SMRTE-tau|TNRC14|TRAC|TRAC-1|TRAC1	protein-coding	Ncor2	Yes
NCS1	FLUP|FREQ	protein-coding	Ncs1	Yes
NDRG2	SYLD	protein-coding	Ndrg2	Yes
NEBL	LASP2|LNEBL	protein-coding	Nebl	Yes
NECAB1	EFCBP1|STIP-1	protein-coding	Necab1	Yes
NEDD1	GCP-WD|TUBGCP7	protein-coding	Nedd1	Yes
NEFM	NEF3|NF-M|NFM	protein-coding	Nefm	Yes
NEIL3	FGP2|FPG2|NEI3|ZGRF3|hFPG2|hNEI3	protein-coding	Neil3	Yes
NEK11	-	protein-coding	Nek11	Yes
NELL2	NRP2	protein-coding	Nell2	Yes
NEO1	IGDCC2|NGN|NTN1R2	protein-coding	Neo1	Yes
NEURL1	NEUR1|NEURL|RNF67|bA416N2.1|neu|neu-1	protein-coding	Neurl1a/Neurl1b	Yes
NEUROD1	BETA2|BHF-1|MODY6|NEUROD|bHLHa3	protein-coding	Neurod1	Yes
NEUROG1	AKA|Math4C|NEUROD3|bHLHa6|ngn1	protein-coding	Neurog1	Yes
NEUROG2	Atoh4|Math4A|NGN2|bHLHa8|ngn-2	protein-coding	Neurog2	Yes
NFASC	NF|NRCAML	protein-coding	Nfasc	Yes
NFATC4	NF-AT3|NF-ATC4|NFAT3	protein-coding	Nfatc4	Yes
NFE2L3	NRF3	protein-coding	Nfe2l3	Yes
NFIC	CTF|CTF5|NF-I|NFI	protein-coding	Nfic	Yes
NFIL3	E4BP4|IL3BP1|NF-IL3A|NFIL3A	protein-coding	Nfil3	Yes
NFIX	CTF|MRSHSS|NF-I/X|NF1-X|NF1A|SOTOS2	protein-coding	Nfix	Yes
NFKBIA	IKBA|MAD-3|NFKBI	protein-coding	Nfkbia	Yes
NGB	-	protein-coding	Ngb	Yes
NGF	Beta-NGF|HSAN5|NGFB	protein-coding	Ngf	Yes
NHLRC3	-	protein-coding	Nhlrc3	Yes
NHSL1	C6orf63	protein-coding	Nhsl1	Yes
NHSL2	-	protein-coding	Nhsl2	Yes
NID1	NID	protein-coding	Nid1	Yes
NID2	NID-2	protein-coding	Nid2	Yes
NIN	SCKL7	protein-coding	Nin	Yes
NIPAL2	NPAL2	protein-coding	Nipal2	Yes
NIPAL3	DJ462O23.2|NPAL3	protein-coding	Nipal3	Yes
NIPAL4	ARCI6|ICHTHYIN|ICHYN	protein-coding	Nipal4	Yes
NKAIN3	FAM77D	protein-coding	Nkain3	Yes
NKX2-5	CHNG5|CSX|CSX1|HLHS2|NKX2.5|NKX2E|NKX4-1|VSD3	protein-coding	Nkx2-5	Yes
NKX6-1	NKX6.1|NKX6A	protein-coding	Nkx6-1	Yes
NME3	DR-nm23|NDPK-C|NDPKC|NM23-H3|NM23H3|c371H6.2	protein-coding	Nme3	Yes
NMNAT3	FKSG76|PNAT-3|PNAT3	protein-coding	Nmnat3	Yes
NNMT	-	protein-coding	Nnmt	Yes
NOD1	CARD4|CLR7.1|NLRC1	protein-coding	Nod1	Yes
NOG	SYM1|SYNS1|SYNS1A	protein-coding	Nog	Yes
NOL4L	C20orf112|C20orf113	protein-coding	Nol4l	Yes
EYS	C6orf178|C6orf179|C6orf180|EGFL10|EGFL11|RP25|SPAM|bA166P24.2|bA307F22.3|bA74E24.1|dJ1018A4.2|dJ22I17.2|dJ303F19.1	protein-coding	Notch3/Notch4/Notch1	Yes
NOVA1	Nova-1	protein-coding	Nova1	Yes
NOX3	GP91-3|MOX-2	protein-coding	Nox3	Yes
NPAS3	MOP6|PASD6|bHLHe12	protein-coding	Npas3	Yes
NPL	C112|C1orf13|NAL|NPL1	protein-coding	Npl	Yes
NPR3	ANP-C|ANPR-C|ANPRC|C5orf23|GUCY2B|NPR-C|NPRC	protein-coding	Npr3	Yes
NPTX1	NP1	protein-coding	Nptx1	Yes
NPTX2	NARP|NP-II|NP2	protein-coding	Nptx2	Yes
NPY	PYY4	protein-coding	Npy	Yes
NR1D1	EAR1|REVERBA|REVERBalpha|THRA1|THRAL|ear-1|hRev	protein-coding	Nr1d1	Yes
NR2F1	BBOAS|BBSOAS|COUP-TFI|COUPTF1|EAR-3|EAR3|ERBAL3|NR2F2|SVP44|TCFCOUP1|TFCOUP1	protein-coding	Nr2f1	Yes
NR2F2	ARP1|CHTD4|COUPTF2|COUPTFB|COUPTFII|NF-E3|NR2F1|SVP40|TFCOUP2	protein-coding	Nr2f2	Yes
NRAP	N-RAP	protein-coding	Nrap	Yes
NRCAM	-	protein-coding	Nrcam	Yes
NRG3	HRG3|pro-NRG3	protein-coding	Nrg3	Yes
NRK	NESK	protein-coding	Nrk	Yes
NRN1	NRN|dJ380B8.2	protein-coding	Nrn1	Yes
NRP2	NP2|NPN2|PRO2714|VEGF165R2	protein-coding	Nrp2	Yes
NRXN1	Hs.22998|PTHSL2|SCZD17	protein-coding	Nrxn1	Yes
NRXN2	-	protein-coding	Nrxn2	Yes
NRXN3	C14orf60	protein-coding	Nrxn3	Yes
NSD1	ARA267|KMT3B|SOTOS|SOTOS1|STO	protein-coding	Nsd1	Yes
NSG2	CALY3|HMP19	protein-coding	Nsg2	Yes
NT5C1B	AIRP|CN-IB|CN1B	protein-coding	Nt5c1b	Yes
NT5DC3	TU12B1-TY|TU12B1TY	protein-coding	Nt5dc3	Yes
NTF3	HDNF|NGF-2|NGF2|NT-3|NT3	protein-coding	Ntf3	Yes
NTM	CEPU-1|HNT|IGLON2|NTRI	protein-coding	Ntm	Yes
NTPCR	C1orf57|HCR-NTPase	protein-coding	Ntpcr	Yes
NTRK2	EIEE58|GP145-TrkB|OBHD|TRKB|trk-B	protein-coding	Ntrk2	Yes
NTRK3	GP145-TrkC|TRKC|gp145(trkC)	protein-coding	Ntrk3	Yes
NTSR2	NTR2	protein-coding	Ntsr2	Yes
NUAK1	ARK5	protein-coding	Nuak1	Yes
NUDT12	-	protein-coding	Nudt12	Yes
NUFIP1	NUFIP|bA540M5.1	protein-coding	Nufip1	Yes
NUP210	GP210|POM210	protein-coding	Nup210	Yes
NUP214	CAIN|CAN	protein-coding	Nup214	Yes
NUP35	MP-44|MP44|NP44|NUP53	protein-coding	Nup35	Yes
NXNL2	C9orf121|RDCVF2|RdCVF2L	protein-coding	Nxnl2	Yes
NXPH1	NPH1|Nbla00697	protein-coding	Nxph1	Yes
NYAP2	KIAA1486	protein-coding	Nyap2	Yes
NYNRIN	CGIN1|KIAA1305	protein-coding	Nynrin	Yes
NYX	CLRP|CSNB1|CSNB1A|CSNB4|NBM1	protein-coding	Nyx	Yes
OAS3	p100|p100OAS	protein-coding	Oas3	Yes
OAZ2	AZ2	protein-coding	Oaz2	Yes
OC90	PLA2L	protein-coding	Oc90	Yes
OCA2	BEY|BEY1|BEY2|BOCA|D15S12|EYCL|EYCL2|EYCL3|HCL3|P|PED|SHEP1	protein-coding	Oca2	Yes
ODF1	CT133|HSPB10|ODF|ODF2|ODF27|ODFP|ODFPG|ODFPGA|ODFPGB|RT7|SODF	protein-coding	Odf1	Yes
FAM3D	EF7|OIT1	protein-coding	Oit1	Yes
OLFM1	AMY|NOE1|NOELIN1|OlfA	protein-coding	Olfm1	Yes
OLFM4	GC1|GW112|OLM4|OlfD|UNQ362|bA209J19.1|hGC-1|hOLfD	protein-coding	Olfm4	Yes
OLIG1	BHLHB6|BHLHE21	protein-coding	Olig1	Yes
OLIG2	BHLHB1|OLIGO2|PRKCBP2|RACK17|bHLHe19	protein-coding	Olig2	Yes
OLIG3	Bhlhb7|bHLHe20	protein-coding	Olig3	Yes
ONECUT1	HNF-6|HNF6|HNF6A	protein-coding	Onecut1	Yes
ONECUT2	OC-2|OC2	protein-coding	Onecut2	Yes
OPCML	IGLON1|OBCAM|OPCM	protein-coding	Opcml	Yes
OPRM1	LMOR|M-OR-1|MOP|MOR|MOR1|OPRM	protein-coding	Oprm1	Yes
OSBP2	HLM|ORP-4|ORP4|OSBPL1|OSBPL4	protein-coding	Osbp2	Yes
OSBPL10	ORP10|OSBP9	protein-coding	Osbpl10	Yes
OSBPL1A	ORP-1|ORP1|OSBPL1B	protein-coding	Osbpl1a	Yes
OSBPL3	ORP-3|ORP3|OSBP3	protein-coding	Osbpl3	Yes
OSR1	ODD	protein-coding	Osr1	Yes
OTP	-	protein-coding	Otp	Yes
OTX2	CPHD6|MCOPS5	protein-coding	Otx2	Yes
OXCT2	FKSG25|SCOTT	protein-coding	Oxct2a	Yes
OXGR1	GPR80|GPR99|P2RY15|P2Y15|aKGR	protein-coding	Oxgr1	Yes
OXNAD1	-	protein-coding	Oxnad1	Yes
OXR1	Nbla00307|TLDC3	protein-coding	Oxr1	Yes
OXTR	OT-R	protein-coding	Oxtr	Yes
P2RX3	P2X3	protein-coding	P2rx3	Yes
P2RY1	P2Y1|SARCC	protein-coding	P2ry1	Yes
P2RY2	HP2U|P2RU1|P2U|P2U1|P2UR|P2Y2|P2Y2R	protein-coding	P2ry2	Yes
PABPC1	PAB1|PABP|PABP1|PABPC2|PABPL1	protein-coding	Pabpc1	Yes
PABPC3	PABP3|PABPL3|tPABP	protein-coding	Pabpc2/Pabpc6	Yes
PACRG	GLUP|HAK005771|PARK2CRG	protein-coding	Pacrg	Yes
PACSIN1	SDPI	protein-coding	Pacsin1	Yes
PACSIN2	SDPII	protein-coding	Pacsin2	Yes
PAK4	-	protein-coding	Pak4	Yes
PALLD	CGI-151|CGI151|MYN|PNCA1|SIH002	protein-coding	Palld	Yes
PALM	-	protein-coding	Palm	Yes
PANX1	MRS1|PX1|UNQ2529	protein-coding	Panx1	Yes
PAPSS1	ATPSK1|PAPSS|SK1	protein-coding	Papss1	Yes
PAQR3	RKTG	protein-coding	Paqr3	Yes
PAQR5	MPRG	protein-coding	Paqr5	Yes
PARD3	ASIP|Baz|PAR3|PAR3alpha|PARD-3|PARD3A|PPP1R118|SE2-5L16|SE2-5LT1|SE2-5T2	protein-coding	Pard3	Yes
PARD3B	ALS2CR19|PAR3B|PAR3L|PAR3beta	protein-coding	Pard3b	Yes
PARD6G	PAR-6G|PAR6gamma	protein-coding	Pard6g	Yes
PARP1	ADPRT|ADPRT 1|ADPRT1|ARTD1|PARP|PARP-1|PPOL|pADPRT-1	protein-coding	Parp1	Yes
PARP11	ARTD11|C12orf6|MIB006	protein-coding	Parp11	Yes
PARP14	ARTD8|BAL2|PARP-14|pART8	protein-coding	Parp14	Yes
PARVA	CH-ILKBP|MXRA2	protein-coding	Parva	Yes
PARVG	-	protein-coding	Parvg	Yes
PAX5	ALL3|BSAP	protein-coding	Pax5	Yes
PAX6	AN|AN2|ASGD5|D11S812E|FVH1|MGDA|WAGR	protein-coding	Pax6	Yes
PAX7	HUP1|PAX7B|RMS2	protein-coding	Pax7	Yes
PAXIP1	CAGF28|CAGF29|PACIP1|PAXIP1L|PTIP|TNRC2	protein-coding	Paxip1	Yes
PBK	CT84|HEL164|Nori-3|SPK|TOPK	protein-coding	Pbk	Yes
PBX1	CAKUHED	protein-coding	Pbx1	Yes
PBX3	-	protein-coding	Pbx3	Yes
PCBP3	ALPHA-CP3|PCBP3-OT1|PCBP3OT	protein-coding	Pcbp3	Yes
PCDH1	PC42|PCDH42	protein-coding	Pcdh1	Yes
PCDH17	PCDH68|PCH68	protein-coding	Pcdh17	Yes
PCDH19	EFMR|EIEE9	protein-coding	Pcdh19	Yes
PCK1	PCKDC|PEPCK-C|PEPCK1|PEPCKC	protein-coding	Pck1	Yes
PCLO	ACZ|PCH3	protein-coding	Pclo	Yes
PCMTD1	-	protein-coding	Pcmtd1	Yes
PCNX4	C14orf135|FBP2|PCNXL4	protein-coding	Pcnx4	Yes
PCP4	PEP-19	protein-coding	Pcp4	Yes
PCSK1	BMIQ12|NEC1|PC1|PC3|SPC3	protein-coding	Pcsk1	Yes
PCSK5	PC5|PC6|PC6A|SPC6	protein-coding	Pcsk5	Yes
PDE11A	PPNAD2	protein-coding	Pde11a	Yes
PDE2A	CGS-PDE|PDE2A1|PED2A4|cGSPDE	protein-coding	Pde2a	Yes
PDE4B	DPDE4|PDEIVB	protein-coding	Pde4b	Yes
PDE4D	ACRDYS2|DPDE3|HSPDE4D|PDE43|PDE4DN2|STRK1	protein-coding	Pde4d	Yes
PDE7B	bA472E5.1	protein-coding	Pde7b	Yes
PDE8A	HsT19550	protein-coding	Pde8a	Yes
PDGFC	FALLOTEIN|SCDGF	protein-coding	Pdgfc	Yes
PDGFD	IEGF|MSTP036|SCDGF-B|SCDGFB	protein-coding	Pdgfd	Yes
PDHX	DLDBP|E3BP|OPDX|PDHXD|PDX1|proX	protein-coding	Pdhx	Yes
PDK4	-	protein-coding	Pdk4	Yes
PDLIM3	ALP	protein-coding	Pdlim3	Yes
PDP1	PDH|PDP|PDPC|PPM2A|PPM2C	protein-coding	Pdp1	Yes
PDRG1	C20orf126|PDRG	protein-coding	Pdrg1	Yes
PDZD2	AIPC|PAPIN|PDZK3|PIN1	protein-coding	Pdzd2	Yes
PDZD8	PDZK8	protein-coding	Pdzd8	Yes
PDZRN3	LNX3|SEMACAP3|SEMCAP3	protein-coding	Pdzrn3	Yes
PEBP4	CORK-1|CORK1|GWTM1933|HEL-S-300|PEBP-4|PRO4408|hPEBP4	protein-coding	Pebp4	Yes
PEX5L	PEX5R|PEX5RP|PXR2|PXR2B|TRIP8b	protein-coding	Pex5l	Yes
PFDN4	C1|PFD4	protein-coding	Pfdn4	Yes
PFKP	ATP-PFK|PFK-C|PFK-P|PFKF	protein-coding	Pfkp	Yes
PGAM2	GSD10|PGAM-M|PGAMM	protein-coding	Pgam2	Yes
PGAP1	Bst1|ISPD3024|MRT42|SPG67	protein-coding	Pgap1	Yes
PGBD5	-	protein-coding	Pgbd5	Yes
PGM1	CDG1T|GSD14	protein-coding	Pgm2	Yes
PGPEP1L	-	protein-coding	Pgpep1l	Yes
PGRMC2	DG6|PMBP	protein-coding	Pgrmc2	Yes
PHACTR1	RPEL|RPEL1|dJ257A7.2	protein-coding	Phactr1	Yes
PHACTR2	C6orf56	protein-coding	Phactr2	Yes
PHACTR3	C20orf101|H17739|PPP1R123|SCAPIN1|SCAPININ	protein-coding	Phactr3	Yes
PHC2	EDR2|HPH2|PH2	protein-coding	Phc2	Yes
PHF11	APY|BCAP|IGEL|IGER|IGHER|NY-REN-34|NYREN34	protein-coding	Phf11d	Yes
PHF2	CENP-35|GRC5|JHDM1E|KDM7C	protein-coding	Phf2	Yes
PHF3	-	protein-coding	Phf3	Yes
PHOX2A	ARIX|CFEOM2|FEOM2|NCAM2|PMX2A	protein-coding	Phox2a	Yes
PHTF2	-	protein-coding	Phtf2	Yes
PHYHIP	DYRK1AP3|PAHX-AP|PAHXAP1	protein-coding	Phyhip	Yes
PIAS1	DDXBP1|GBP|GU/RH-II|ZMIZ3	protein-coding	Pias1	Yes
PID1	HMFN2073|NYGGF4|P-CLI1|PCLI1	protein-coding	Pid1	Yes
PIEZO2	C18orf30|C18orf58|DA3|DA5|DAIPT|FAM38B|FAM38B2|HsT748|HsT771|MWKS	protein-coding	Piezo2	Yes
PIGW	Gwt1|HPMRS5	protein-coding	Pigw	Yes
PIK3AP1	BCAP	protein-coding	Pik3ap1	Yes
PIK3C3	VPS34|Vps34|hVps34	protein-coding	Pik3c3	Yes
PIK3CD	APDS|IMD14|P110DELTA|PI3K|p110D	protein-coding	Pik3cd	Yes
PIK3CG	PI3CG|PI3K|PI3Kgamma|PIK3|p110gamma|p120-PI3K	protein-coding	Pik3cg	Yes
PIK3R1	AGM7|GRB1|IMD36|p85|p85-ALPHA	protein-coding	Pik3r1	Yes
PIP5K1C	LCCS3|PIP5K-GAMMA|PIP5K1-gamma|PIP5Kgamma	protein-coding	Pip5k1c	Yes
MIR7109	hsa-mir-7109	ncRNA	Pisd	Yes
PISD	DJ858B16|PSD|PSDC|PSSC|dJ858B16.2	protein-coding	Pisd	Yes
PITPNB	PI-TP-beta|PtdInsTP|VIB1B	protein-coding	Pitpnb	Yes
PITPNM1	DRES9|NIR2|PITPNM|RDGB|RDGB1|RDGBA|RDGBA1|Rd9	protein-coding	Pitpnm1	Yes
PITPNM2	NIR-3|NIR3|RDGB2|RDGBA2	protein-coding	Pitpnm2	Yes
PITPNM3	ACKR6|CORD5|NIR1|RDGBA3	protein-coding	Pitpnm3	Yes
PITX2	ARP1|ASGD4|Brx1|IDG2|IGDS|IGDS2|IHG2|IRID2|Otlx2|PTX2|RGS|RIEG|RIEG1|RS	protein-coding	Pitx2	Yes
PIWIL4	HIWI2|MIWI2	protein-coding	Piwil4	Yes
PJA1	PRAJA1|RNF70	protein-coding	Pja1	Yes
PJA2	Neurodap1|RNF131	protein-coding	Pja2	Yes
PKDCC	SGK493|Vlk	protein-coding	Pkdcc	Yes
PKM	CTHBP|HEL-S-30|OIP3|PK3|PKM2|TCB|THBP1	protein-coding	Pkm	Yes
PKN1	DBK|PAK-1|PAK1|PKN|PKN-ALPHA|PRK1|PRKCL1	protein-coding	Pkn1	Yes
PLA2G7	LDL-PLA2|LP-PLA2|PAFAD|PAFAH	protein-coding	Pla2g7	Yes
PLCB1	EIEE12|PI-PLC|PLC-154|PLC-I|PLC-beta-1|PLC154|PLCB1A|PLCB1B	protein-coding	Plcb1	Yes
PLCE1	NPHS3|PLCE|PPLC	protein-coding	Plce1	Yes
PLCH1	PLCL3	protein-coding	Plch1	Yes
PLD1	CVDD	protein-coding	Pld1	Yes
PLD4	C14orf175	protein-coding	Pld4	Yes
PLEKHA2	TAPP2	protein-coding	Plekha2	Yes
PLEKHA3	FAPP1	protein-coding	Plekha3	Yes
PLEKHA5	PEPP-2|PEPP2	protein-coding	Plekha5	Yes
PLEKHA7	-	protein-coding	Plekha7	Yes
PLEKHF2	EAPF|PHAFIN2|ZFYVE18	protein-coding	Plekhf2	Yes
PLEKHG1	ARHGEF41	protein-coding	Plekhg1	Yes
PLEKHO2	PLEKHQ1|PP1628|pp9099	protein-coding	Plekho2	Yes
PLPP3	Dri42|LPP3|PAP2B|PPAP2B|VCIP	protein-coding	Plpp3	Yes
PLPP4	DPPL2|PPAPDC1|PPAPDC1A	protein-coding	Plpp4	Yes
PLPPR1	LPPR1|PRG-3	protein-coding	Plppr1	Yes
PLSCR5	-	protein-coding	Plscr5	Yes
PLXDC2	TEM7R	protein-coding	Plxdc2	Yes
PLXNA4	FAYV2820|PLEXA4|PLXNA4A|PLXNA4B|PRO34003	protein-coding	Plxna4	Yes
PLXNB1	PLEXIN-B1|PLXN5|SEP	protein-coding	Plxnb1	Yes
PLXNB2	MM1|Nbla00445|PLEXB2|dJ402G11.3	protein-coding	Plxnb2	Yes
PLXNC1	CD232|PLXN-C1|VESPR	protein-coding	Plxnc1	Yes
PMAIP1	APR|NOXA	protein-coding	Pmaip1	Yes
PMEPA1	STAG1|TMEPAI	protein-coding	Pmepa1	Yes
PMFBP1	-	protein-coding	Pmfbp1	Yes
PNMA2	MA2|MM2|RGAG2	protein-coding	Pnma2	Yes
PNRC1	B4-2|PNAS-145|PROL2|PRR2	protein-coding	Pnrc1	Yes
POC5	C5orf37	protein-coding	Poc5	Yes
PODXL	Gp200|PC|PCLP|PCLP-1	protein-coding	Podxl	Yes
PODXL2	EG|PODLX2	protein-coding	Podxl2	Yes
POLL	BETAN|POLKAPPA	protein-coding	Poll	Yes
POLR2M	GCOM1|GRINL1A|Gdown|Gdown1	protein-coding	Polr2m	Yes
POM121L12	-	protein-coding	Pom121l12	Yes
POMGNT2	AGO61|C3orf39|GTDC2|MDDGA8	protein-coding	Pomgnt2	Yes
POPDC3	POP3|bA355M14.1	protein-coding	Popdc3	Yes
POU2F1	OCT1|OTF1|oct-1B	protein-coding	Pou2f1	Yes
POU3F1	OCT6|OTF6|SCIP	protein-coding	Pou3f1	Yes
POU4F1	BRN3A|Oct-T1|RDC-1|brn-3A	protein-coding	Pou4f1	Yes
POU5F2	SPRM-1	protein-coding	Pou5f2	Yes
POU6F2	RPF-1|WT5|WTSL	protein-coding	Pou6f2	Yes
PPARD	FAAR|NR1C2|NUC1|NUCI|NUCII|PPARB	protein-coding	Ppard	Yes
PPARGC1A	LEM6|PGC-1(alpha)|PGC-1alpha|PGC-1v|PGC1|PGC1A|PPARGC1	protein-coding	Ppargc1a	Yes
PPDPF	C20orf149|dJ697K14.9|exdpf	protein-coding	Ppdpf	Yes
PPFIA4	-	protein-coding	Ppfia4	Yes
PPFIBP1	L2|SGT2|hSGT2|hSgt2p	protein-coding	Ppfibp1	Yes
PPFIBP2	Cclp1	protein-coding	Ppfibp2	Yes
PPM1B	PP2C-beta|PP2C-beta-X|PP2CB|PP2CBETA|PPC2BETAX	protein-coding	Ppm1b	Yes
PPP1CB	HEL-S-80p|NSLH2|PP-1B|PP1B|PP1beta|PPP1CD	protein-coding	Ppp1cb	Yes
PPP1R15B	CREP|MSSGM2	protein-coding	Ppp1r15b	Yes
PPP1R16B	ANKRD4|TIMAP	protein-coding	Ppp1r16b	Yes
PPP1R9A	NRB1|NRBI|Neurabin-I	protein-coding	Ppp1r9a	Yes
PPP1R9B	PPP1R6|PPP1R9|SPINO|Spn	protein-coding	Ppp1r9b	Yes
PPP2R2C	B55-GAMMA|B55gamma|IMYPNO|IMYPNO1|PR52|PR55G	protein-coding	Ppp2r2c	Yes
PPP2R5B	B56B|B56beta|PR61B	protein-coding	Ppp2r5b	Yes
PPP2R5C	B56G|B56gamma|PR61G	protein-coding	Ppp2r5c	Yes
PPP3R1	CALNB1|CNB|CNB1	protein-coding	Ppp3r1	Yes
PRAG1	NACK|PEAK2|PRAGMIN|SGK223	protein-coding	Prag1	Yes
PRC1	ASE1	protein-coding	Prc1	Yes
PRDM1	BLIMP1|PRDI-BF1	protein-coding	Prdm1	Yes
PRDM11	PFM8	protein-coding	Prdm11	Yes
PRDM13	MU-MB-20.220|PFM10	protein-coding	Prdm13	Yes
PRDM6	KMT8C|PDA3|PRISM	protein-coding	Prdm6	Yes
PRELID2	-	protein-coding	Prelid2	Yes
PREP	PE|PEP	protein-coding	Prep	Yes
PREX2	DEP.2|DEPDC2|P-REX2|PPP1R129	protein-coding	Prex2	Yes
PRF1	HPLH2|P1|PFP	protein-coding	Prf1	Yes
PRICKLE1	EPM1B|RILP	protein-coding	Prickle1	Yes
PRICKLE2	EPM5	protein-coding	Prickle2	Yes
PRIMA1	PRIMA	protein-coding	Prima1	Yes
PRKAB1	AMPK|HAMPKb	protein-coding	Prkab1	Yes
PRKAG2	AAKG|AAKG2|CMH6|H91620p|WPWS	protein-coding	Prkag2	Yes
PRKAR2B	PRKAR2|RII-BETA	protein-coding	Prkar2b	Yes
PRKD1	CHDED|PKC-MU|PKCM|PKD|PRKCM	protein-coding	Prkd1	Yes
PRLHR	GPR10|GR3|PrRPR	protein-coding	Prlhr	Yes
PRLR	HPRL|MFAB|RI-PRLR|hPRLrI	protein-coding	Prlr	Yes
PRMT6	HRMT1L6	protein-coding	Prmt6	Yes
PRMT8	HRMT1L3|HRMT1L4	protein-coding	Prmt8	Yes
PRND	DOPPEL|DPL|PrPLP|dJ1068H6.4	protein-coding	Prnd	Yes
PROK2	BV8|HH4|KAL4|MIT1|PK2	protein-coding	Prok2	Yes
PROKR1	GPR73|GPR73a|PK-R1|PKR1|ZAQ	protein-coding	Prokr1	Yes
PROX1	-	protein-coding	Prox1	Yes
PRPF40B	HYPC	protein-coding	Prpf40b	Yes
PRR15	-	protein-coding	Prr15	Yes
PRR18	-	protein-coding	Prr18	Yes
PRR5L	PROTOR2	protein-coding	Prr5l	Yes
PRRC2B	BAT2L|BAT2L1|KIAA0515|LQFBS-1	protein-coding	Prrc2b	Yes
PRRT1	C6orf31|DSPD1|IFITMD7|NG5	protein-coding	Prrt1	Yes
PRRX1	AGOTC|PHOX1|PMX1|PRX-1|PRX1	protein-coding	Prrx1	Yes
DRGX	DRG11|PRRXL1	protein-coding	Prrxl1	Yes
PRSS42	TESSP2	protein-coding	Prss42	Yes
PRTG	IGDCC5	protein-coding	Prtg	Yes
PRUNE2	BMCC1|BNIPXL|C9orf65|KIAA0367	protein-coding	Prune2	Yes
PSAP	GLBA|SAP1	protein-coding	Psap	Yes
PSAT1	EPIP|NLS2|PSA|PSAT|PSATD	protein-coding	Psat1	Yes
PSD4	EFA6B|TIC	protein-coding	Psd4	Yes
PSEN2	AD3L|AD4|CMD1V|PS2|STM2	protein-coding	Psen2	Yes
PSMB7	Z	protein-coding	Psmb7	Yes
PSMD6	Rpn7|S10|SGA-113M|p42A|p44S10	protein-coding	Psmd6	Yes
PSMG4	C6orf86|PAC4|bA506K6.2	protein-coding	Psmg4	Yes
PSTPIP1	CD2BP1|CD2BP1L|CD2BP1S|H-PIP|PAPAS|PSTPIP	protein-coding	Pstpip1	Yes
PTBP2	PTBLP|brPTB|nPTB	protein-coding	Ptbp2	Yes
PTCH1	BCNS|NBCCS|PTC|PTC1|PTCH	protein-coding	Ptch1	Yes
PTCHD1	AUTSX4	protein-coding	Ptchd1	Yes
PTEN	10q23del|BZS|CWS1|DEC|GLM2|MHAM|MMAC1|PTEN1|PTENbeta|TEP1	protein-coding	Pten	Yes
PTGER2	EP2	protein-coding	Ptger2	Yes
PTGFRN	CD315|CD9P-1|EWI-F|FPRP|SMAP-6	protein-coding	Ptgfrn	Yes
PTGS1	COX1|COX3|PCOX1|PES-1|PGG/HS|PGHS-1|PGHS1|PHS1|PTGHS	protein-coding	Ptgs1	Yes
PTHLH	BDE2|HHM|PLP|PTHR|PTHRP	protein-coding	Pthlh	Yes
PTK2	FADK|FAK|FAK1|FRNK|PPP1R71|p125FAK|pp125FAK	protein-coding	Ptk2	Yes
PTK2B	CADTK|CAKB|FADK2|FAK2|PKB|PTK|PYK2|RAFTK	protein-coding	Ptk2b	Yes
PTPA	PP2A|PPP2R4|PR53	protein-coding	Ptpa	Yes
PTPN14	CATLPH|PEZ|PTP36	protein-coding	Ptpn14	Yes
PTPRD	HPTP|HPTPD|HPTPDELTA|PTPD|RPTPDELTA	protein-coding	Ptprd	Yes
PTPRF	BNAH2|LAR	protein-coding	Ptprf	Yes
PTPRG	HPTPG|PTPG|R-PTP-GAMMA|RPTPG	protein-coding	Ptprg	Yes
PTPRJ	CD148|DEP1|HPTPeta|R-PTP-ETA|SCC1	protein-coding	Ptprj	Yes
PTPRK	R-PTP-kappa	protein-coding	Ptprk	Yes
PTPRM	PTPRL1|R-PTP-MU|RPTPM|RPTPU|hR-PTPu	protein-coding	Ptprm	Yes
PTPRO	GLEPP1|NPHS6|PTP-OC|PTP-U2|PTPROT|PTPU2|R-PTP-O	protein-coding	Ptpro	Yes
PTPRS	PTPSIGMA|R-PTP-S|R-PTP-sigma	protein-coding	Ptprs	Yes
PTPRZ1	HPTPZ|HPTPzeta|PTP-ZETA|PTP18|PTPRZ|PTPZ|R-PTP-zeta-2|RPTPB|RPTPbeta|phosphacan	protein-coding	Ptprz1	Yes
PTTG2	-	protein-coding	Pttg1	Yes
PTX3	TNFAIP5|TSG-14	protein-coding	Ptx3	Yes
PWP1	IEF-SSP-9502	protein-coding	Pwp1	Yes
PWWP2A	MST101	protein-coding	Pwwp2a	Yes
PXDC1	C6orf145	protein-coding	Pxdc1	Yes
PXDN	ASGD7|COPOA|D2S448|D2S448E|MG50|PRG2|PXN|VPO	protein-coding	Pxdn	Yes
PXN	-	protein-coding	Pxn	Yes
PXYLP1	ACPL2|HEL124|XYLP	protein-coding	Pxylp1	Yes
PYGL	GSD6	protein-coding	Pygl	Yes
PYGO1	-	protein-coding	Pygo1	Yes
QPCT	GCT|QC|sQC	protein-coding	Qpct	Yes
QPRT	HEL-S-90n|QPRTase	protein-coding	Qprt	Yes
QRFPR	AQ27|GPR103|SP9155	protein-coding	Qrfpr	Yes
RAB11FIP2	Rab11-FIP2|nRip11	protein-coding	Rab11fip2	Yes
RAB12	-	protein-coding	Rab12	Yes
RAB17	-	protein-coding	Rab17	Yes
RAB38	NY-MEL-1|rrGTPbp	protein-coding	Rab38	Yes
RAB3GAP2	RAB3-GAP150|RAB3GAP150|SPG69|WARBM2|p150	protein-coding	Rab3gap2	Yes
RAB6B	-	protein-coding	Rab6b	Yes
RAD18	RNF73	protein-coding	Rad18	Yes
RAD23B	HHR23B|HR23B|P58	protein-coding	Rad23b	Yes
RAD51B	R51H2|RAD51L1|REC2	protein-coding	Rad51b	Yes
RAI1	SMCR|SMS	protein-coding	Rai1	Yes
RAI14	NORPEG|RAI13	protein-coding	Rai14	Yes
RALGDS	RGDS|RGF|RalGEF	protein-coding	Ralgds	Yes
RALY	HNRPCL2|P542	protein-coding	Raly	Yes
RANBP17	-	protein-coding	Ranbp17	Yes
RANBP3	-	protein-coding	Ranbp3	Yes
RANBP3L	-	protein-coding	Ranbp3l	Yes
RAP1GAP	RAP1GA1|RAP1GAP1|RAP1GAPII|RAPGAP	protein-coding	Rap1gap	Yes
RAP2A	K-REV|KREV|RAP2|RbBP-30	protein-coding	Rap2a	Yes
RAPGEF1	C3G|GRF2	protein-coding	Rapgef1	Yes
RAPGEF2	CNrasGEF|NRAPGEP|PDZ-GEF1|PDZGEF1|RA-GEF|RA-GEF-1|Rap-GEP|nRap GEP	protein-coding	Rapgef2	Yes
RAPGEF3	CAMP-GEFI|EPAC|EPAC1|HSU79275|bcm910	protein-coding	Rapgef3	Yes
RAPSN	CMS11|CMS4C|FADS|RAPSYN|RNF205	protein-coding	Rapsn	Yes
RARB	HAP|MCOPS12|NR1B2|RARbeta1|RRB2	protein-coding	Rarb	Yes
RASGRF2	GRF2|RAS-GRF2	protein-coding	Rasgrf2	Yes
RASGRP3	GRP3	protein-coding	Rasgrp3	Yes
RASSF10	-	protein-coding	Rassf10	Yes
RASSF2	CENP-34|RASFADIN	protein-coding	Rassf2	Yes
RASSF4	AD037	protein-coding	Rassf4	Yes
RASSF5	Maxp1|NORE1|NORE1A|NORE1B|RAPL|RASSF3	protein-coding	Rassf5	Yes
RAVER2	-	protein-coding	Raver2	Yes
RAX	MCOP3|RX	protein-coding	Rax	Yes
RBFOX1	2BP1|A2BP1|FOX-1|FOX1|HRNBP1	protein-coding	Rbfox1	Yes
RBFOX2	FOX2|Fox-2|HNRBP2|HRNBP2|RBM9|RTA|dJ106I20.3|fxh	protein-coding	Rbfox2	Yes
RBFOX3	FOX-3|FOX3|HRNBP3|NEUN	protein-coding	Rbfox3	Yes
RBM14	COAA|PSP2|SIP|SYTIP1|TMEM137	protein-coding	Rbm14	Yes
RBM15	OTT|OTT1|SPEN	protein-coding	Rbm15	Yes
RBM19	Mrd1	protein-coding	Rbm19	Yes
RBM20	-	protein-coding	Rbm20	Yes
RBM38	HSRNASEB|RNPC1|SEB4B|SEB4D|dJ800J21.2	protein-coding	Rbm38	Yes
RBMS1	C2orf12|HCC-4|MSSP|MSSP-1|MSSP-2|MSSP-3|SCR2|YC1	protein-coding	Rbms1	Yes
RBMS3	-	protein-coding	Rbms3	Yes
RBP1	CRABP-I|CRBP|CRBP1|CRBPI|RBPC	protein-coding	Rbp1	Yes
RBP4	MCOPCB10|RDCCAS	protein-coding	Rbp4	Yes
RBPJ	AOS3|CBF1|IGKJRB|IGKJRB1|KBF2|RBP-J|RBPJK|RBPSUH|SUH|csl	protein-coding	Rbpj	Yes
RBPJL	RBPL|RBPSUHL|SUHL	protein-coding	Rbpjl	Yes
RBX1	BA554C12.1|RNF75|ROC1	protein-coding	Rbx1	Yes
RCN1	HEL-S-84|PIG20|RCAL|RCN	protein-coding	Rcn1	Yes
RCSD1	CAPZIP|MK2S4	protein-coding	Rcsd1	Yes
RDH10	SDR16C4	protein-coding	Rdh10	Yes
RDH14	PAN2|SDR7C4	protein-coding	Rdh14	Yes
RDM1	RAD52B	protein-coding	Rdm1	Yes
REEP1	C2orf23|HMN5B|SPG31|Yip2a	protein-coding	Reep1	Yes
REEP3	C10orf74|Yip2b	protein-coding	Reep3	Yes
REG3A	HIP|HIP/PAP|INGAP|PAP|PAP-H|PAP1|PBCGF|REG-III|REG3	protein-coding	Reg3b	Yes
RELL1	-	protein-coding	Rell1	Yes
RELN	ETL7|LIS2|PRO1598|RL	protein-coding	Reln	Yes
RELT	TNFRSF19L|TRLT	protein-coding	Relt	Yes
RERG	-	protein-coding	Rerg	Yes
REST	GINGF5|HGF5|NRSF|WT6|XBR	protein-coding	Rest	Yes
RFC3	RFC38	protein-coding	Rfc3	Yes
RFLNA	CFM2|FAM101A	protein-coding	Rflna	Yes
RFPL4B	RNF211	protein-coding	Rfpl4b	Yes
RFTN1	MIG2|PIB10|PIG9|RAFTLIN	protein-coding	Rftn1	Yes
RFX3	-	protein-coding	Rfx3	Yes
RFX4	NYD-SP10	protein-coding	Rfx4	Yes
RGL1	RGL	protein-coding	Rgl1	Yes
RGMB	DRAGON	protein-coding	Rgmb	Yes
RGR	RP44	protein-coding	Rgr	Yes
RGS12	-	protein-coding	Rgs12	Yes
RGS17	RGS-17|RGSZ2|hRGS17	protein-coding	Rgs17	Yes
RGS22	CT145|PRTD-NY2	protein-coding	Rgs22	Yes
RGS8	-	protein-coding	Rgs8	Yes
RHBDL3	RHBDL4|VRHO	protein-coding	Rhbdl3	Yes
RHCG	C15orf6|PDRC2|RHGK|SLC42A3	protein-coding	Rhcg	Yes
RHOBTB1	-	protein-coding	Rhobtb1	Yes
RHOF	ARHF|RIF	protein-coding	Rhof	Yes
RHOH	ARHH|TTF	protein-coding	Rhoh	Yes
RHOU	ARHU|CDC42L1|G28K|WRCH1|hG28K	protein-coding	Rhou	Yes
RIC8B	RIC8|hSyn	protein-coding	Ric8b	Yes
RILP	PP10141	protein-coding	Rilp	Yes
RIMS1	CORD7|RAB3IP2|RIM|RIM1	protein-coding	Rims1	Yes
RIMS3	NIM3|RIM3	protein-coding	Rims3	Yes
RIN1	-	protein-coding	Rin1	Yes
RIN2	MACS|RASSF4	protein-coding	Rin2	Yes
RIN3	-	protein-coding	Rin3	Yes
RIPK4	ANKK2|ANKRD3|DIK|NKRD3|PKK|PPS2|RIP4	protein-coding	Ripk4	Yes
RIT2	RIBA|RIN|ROC2	protein-coding	Rit2	Yes
RNASE13	HEL-S-86p|RAL1	protein-coding	Rnase13	Yes
RNF112	BFP|ZNF179	protein-coding	Rnf112	Yes
RNF152	-	protein-coding	Rnf152	Yes
RNF165	ARKL2|RNF111L2	protein-coding	Rnf165	Yes
RNF217	C6orf172|IBRDC1|OSTL|dJ84N20.1	protein-coding	Rnf217	Yes
RNF220	C1orf164	protein-coding	Rnf220	Yes
RNF32	FKSG33|HSD15|LMBR2	protein-coding	Rnf32	Yes
ROBO2	SAX3	protein-coding	Robo2	Yes
ROBO3	HGPPS|HGPPS1|HGPS|RBIG1|RIG1	protein-coding	Robo3	Yes
ROBO4	ECSM4|MRB	protein-coding	Robo4	Yes
ROR1	NTRKR1|dJ537F10.1	protein-coding	Ror1	Yes
ROR2	BDB|BDB1|NTRKR2	protein-coding	Ror2	Yes
RPE	RPE2-1	protein-coding	Rpe	Yes
RPL10L	RPL10_5_1358	protein-coding	Rpl10l	Yes
RPL38	L38	protein-coding	Rpl38	Yes
RPLP1	LP1|P1|RPP1	protein-coding	Rplp1	Yes
RPRM	REPRIMO	protein-coding	Rprm	Yes
RPS21	HLDF|S21	protein-coding	Rps21	Yes
RPS24	DBA3|S24|eS24	protein-coding	Rps24	Yes
RPS29	DBA13|S29|uS14	protein-coding	Rps29	Yes
RPS6KA1	HU-1|MAPKAPK1A|RSK|RSK1|p90Rsk	protein-coding	Rps6ka1	Yes
RPS6KA3	CLS|HU-3|ISPK-1|MAPKAPK1B|MRX19|RSK|RSK2|S6K-alpha3|p90-RSK2|pp90RSK2	protein-coding	Rps6ka3	Yes
RPS6KC1	RPK118|RSKL1|S6K-delta-1|S6PKh1|humS6PKh1	protein-coding	Rps6kc1	Yes
RRAGC	GTR2|RAGC|TIB929	protein-coding	Rragc	Yes
RREB1	FINB|HNT|LZ321|RREB-1|Zep-1	protein-coding	Rreb1	Yes
RSPH1	CT79|RSP44|RSPH10A|TSA2|TSGA2	protein-coding	Rsph1	Yes
RTN4	ASY|NI220/250|NOGO|NSP|NSP-CL|Nbla00271|Nbla10545|RTN-X|RTN4-A|RTN4-B1|RTN4-B2|RTN4-C	protein-coding	Rtn4	Yes
RTN4R	NGR|NOGOR	protein-coding	Rtn4r	Yes
RUFY3	RIPX|SINGAR1|ZFYVE30	protein-coding	Rufy3	Yes
RUFY4	ZFYVE31	protein-coding	Rufy4	Yes
RUNDC3A	RAP2IP|RPIP-8|RPIP8	protein-coding	Rundc3a	Yes
RUNX1	AML1|AML1-EVI-1|AMLCR1|CBF2alpha|CBFA2|EVI-1|PEBP2aB|PEBP2alpha	protein-coding	Runx1	Yes
RUNX1T1	AML1-MTG8|AML1T1|CBFA2T1|CDR|ETO|MTG8|ZMYND2	protein-coding	Runx1t1	Yes
RUNX2	AML3|CBF-alpha-1|CBFA1|CCD|CCD1|CLCD|OSF-2|OSF2|PEA2aA|PEBP2aA	protein-coding	Runx2	Yes
RUNX3	AML2|CBFA3|PEBP2aC	protein-coding	Runx3	Yes
RUSC1	NESCA	protein-coding	Rusc1	Yes
RUVBL1	ECP-54|ECP54|INO80H|NMP 238|NMP238|PONTIN|Pontin52|RVB1|TIH1|TIP49|TIP49A	protein-coding	Ruvbl1	Yes
RXFP2	GPR106|GREAT|INSL3R|LGR8|LGR8.1|RXFPR2	protein-coding	Rxfp2	Yes
RXRG	NR2B3|RXRC	protein-coding	Rxrg	Yes
RYBP	AAP1|APAP-1|DEDAF|YEAF1	protein-coding	Rybp	Yes
S100A6	2A9|5B10|CABP|CACY|PRA|S10A6	protein-coding	S100a6	Yes
S100B	NEF|S100|S100-B|S100beta	protein-coding	S100b	Yes
SACS	ARSACS|DNAJC29|PPP1R138|SPAX6	protein-coding	Sacs	Yes
SALL1	HEL-S-89|HSAL1|Sal-1|TBS|ZNF794	protein-coding	Sall1	Yes
SALL3	ZNF796	protein-coding	Sall3	Yes
SAMD3	-	protein-coding	Samd3	Yes
SAMD4A	SAMD4|SMAUG|SMAUG1|SMG|SMGA	protein-coding	Samd4	Yes
SAMD9	C7orf5|DRIF1|MIRAGE|NFTC|OEF1|OEF2	protein-coding	Samd9l	Yes
SASH1	SH3D6A|dJ323M4.1	protein-coding	Sash1	Yes
SAXO1	C9orf138|FAM154A	protein-coding	Saxo1	Yes
SAYSD1	C6orf64	protein-coding	Saysd1	Yes
SBK1	SBK	protein-coding	Sbk1	Yes
SCAF11	CASP11|SFRS2IP|SIP1|SRRP129|SRSF2IP	protein-coding	Scaf11	Yes
SCG2	CHGC|EM66|SN|SgII	protein-coding	Scg2	Yes
SCGB1A1	CC10|CC16|CCPBP|CCSP|UGB|UP-1|UP1	protein-coding	Scgb1a1	Yes
SCHIP1	SCHIP-1	protein-coding	Schip1	Yes
SCML4	dJ47M23.1	protein-coding	Scml4	Yes
SCN1B	ATFB13|BRGDA5|EIEE52|GEFSP1	protein-coding	Scn1b	Yes
SCN8A	BFIS5|CERIII|CIAT|EIEE13|MED|NaCh6|Nav1.6|PN4	protein-coding	Scn8a	Yes
SCOC	HRIHFB2072|SCOCO|UNC-69	protein-coding	Scoc	Yes
SCRN1	SES1	protein-coding	Scrn1	Yes
SDC2	CD362|HSPG|HSPG1|SYND2	protein-coding	Sdc2	Yes
SDK1	-	protein-coding	Sdk1	Yes
SDK2	-	protein-coding	Sdk2	Yes
SEC14L1	PRELID4A|SEC14L	protein-coding	Sec14l1	Yes
SEC16B	LZTR2|PGPR-p117|RGPR|RGPR-p117|SEC16S	protein-coding	Sec16b	Yes
SEC61B	-	protein-coding	Sec61b	Yes
SECISBP2	SBP2	protein-coding	Secisbp2	Yes
SEMA3D	Sema-Z2|coll-2	protein-coding	Sema3d	Yes
SEMA6A	HT018|SEMA|SEMA6A1|SEMAQ|VIA	protein-coding	Sema6a	Yes
SEMA6D	-	protein-coding	Sema6d	Yes
SEPHS1	SELD|SPS|SPS1	protein-coding	Sephs1	Yes
SEPSECS	LP|PCH2D|SLA|SLA/LP	protein-coding	Sepsecs	Yes
SERGEF	DELGEF|Gnefr	protein-coding	Sergef	Yes
SERINC5	C5orf12|TPO1	protein-coding	Serinc5	Yes
SERP2	C13orf21|bA269C23.1	protein-coding	Serp2	Yes
SERPINB6	CAP|DFNB91|MSTP057|PI-6|PI6|PTI|SPI3	protein-coding	Serpinb6a	Yes
SERPINE2	GDN|GDNPF|PI-7|PI7|PN-1|PN1|PNI	protein-coding	Serpine2	Yes
SERPINE3	-	protein-coding	Serpine3	Yes
SERTAD2	Sei-2|TRIP-Br2|TRIPBR2	protein-coding	Sertad2	Yes
SESN3	SEST3	protein-coding	Sesn3	Yes
SETBP1	MRD29|SEB	protein-coding	Setbp1	Yes
SETD7	KMT7|SET7|SET7/9|SET9	protein-coding	Setd7	Yes
SETMAR	METNASE|Mar1	protein-coding	Setmar	Yes
SETX	ALS4|AOA2|SCAR1|Sen1|bA479K20.2	protein-coding	Setx	Yes
SEZ6L2	BSRPA|PSK-1	protein-coding	Sez6l2	Yes
SFMBT2	-	protein-coding	Sfmbt2	Yes
SFRP1	FRP|FRP-1|FRP1|FrzA|SARP2	protein-coding	Sfrp1	Yes
SFXN3	BA108L7.2|SFX3|SLC56A3	protein-coding	Sfxn3	Yes
SFXN5	BBG-TCC|SLC56A5	protein-coding	Sfxn5	Yes
SGCD	35DAG|CMD1L|DAGD|SG-delta|SGCDP|SGD	protein-coding	Sgcd	Yes
SH2D3C	CHAT|NSP3|PRO34088|SHEP1	protein-coding	Sh2d3c	Yes
SH2D4B	-	protein-coding	Sh2d4b	Yes
SH3BP5	SAB|SH3BP-5	protein-coding	Sh3bp5	Yes
SH3GL3	CNSA3|EEN-B2|HsT19371|SH3D2C|SH3P13	protein-coding	Sh3gl3	Yes
SH3GLB2	PP6569|PP9455|RRIG1	protein-coding	Sh3glb2	Yes
SH3PXD2A	FISH|SH3MD1|TKS5	protein-coding	Sh3pxd2a	Yes
SH3PXD2B	FAD49|FTHS|HOFI|KIAA1295|TKS4|TSK4	protein-coding	Sh3pxd2b	Yes
SH3RF1	POSH|RNF142|SH3MD2	protein-coding	Sh3rf1	Yes
SH3RF2	HEPP1|POSHER|PPP1R39|RNF158	protein-coding	Sh3rf2	Yes
SH3TC2	CMT4C|MNMN	protein-coding	Sh3tc2	Yes
SHANK3	DEL22q13.3|PROSAP2|PSAP2|SCZD15|SPANK-2	protein-coding	Shank3	Yes
SHB	bA3J10.2	protein-coding	Shb	Yes
SHC1	SHC|SHCA	protein-coding	Shc1	Yes
SHF	-	protein-coding	Shf	Yes
SHH	HHG1|HLP3|HPE3|MCOPCB5|SMMCI|ShhNC|TPT|TPTPS	protein-coding	Shh	Yes
SHISA2	C13orf13|PRO28631|TMEM46|WGAR9166|bA398O19.2|hShisa	protein-coding	Shisa2	Yes
SHISA3	hShisa3	protein-coding	Shisa3	Yes
SHISA5	SCOTIN	protein-coding	Shisa5	Yes
SHISA9	CKAMP44	protein-coding	Shisa9	Yes
SHROOM3	APXL3|MSTP013|SHRM|ShrmL	protein-coding	Shroom3	Yes
SHROOM4	SHAP|shrm4	protein-coding	Shroom4	Yes
SHTN1	KIAA1598|shootin-1	protein-coding	Shtn1	Yes
SIAH3	-	protein-coding	Siah3	Yes
SIM1	bHLHe14	protein-coding	Sim1	Yes
SIM2	HMC13F06|HMC29C01|SIM|bHLHe15	protein-coding	Sim2	Yes
SIPA1L2	SPAL2	protein-coding	Sipa1l2	Yes
SIRPA	BIT|CD172A|MFR|MYD-1|P84|PTPNS1|SHPS1|SIRP	protein-coding	Sirpa	Yes
SIX2	-	protein-coding	Six2	Yes
SKI	SGS|SKV	protein-coding	Ski	Yes
SKIL	SNO|SnoA|SnoI|SnoN	protein-coding	Skil	Yes
SKOR1	CORL1|FUSSEL15|LBXCOR1	protein-coding	Skor1	Yes
SKOR2	CH18515|CORL2|FUSSEL18	protein-coding	Skor2	Yes
SLAIN1	C13orf32	protein-coding	Slain1	Yes
SLC10A4	P4	protein-coding	Slc10a4	Yes
SLC12A2	BSC|BSC2|NKCC1|PPP1R141	protein-coding	Slc12a2	Yes
SLC13A3	NADC3|SDCT2	protein-coding	Slc13a3	Yes
SLC13A4	NAS2|SUT-1|SUT1	protein-coding	Slc13a4	Yes
SLC14A2	HUT2|UT-A2|UT2|UTA|UTR|hUT-A6	protein-coding	Slc14a2	Yes
SLC17A6	DNPI|VGLUT2	protein-coding	Slc17a6	Yes
SLC17A7	BNPI|VGLUT1	protein-coding	Slc17a7	Yes
SLC18A2	SVAT|SVMT|VAT2|VMAT2	protein-coding	Slc18a2	Yes
SLC1A3	EA6|EAAT1|GLAST|GLAST1	protein-coding	Slc1a3	Yes
SLC1A4	ASCT1|SATT|SPATCCM	protein-coding	Slc1a4	Yes
SLC1A7	AAAT|EAAT5	protein-coding	Slc1a7	Yes
SLC22A16	CT2|FLIPT2|HEL-S-18|OAT6|OCT6|OKB1|dJ261K5.1	protein-coding	Slc22a16	Yes
SLC22A11	OAT4|hOAT4	protein-coding	Slc22a22/Slc22a12	Yes
SLC22A23	C6orf85	protein-coding	Slc22a23	Yes
SLC22A6	HOAT1|OAT1|PAHT|ROAT1	protein-coding	Slc22a6	Yes
SLC24A2	NCKX2	protein-coding	Slc24a2	Yes
SLC24A4	AI2A5|NCKX4|SHEP6|SLC24A2	protein-coding	Slc24a4	Yes
SLC25A26	COXPD28|SAMC	protein-coding	Slc25a26	Yes
SLC25A48	-	protein-coding	Slc25a48	Yes
SLC25A52	MCART2	protein-coding	Slc25a51	Yes
SLC26A4	DFNB4|EVA|PDS|TDH2B	protein-coding	Slc26a4	Yes
SLC26A5	DFNB61|PRES	protein-coding	Slc26a5	Yes
SLC27A2	ACSVL1|FACVL1|FATP2|HsT17226|VLACS|VLCS|hFACVL1	protein-coding	Slc27a2	Yes
SLC28A3	CNT3	protein-coding	Slc28a3	Yes
SLC29A3	ENT3|HCLAP|HJCD|PHID	protein-coding	Slc29a3	Yes
SLC2A10	ATS|GLUT10	protein-coding	Slc2a10	Yes
[truncated: 5,138 more rows]

## Sheet: SHH-MB
Table S9: Summary of similarity between human SHH-MBs and SmoA1 MBs (Genes), related to Figure 3E
Genes found in human MBs	Gene Alias	Gene Type	Mouse ortholog	Genes found in SmoA1 MBs
ABCC4	MOAT-B|MOATB|MRP4	protein-coding	Abcc4	Yes
ABCG1	ABC8|WHITE1	protein-coding	Abcg1	Yes
ACTL7B	Tact1	protein-coding	Actl7b	Yes
ADAM12	ADAM12-OT1|CAR10|MCMP|MCMPMltna|MLTN|MLTNA	protein-coding	Adam12	Yes
ADAMTS14	-	protein-coding	Adamts14	Yes
ADAMTS5	ADAM-TS 11|ADAM-TS 5|ADAM-TS5|ADAMTS-11|ADAMTS-5|ADAMTS11|ADMP-2	protein-coding	Adamts5	Yes
ADGRA3	GPR125|PGR21|TEM5L	protein-coding	Adgra3	Yes
ADGRL1	CIRL1|CL1|LEC2|LPHN1	protein-coding	Adgrl1	Yes
AHDC1	MRD25	protein-coding	Ahdc1	Yes
ALK	CD246|NBLST3	protein-coding	Alk	Yes
AMPD3	-	protein-coding	Ampd3	Yes
AMZ2	-	protein-coding	Amz2	Yes
ANKDD1B	-	protein-coding	Ankdd1b	Yes
ANO2	C12orf3|TMEM16B	protein-coding	Ano2	Yes
APBA2	D15S1518E|HsT16821|LIN-10|MGC:14091|MINT2|X11-BETA|X11L	protein-coding	Apba2	Yes
APBB1	FE65|MGC:9072|RIR	protein-coding	Apbb1	Yes
APC2	APCL	protein-coding	Apc2	Yes
APEH	AARE|ACPH|APH|D3F15S2|D3S48E|DNF15S2|OPH	protein-coding	Apeh	Yes
APP	AAA|ABETA|ABPP|AD1|APPI|CTFgamma|CVAP|PN-II|PN2|preA4	protein-coding	App	Yes
ARHGAP28	-	protein-coding	Arhgap28	Yes
ARHGEF2	GEF|GEF-H1|GEFH1|LFP40|NEDMHM|P40	protein-coding	Arhgef2	Yes
ARHGEF3	GEF3|STA3|XPLN	protein-coding	Arhgef3	Yes
ARHGEF7	BETA-PIX|COOL-1|COOL1|Nbla10314|P50|P50BP|P85|P85COOL1|P85SPR|PAK3|PIXB	protein-coding	Arhgef7	Yes
ARPP21	ARPP-21|R3HDM3|RCS|TARPP	protein-coding	Arpp21	Yes
ARX	CT121|EIEE1|ISSX|MRX29|MRX32|MRX33|MRX36|MRX38|MRX43|MRX54|MRX76|MRX87|MRXS1|PRTS	protein-coding	Arx	Yes
ATF3	-	protein-coding	Atf3	Yes
ATP2B2	PMCA2|PMCA2a|PMCA2i	protein-coding	Atp2b2	Yes
ATP8A2	ATP|ATPIB|CAMRQ4|IB|ML-1	protein-coding	Atp8a2	Yes
ATP8B1	ATPIC|BRIC|FIC1|ICP1|PFIC|PFIC1	protein-coding	Atp8b1	Yes
BARHL2	-	protein-coding	Barhl2	Yes
BASP1	CAP-23|CAP23|NAP-22|NAP22	protein-coding	Basp1	Yes
BCAR1	CAS|CAS1|CASS1|CRKAS|P130Cas	protein-coding	Bcar1	Yes
BCAT1	BCATC|BCT1|ECA39|MECA39|PNAS121|PP18	protein-coding	Bcat1	Yes
BCL2L11	BAM|BIM|BOD	protein-coding	Bcl2l11	Yes
BCL2L14	BCLG	protein-coding	Bcl2l14	Yes
BCL9L	BCL9-2|DLNB11	protein-coding	Bcl9l	Yes
BCOR	ANOP2|MAA2|MCOPS2	protein-coding	Bcor	Yes
BEND4	CCDC4	protein-coding	Bend4	Yes
BMP7	OP-1	protein-coding	Bmp7	Yes
BMPR1B	ALK-6|ALK6|AMDD|BDA1D|BDA2|CDw293	protein-coding	Bmpr1b	Yes
BTBD11	ABTB2B	protein-coding	Btbd11	Yes
C11orf87	LOH11CR1A|NEURIM1	protein-coding	AI593442	Yes
C1orf216	-	protein-coding	5730409E04Rik	Yes
C2CD5	CDP138|KIAA0528	protein-coding	C2cd5	Yes
CACHD1	-	protein-coding	Cachd1	Yes
CACNA1A	APCA|BI|CACNL1A4|CAV2.1|EA2|EIEE42|FHM|HPCA|MHP|MHP1|SCA6	protein-coding	Cacna1a	Yes
CACNA1E	BII|CACH6|CACNL1A6|Cav2.3|gm139	protein-coding	Cacna1e	Yes
CALM3	CaM|CaMIII|HEL-S-72|PHKD|PHKD3	protein-coding	Calm3	Yes
CAMK2B	CAM2|CAMK2|CAMKB|MRD54	protein-coding	Camk2b	Yes
CAPN9	GC36|nCL-4	protein-coding	Capn9	Yes
CASR	CAR|EIG8|FHH|FIH|GPRC2A|HHC|HHC1|HYPOC1|NSHPT|PCAR1|hCasR	protein-coding	Casr	Yes
CBLN1	-	protein-coding	Cbln1	Yes
CCDC3	-	protein-coding	Ccdc3	Yes
CCNY	C10orf9|CBCP1|CCNX|CFP1	protein-coding	Ccny	Yes
CD34	-	protein-coding	Cd34	Yes
CDCP1	CD318|SIMA135|TRASK	protein-coding	Cdcp1	Yes
CDH15	CDH14|CDH3|CDHM|MCAD|MRD3	protein-coding	Cdh15	Yes
CDH16	-	protein-coding	Cdh16	Yes
CDHR3	CDH28	protein-coding	Cdhr3	Yes
CDK5RAP3	C53|HSF-27|IC53|LZAP|MST016|OK/SW-cl.114|PP1553	protein-coding	Cdk5rap3	Yes
CDYL	CDYL1	protein-coding	Cdyl	Yes
CEND1	BM88	protein-coding	Cend1	Yes
CHD7	CRG|HH5|IS3|KAL5	protein-coding	Chd7	Yes
CHN2	ARHGAP3|BCH|CHN2-3|RHOGAP3	protein-coding	Chn2	Yes
CHRD	-	protein-coding	Chrd	Yes
CHST11	C4ST|C4ST-1|C4ST1|HSA269537	protein-coding	Chst11	Yes
CKB	B-CK|BCK|CKBB|CPK-B|HEL-211|HEL-S-29	protein-coding	Ckb	Yes
CLDN23	CLDNL|hCG1646163	protein-coding	Cldn23	Yes
CNGA3	ACHM2|CCNC1|CCNCa|CCNCalpha|CNCG3|CNG3	protein-coding	Cnga3	Yes
CNMD	BRICD3|CHM-I|CHM1|LECT1|MYETS1	protein-coding	Cnmd	Yes
CNNM2	ACDP2|HOMG6|HOMGSMR	protein-coding	Cnnm2	Yes
CNNM4	ACDP4	protein-coding	Cnnm4	Yes
CNPY1	-	protein-coding	Cnpy1	Yes
CNTN2	AXT|FAME5|TAG-1|TAX|TAX1	protein-coding	Cntn2	Yes
CNTNAP5	caspr5	protein-coding	Cntnap5a	Yes
COBL	-	protein-coding	Cobl	Yes
COCH	COCH-5B2|COCH5B2|DFNA9	protein-coding	Coch	Yes
COL23A1	-	protein-coding	Col23a1	Yes
COL24A1	-	protein-coding	Col24a1	Yes
COLGALT2	C1orf17|ColGalT 2|GLT25D2	protein-coding	Colgalt2	Yes
CORO2B	CLIPINC	protein-coding	Coro2b	Yes
COX14	C12orf62|PCAG1	protein-coding	Cox14	Yes
CPQ	LDP|PGCP	protein-coding	Cpq	Yes
CSDC2	PIPPIN|dJ347H13.2	protein-coding	Csdc2	Yes
CTNND2	GT24|NPRAP	protein-coding	Ctnnd2	Yes
CWC27	NY-CO-10|RPSKA|SDCCAG-10|SDCCAG10	protein-coding	Cwc27	Yes
CXXC5	CF5|HSPC195|RINF|WID	protein-coding	Cxxc5	Yes
CYP27A1	CP27|CTX|CYP27	protein-coding	Cyp27a1	Yes
DAB2IP	AF9Q34|AIP-1|AIP1|DIP1/2	protein-coding	Dab2ip	Yes
DBX1	-	protein-coding	Dbx1	Yes
DCC	CRC18|CRCR1|HGPPS2|IGDCC1|MRMV1|NTN1R1	protein-coding	Dcc	Yes
DCT	TRP-2|TYRP2	protein-coding	Dct	Yes
DERL3	C22orf14|IZP6|LLN2|derlin-3	protein-coding	Derl3	Yes
DHCR24	DCE|Nbla03646|SELADIN1|seladin-1	protein-coding	Dhcr24	Yes
DIP2B	-	protein-coding	Dip2b	Yes
DISP2	C15orf36|DISPB|HsT16908|LINC00594	protein-coding	Disp2	Yes
DLEU1-AS1	LINC01308	ncRNA	Dleu7	Yes
DLGAP4	DAP-4|DAP4|DLP4|SAPAP-4|SAPAP4	protein-coding	Dlgap4	Yes
DLL4	AOS6|hdelta2	protein-coding	Dll4	Yes
DMTN	DMT|EPB49	protein-coding	Dmtn	Yes
DTX1	RNF140|hDx-1	protein-coding	Dtx1	Yes
DUSP1	CL100|HVH1|MKP-1|MKP1|PTPN10	protein-coding	Dusp1	Yes
E2F8	E2F-8	protein-coding	E2f8	Yes
EDN2	ET-2|ET2|PPET2	protein-coding	Edn2	Yes
EDN3	ET-3|ET3|HSCR4|PPET3|WS4B	protein-coding	Edn3	Yes
EEF1A2	EEF1AL|EF-1-alpha-2|EF1A|EIEE33|HS1|MRD38|STN|STNL	protein-coding	Eef1a2	Yes
EFNA5	AF1|EFL5|EPLG7|GLC1M|LERK7|RAGS	protein-coding	Efna5	Yes
EFNB2	EPLG5|HTKL|Htk-L|LERK5	protein-coding	Efnb2	Yes
EGLN3	HIFP4H3|HIFPH3|PHD3	protein-coding	Egln3	Yes
ELOVL5	HELO1|SCA38|dJ483K16.1	protein-coding	Elovl5	Yes
EMP1	CL-20|EMP-1|TMP	protein-coding	Emp1	Yes
EN2	-	protein-coding	En2	Yes
ENGASE	-	protein-coding	Engase	Yes
EPB41L3	4.1B|DAL-1|DAL1	protein-coding	Epb41l3	Yes
EPHA4	HEK8|SEK|TYRO1	protein-coding	Epha4	Yes
EPHA6	EHK-2|EHK2|EK12|EPA6|HEK12|PRO57066	protein-coding	Epha6	Yes
EPHB1	ELK|EPHT2|Hek6|NET	protein-coding	Ephb1	Yes
ERI1	3'HEXO|HEXO|THEX1	protein-coding	Eri1	Yes
ESRRB	DFNB35|ERR2|ERRb|ESRL2|NR3B2	protein-coding	Esrrb	Yes
EYA2	EAB1	protein-coding	Eya2	Yes
FABP6	I-15P|I-BABP|I-BALB|I-BAP|ILBP|ILBP3|ILLBP	protein-coding	Fabp6	Yes
FAIM2	LFG|LFG2|NGP35|NMP35|TMBIM2	protein-coding	Faim2	Yes
FAM131A	C3orf40|FLAT715|PRO1378	protein-coding	Fam131a	Yes
FAM131C	C1orf117	protein-coding	Fam131c	Yes
FAM135B	C8ORFK32	protein-coding	Fam135b	Yes
FAM171A1	C10orf38	protein-coding	Fam171a1	Yes
FAM25A	bA96C23.5	protein-coding	Fam25c	Yes
FAM78A	C9orf59	protein-coding	Fam78a	Yes
FAT2	CDHF8|CDHR9|HFAT2|MEGF1|SCA45	protein-coding	Fat2	Yes
FEZF1	FEZ|HH22|ZNF312B	protein-coding	Fezf1	Yes
FEZF2	FEZ|FEZL|FKSG36|TOF|ZFP312|ZNF312	protein-coding	Fezf2	Yes
FGF14	FGF-14|FHF-4|FHF4|SCA27	protein-coding	Fgf14	Yes
FOS	AP-1|C-FOS|p55	protein-coding	Fos	Yes
FOXD1	FKHL8|FREAC-4|FREAC4	protein-coding	Foxd1	Yes
FOXF2	FKHL6|FREAC-2|FREAC2	protein-coding	Foxf2	Yes
FOXO3	AF6q21|FKHRL1|FKHRL1P2|FOXO2|FOXO3A	protein-coding	Foxo3	Yes
FRMD4B	6030440G05Rik|GRSP1	protein-coding	Frmd4b	Yes
FSTL4	-	protein-coding	Fstl4	Yes
FURIN	FUR|PACE|PCSK3|SPC1	protein-coding	Furin	Yes
FZD2	Fz2|fz-2|fzE2|hFz2	protein-coding	Fzd2	Yes
GABRD	EIG10|EJM7|GEFSP5	protein-coding	Gabrd	Yes
GABRR3	-	protein-coding	Gabrr3	Yes
GALC	-	protein-coding	Galc	Yes
GALNT12	CRCS1|GalNAc-T12	protein-coding	Galnt12	Yes
GALNT18	GALNACT18|GALNT15|GALNTL4|GalNAc-T15|GalNAc-T18	protein-coding	Galnt18	Yes
GAS7	-	protein-coding	Gas7	Yes
GDF10	BIP|BMP-3b|BMP3B	protein-coding	Gdf10	Yes
GLI3	ACLS|GCPS|GLI3-190|GLI3FL|PAP-A|PAPA|PAPA1|PAPB|PHS|PPDIV	protein-coding	Gli3	Yes
GNG3	-	protein-coding	Gng3	Yes
GOLPH3	GOPP1|GPP34|MIDAS|Vps74	protein-coding	Golph3	Yes
GOPC	CAL|FIG|GOPC1|PIST|dJ94G16.2	protein-coding	Gopc	Yes
GPRC5C	RAIG-3|RAIG3	protein-coding	Gprc5c	Yes
GPRIN3	GRIN3	protein-coding	Gprin3	Yes
GRAMD1B	LINC01059	protein-coding	Gramd1b	Yes
GRHL2	BOM|DFNA28|ECTDS|TFCP2L3	protein-coding	Grhl2	Yes
GRIK2	EAA4|GLR6|GLUK6|GLUR6|GluK2|MRT6	protein-coding	Grik2	Yes
GRIK3	EAA5|GLR7|GLUR7|GluK3|GluR7a	protein-coding	Grik3	Yes
GRIN2C	GluN2C|NMDAR2C|NR2C	protein-coding	Grin2c	Yes
GRK2	ADRBK1|BARK1|BETA-ARK1	protein-coding	Grk2	Yes
GRM3	GLUR3|GPRC1C|MGLUR3|mGlu3	protein-coding	Grm3	Yes
GRM4	GPRC1D|MGLUR4|mGlu4	protein-coding	Grm4	Yes
GSG1L	PRO19651	protein-coding	Gsg1l	Yes
H2AFY2	macroH2A2	protein-coding	H2afy2	Yes
HADH	HAD|HADH1|HADHSC|HCDH|HHF4|MSCHAD|SCHAD	protein-coding	Hadh	Yes
HAND1	Hxt|Thing1|bHLHa27|eHand	protein-coding	Hand1	Yes
HES1	HES-1|HHL|HRY|bHLHb39	protein-coding	Hes1	Yes
HEY1	BHLHb31|CHF2|HERP2|HESR1|HRT-1|OAF1|hHRT1	protein-coding	Hey1	Yes
HNRNPH1	HNRPH|HNRPH1|hnRNPH	protein-coding	Hnrnph1	Yes
HOXC4	HOX3|HOX3E|cp19	protein-coding	Hoxc4	Yes
HPCAL1	BDR1|HLP2|VILIP-3	protein-coding	Hpcal1	Yes
HPDL	4-HPPD-L|GLOXD1	protein-coding	Hpdl	Yes
HR	ALUNC|AU|HSA277165|HYPT4|MUHH|MUHH1	protein-coding	Hr	Yes
HTATIP2	CC3|SDR44U1|TIP30	protein-coding	Htatip2	Yes
IER2	ETR101	protein-coding	Ier2	Yes
IFFO1	HOM-TES-103|IFFO	protein-coding	Iffo1	Yes
IFFO2	-	protein-coding	Iffo2	Yes
IFITM10	DSPA3	protein-coding	Ifitm10	Yes
IFNK	IFNT1|INFE1	protein-coding	Ifnk	Yes
IGSF9B	-	protein-coding	Igsf9b	Yes
IKBKE	IKK-E|IKK-i|IKKE|IKKI	protein-coding	Ikbke	Yes
IL16	LCF|NIL16|PRIL16|prIL-16	protein-coding	Il16	Yes
INPP5A	5PTASE	protein-coding	Inpp5a	Yes
INSM1	IA-1|IA1	protein-coding	Insm1	Yes
IQCA1	4930465P12Rik|DRC11|IQCA	protein-coding	Iqca	Yes
IRF2BP2	CVID14	protein-coding	Irf2bp2	Yes
IRF2BPL	C14orf4|EAP1	protein-coding	Irf2bpl	Yes
IRX3	IRX-1|IRXB1	protein-coding	Irx3	Yes
IRX5	HMMS|IRX-2a|IRXB2	protein-coding	Irx5	Yes
ITGA8	-	protein-coding	Itga8	Yes
ITPR2	ANHD|CFAP48|INSP3R2|IP3R2	protein-coding	Itpr2	Yes
JDP2	JUNDM2	protein-coding	Jdp2	Yes
KCNA3	HGK5|HLK3|HPCN3|HUKIII|KV1.3|MK3|PCN3	protein-coding	Kcna3	Yes
KCNA4	HBK4|HK1|HPCN2|HUKII|KCNA4L|KCNA8|KV1.4|PCN2	protein-coding	Kcna4	Yes
KCNC1	EPM7|KV3.1|KV4|NGK2	protein-coding	Kcnc1	Yes
KCNG3	KV10.1|KV6.3	protein-coding	Kcng3	Yes
KCNH2	ERG-1|ERG1|H-ERG|HERG|HERG1|Kv11.1|LQT2|SQT1	protein-coding	Kcnh2	Yes
KCNJ12	IRK-2|IRK2|KCNJN1|Kir2.2|Kir2.2v|hIRK|hIRK1|hkir2.2x|kcnj12x	protein-coding	Kcnj12	Yes
KCNJ3	GIRK1|KGA|KIR3.1	protein-coding	Kcnj3	Yes
KCNK1	DPK|HOHO|K2P1|K2p1.1|KCNO1|TWIK-1|TWIK1	protein-coding	Kcnk1	Yes
KCNMA1	BKTM|CADEDS|KCa1.1|MaxiK|PNKD3|SAKCA|SLO|SLO-ALPHA|SLO1|bA205K10.1|hSlo|mSLO1	protein-coding	Kcnma1	Yes
KCNS2	KV9.2	protein-coding	Kcns2	Yes
KCTD1	C18orf5	protein-coding	Kctd1	Yes
KDR	CD309|FLK1|VEGFR|VEGFR2	protein-coding	Kdr	Yes
KHDRBS1	Sam68|p62|p68	protein-coding	Khdrbs1	Yes
KIF5C	CDCBM2|KINN|NKHC|NKHC-2|NKHC2	protein-coding	Kif5c	Yes
KIT	C-Kit|CD117|PBT|SCFR	protein-coding	Kit	Yes
KL	-	protein-coding	Kl	Yes
KLF12	AP-2rep|AP2REP|HSPC122	protein-coding	Klf12	Yes
KLF13	BTEB3|FKLF2|NSLP1|RFLAT-1|RFLAT1	protein-coding	Klf13	Yes
KLF14	BTEB5	protein-coding	Klf14	Yes
KLF4	EZF|GKLF	protein-coding	Klf4	Yes
KLHL38	C8ORFK36	protein-coding	Klhl38	Yes
L1CAM	CAML1|CD171|HSAS|HSAS1|MASA|MIC5|N-CAM-L1|N-CAML1|NCAM-L1|S10|SPG1	protein-coding	L1cam	Yes
L3MBTL4	HsT1031	protein-coding	L3mbtl4	Yes
LAMA3	BM600|E170|LAMNA|LOCS	protein-coding	Lama3	Yes
LAMA5	-	protein-coding	Lama5	Yes
LAMC2	B2T|BM600|CSF|EBR2|EBR2A|LAMB2T|LAMNB2	protein-coding	Lamc2	Yes
LDLRAP1	ARH|ARH1|ARH2|FHCB1|FHCB2	protein-coding	Ldlrap1	Yes
LGALSL	GRP|HSPC159	protein-coding	Lgalsl	Yes
LMX1A	LMX1|LMX1.1	protein-coding	Lmx1a	Yes
LOXL4	LOXC	protein-coding	Loxl4	Yes
LRPAP1	A2MRAP|A2RAP|HBP44|MRAP|MYP23|RAP|alpha-2-MRAP	protein-coding	Lrpap1	Yes
LRRC3B	LRP15	protein-coding	Lrrc3b	Yes
LRRC4B	HSM|LRIG4|NGL-3	protein-coding	Lrrc4b	Yes
LRRN2	FIGLER7|GAC1|LRANK1|LRRN5	protein-coding	Lrrn2	Yes
LTBP1	-	protein-coding	Ltbp1	Yes
LY6E	RIG-E|RIGE|SCA-2|SCA2|TSA-1	protein-coding	Ly6e	Yes
LYL1	bHLHa18	protein-coding	Lyl1	Yes
MAF	AYGRP|CCA4|CTRCT21|c-MAF	protein-coding	Maf	Yes
MAL2	-	protein-coding	Mal2	Yes
MAP1B	FUTSCH|MAP5|PPP1R102	protein-coding	Map1b	Yes
MAPK8IP1	IB1|JIP-1|JIP1|PRKM8IP	protein-coding	Mapk8ip1	Yes
MAPRE1	EB1	protein-coding	Mapre1	Yes
MAPRE2	CSCSC2|EB1|EB2|RP1	protein-coding	Mapre2	Yes
MAPRE3	EB3|EBF3|EBF3-S|RP3	protein-coding	Mapre3	Yes
MAT2B	MAT-II|MATIIbeta|Nbla02999|SDR23E1|TGR	protein-coding	Mat2b	Yes
MCF2L	ARHGEF14|DBS|OST	protein-coding	Mcf2l	Yes
MEF2D	-	protein-coding	Mef2d	Yes
METTL21EP	METTL21CP1	pseudo	Mettl21e	Yes
MGLL	HU-K5|HUK5|MAGL|MGL	protein-coding	Mgll	Yes
MGST2	GST2|MGST-II	protein-coding	Mgst2	Yes
MICAL2	MICAL-2|MICAL2PV1|MICAL2PV2	protein-coding	Mical2	Yes
MICALCL	Ebitein1	protein-coding	Micalcl	Yes
MIR7109	hsa-mir-7109	ncRNA	Pisd	Yes
MLLT1	ENL|LTG19|YEATS1	protein-coding	Mllt1	Yes
MN1	MGCR|MGCR1|MGCR1-PEN|dJ353E16.2	protein-coding	Mn1	Yes
MPDZ	HYC2|MUPP1	protein-coding	Mpdz	Yes
MSRA	PMSR	protein-coding	Msra	Yes
MTCL1	CCDC165|KIAA0802|SOGA2	protein-coding	Mtcl1	Yes
MTDH	3D3|AEG-1|AEG1|LYRIC|LYRIC/3D3	protein-coding	Mtdh	Yes
MTHFR	-	protein-coding	Mthfr	Yes
MTMR2	CMT4B|CMT4B1	protein-coding	Mtmr2	Yes
MTNR1B	FGQTL2|MEL-1B-R|MT2	protein-coding	Mtnr1b	Yes
MYLK	AAT7|KRP|MLCK|MLCK1|MLCK108|MLCK210|MSTP083|MYLK1|smMLCK	protein-coding	Mylk	Yes
MYO1E	FSGS6|HuncM-IC|MYO1C	protein-coding	Myo1e	Yes
MYRIP	SLAC2-C|SLAC2C	protein-coding	Myrip	Yes
NAPA	SNAPA	protein-coding	Napa	Yes
NARS2	DFNB94|SLM5|asnRS	protein-coding	Nars2	Yes
NAV2	HELAD1|POMFIL2|RAINB1|STEERIN2|UNC53H2	protein-coding	Nav2	Yes
NCALD	-	protein-coding	Ncald	Yes
NCDN	-	protein-coding	Ncdn	Yes
NCK2	GRB4|NCKbeta	protein-coding	Nck2	Yes
NCKAP5	ERIH1|ERIH2|NAP5	protein-coding	Nckap5	Yes
NCOR2	CTG26|N-CoR2|SMAP270|SMRT|SMRTE|SMRTE-tau|TNRC14|TRAC|TRAC-1|TRAC1	protein-coding	Ncor2	Yes
NCS1	FLUP|FREQ	protein-coding	Ncs1	Yes
NEUROD1	BETA2|BHF-1|MODY6|NEUROD|bHLHa3	protein-coding	Neurod1	Yes
NFIC	CTF|CTF5|NF-I|NFI	protein-coding	Nfic	Yes
NFIX	CTF|MRSHSS|NF-I/X|NF1-X|NF1A|SOTOS2	protein-coding	Nfix	Yes
NHLRC3	-	protein-coding	Nhlrc3	Yes
NME3	DR-nm23|NDPK-C|NDPKC|NM23-H3|NM23H3|c371H6.2	protein-coding	Nme3	Yes
NR1D1	EAR1|REVERBA|REVERBalpha|THRA1|THRAL|ear-1|hRev	protein-coding	Nr1d1	Yes
NRN1	NRN|dJ380B8.2	protein-coding	Nrn1	Yes
NRXN2	-	protein-coding	Nrxn2	Yes
NSD1	ARA267|KMT3B|SOTOS|SOTOS1|STO	protein-coding	Nsd1	Yes
NT5DC3	TU12B1-TY|TU12B1TY	protein-coding	Nt5dc3	Yes
NTRK3	GP145-TrkC|TRKC|gp145(trkC)	protein-coding	Ntrk3	Yes
NUFIP1	NUFIP|bA540M5.1	protein-coding	Nufip1	Yes
NUP210	GP210|POM210	protein-coding	Nup210	Yes
NXPH1	NPH1|Nbla00697	protein-coding	Nxph1	Yes
OCA2	BEY|BEY1|BEY2|BOCA|D15S12|EYCL|EYCL2|EYCL3|HCL3|P|PED|SHEP1	protein-coding	Oca2	Yes
OLFM1	AMY|NOE1|NOELIN1|OlfA	protein-coding	Olfm1	Yes
OLFM4	GC1|GW112|OLM4|OlfD|UNQ362|bA209J19.1|hGC-1|hOLfD	protein-coding	Olfm4	Yes
OLIG3	Bhlhb7|bHLHe20	protein-coding	Olig3	Yes
OPCML	IGLON1|OBCAM|OPCM	protein-coding	Opcml	Yes
OSBPL10	ORP10|OSBP9	protein-coding	Osbpl10	Yes
OTP	-	protein-coding	Otp	Yes
OXCT2	FKSG25|SCOTT	protein-coding	Oxct2a	Yes
PACSIN2	SDPII	protein-coding	Pacsin2	Yes
PALLD	CGI-151|CGI151|MYN|PNCA1|SIH002	protein-coding	Palld	Yes
PARD3	ASIP|Baz|PAR3|PAR3alpha|PARD-3|PARD3A|PPP1R118|SE2-5L16|SE2-5LT1|SE2-5T2	protein-coding	Pard3	Yes
PAX6	AN|AN2|ASGD5|D11S812E|FVH1|MGDA|WAGR	protein-coding	Pax6	Yes
PBX1	CAKUHED	protein-coding	Pbx1	Yes
PBX3	-	protein-coding	Pbx3	Yes
PCSK5	PC5|PC6|PC6A|SPC6	protein-coding	Pcsk5	Yes
PDE4B	DPDE4|PDEIVB	protein-coding	Pde4b	Yes
PDE4D	ACRDYS2|DPDE3|HSPDE4D|PDE43|PDE4DN2|STRK1	protein-coding	Pde4d	Yes
PGAM2	GSD10|PGAM-M|PGAMM	protein-coding	Pgam2	Yes
PHF11	APY|BCAP|IGEL|IGER|IGHER|NY-REN-34|NYREN34	protein-coding	Phf11d	Yes
PHF2	CENP-35|GRC5|JHDM1E|KDM7C	protein-coding	Phf2	Yes
PHF3	-	protein-coding	Phf3	Yes
PHGDH	3-PGDH|3PGDH|HEL-S-113|NLS|NLS1|PDG|PGAD|PGD|PGDH|PHGDHD|SERA	protein-coding	Phgdh	Yes
PHYHIP	DYRK1AP3|PAHX-AP|PAHXAP1	protein-coding	Phyhip	Yes
PIEZO2	C18orf30|C18orf58|DA3|DA5|DAIPT|FAM38B|FAM38B2|HsT748|HsT771|MWKS	protein-coding	Piezo2	Yes
PIP5K1C	LCCS3|PIP5K-GAMMA|PIP5K1-gamma|PIP5Kgamma	protein-coding	Pip5k1c	Yes
PKDCC	SGK493|Vlk	protein-coding	Pkdcc	Yes
PLXNB2	MM1|Nbla00445|PLEXB2|dJ402G11.3	protein-coding	Plxnb2	Yes
PMAIP1	APR|NOXA	protein-coding	Pmaip1	Yes
PNMA2	MA2|MM2|RGAG2	protein-coding	Pnma2	Yes
POU3F1	OCT6|OTF6|SCIP	protein-coding	Pou3f1	Yes
PPFIA4	-	protein-coding	Ppfia4	Yes
PPP1R9A	NRB1|NRBI|Neurabin-I	protein-coding	Ppp1r9a	Yes
PPP1R9B	PPP1R6|PPP1R9|SPINO|Spn	protein-coding	Ppp1r9b	Yes
PPP2R5B	B56B|B56beta|PR61B	protein-coding	Ppp2r5b	Yes
PPP2R5C	B56G|B56gamma|PR61G	protein-coding	Ppp2r5c	Yes
PRAG1	NACK|PEAK2|PRAGMIN|SGK223	protein-coding	Prag1	Yes
PREX2	DEP.2|DEPDC2|P-REX2|PPP1R129	protein-coding	Prex2	Yes
PRKD1	CHDED|PKC-MU|PKCM|PKD|PRKCM	protein-coding	Prkd1	Yes
PRRC2B	BAT2L|BAT2L1|KIAA0515|LQFBS-1	protein-coding	Prrc2b	Yes
PRRT1	C6orf31|DSPD1|IFITMD7|NG5	protein-coding	Prrt1	Yes
PRSS3P2	T6|TRY6	pseudo	Try4	Yes
PRSS42	TESSP2	protein-coding	Prss42	Yes
PTCH1	BCNS|NBCCS|PTC|PTC1|PTCH	protein-coding	Ptch1	Yes
PTK2	FADK|FAK|FAK1|FRNK|PPP1R71|p125FAK|pp125FAK	protein-coding	Ptk2	Yes
PTK2B	CADTK|CAKB|FADK2|FAK2|PKB|PTK|PYK2|RAFTK	protein-coding	Ptk2b	Yes
PTPRD	HPTP|HPTPD|HPTPDELTA|PTPD|RPTPDELTA	protein-coding	Ptprd	Yes
PTPRK	R-PTP-kappa	protein-coding	Ptprk	Yes
PXN	-	protein-coding	Pxn	Yes
RALGDS	RGDS|RGF|RalGEF	protein-coding	Ralgds	Yes
RANBP17	-	protein-coding	Ranbp17	Yes
RAP2A	K-REV|KREV|RAP2|RbBP-30	protein-coding	Rap2a	Yes
RAPGEF1	C3G|GRF2	protein-coding	Rapgef1	Yes
RASGRF2	GRF2|RAS-GRF2	protein-coding	Rasgrf2	Yes
RASSF10	-	protein-coding	Rassf10	Yes
RBFOX1	2BP1|A2BP1|FOX-1|FOX1|HRNBP1	protein-coding	Rbfox1	Yes
RBFOX3	FOX-3|FOX3|HRNBP3|NEUN	protein-coding	Rbfox3	Yes
RBM20	-	protein-coding	Rbm20	Yes
RBPJL	RBPL|RBPSUHL|SUHL	protein-coding	Rbpjl	Yes
REEP1	C2orf23|HMN5B|SPG31|Yip2a	protein-coding	Reep1	Yes
RELN	ETL7|LIS2|PRO1598|RL	protein-coding	Reln	Yes
RELT	TNFRSF19L|TRLT	protein-coding	Relt	Yes
RFX4	NYD-SP10	protein-coding	Rfx4	Yes
RHOF	ARHF|RIF	protein-coding	Rhof	Yes
RHOU	ARHU|CDC42L1|G28K|WRCH1|hG28K	protein-coding	Rhou	Yes
RIN1	-	protein-coding	Rin1	Yes
RNF112	BFP|ZNF179	protein-coding	Rnf112	Yes
ROBO3	HGPPS|HGPPS1|HGPS|RBIG1|RIG1	protein-coding	Robo3	Yes
ROR2	BDB|BDB1|NTRKR2	protein-coding	Ror2	Yes
RPL38	L38	protein-coding	Rpl38	Yes
RPS6KA1	HU-1|MAPKAPK1A|RSK|RSK1|p90Rsk	protein-coding	Rps6ka1	Yes
RREB1	FINB|HNT|LZ321|RREB-1|Zep-1	protein-coding	Rreb1	Yes
RTN4R	NGR|NOGOR	protein-coding	Rtn4r	Yes
RUFY4	ZFYVE31	protein-coding	Rufy4	Yes
RUNDC3A	RAP2IP|RPIP-8|RPIP8	protein-coding	Rundc3a	Yes
RUNX3	AML2|CBFA3|PEBP2aC	protein-coding	Runx3	Yes
RUSC1	NESCA	protein-coding	Rusc1	Yes
S100A6	2A9|5B10|CABP|CACY|PRA|S10A6	protein-coding	S100a6	Yes
S100B	NEF|S100|S100-B|S100beta	protein-coding	S100b	Yes
SALL1	HEL-S-89|HSAL1|Sal-1|TBS|ZNF794	protein-coding	Sall1	Yes
SASH1	SH3D6A|dJ323M4.1	protein-coding	Sash1	Yes
SBK1	SBK	protein-coding	Sbk1	Yes
SCN1B	ATFB13|BRGDA5|EIEE52|GEFSP1	protein-coding	Scn1b	Yes
SCRN1	SES1	protein-coding	Scrn1	Yes
SDC2	CD362|HSPG|HSPG1|SYND2	protein-coding	Sdc2	Yes
SEC14L1	PRELID4A|SEC14L	protein-coding	Sec14l1	Yes
SEC16B	LZTR2|PGPR-p117|RGPR|RGPR-p117|SEC16S	protein-coding	Sec16b	Yes
SERGEF	DELGEF|Gnefr	protein-coding	Sergef	Yes
SETBP1	MRD29|SEB	protein-coding	Setbp1	Yes
SH2D3C	CHAT|NSP3|PRO34088|SHEP1	protein-coding	Sh2d3c	Yes
SH3GLB2	PP6569|PP9455|RRIG1	protein-coding	Sh3glb2	Yes
SHANK3	DEL22q13.3|PROSAP2|PSAP2|SCZD15|SPANK-2	protein-coding	Shank3	Yes
SHF	-	protein-coding	Shf	Yes
SHH	HHG1|HLP3|HPE3|MCOPCB5|SMMCI|ShhNC|TPT|TPTPS	protein-coding	Shh	Yes
SHISA3	hShisa3	protein-coding	Shisa3	Yes
SIRPA	BIT|CD172A|MFR|MYD-1|P84|PTPNS1|SHPS1|SIRP	protein-coding	Sirpa	Yes
SKI	SGS|SKV	protein-coding	Ski	Yes
SLC10A4	P4	protein-coding	Slc10a4	Yes
SLC12A2	BSC|BSC2|NKCC1|PPP1R141	protein-coding	Slc12a2	Yes
SLC1A4	ASCT1|SATT|SPATCCM	protein-coding	Slc1a4	Yes
SLC22A23	C6orf85	protein-coding	Slc22a23	Yes
SLC24A2	NCKX2	protein-coding	Slc24a2	Yes
SLC35F3	-	protein-coding	Slc35f3	Yes
SLC38A1	ATA1|NAT2|SAT1|SNAT1	protein-coding	Slc38a1	Yes
SLC44A3	CTL3	protein-coding	Slc44a3	Yes
SLC6A17	MRT48|NTT4	protein-coding	Slc6a17	Yes
SLC6A5	GLYT-2|GLYT2|HKPX3|NET1	protein-coding	Slc6a5	Yes
SLC8A2	NCX2	protein-coding	Slc8a2	Yes
SLC9A1	APNH|LIKNS|NHE-1|NHE1|PPP1R143	protein-coding	Slc9a1	Yes
SLIT2	SLIL3|Slit-2	protein-coding	Slit2	Yes
SMAD3	HSPC193|HsT17436|JV15-2|LDS1C|LDS3|MADH3	protein-coding	Smad3	Yes
SMAD7	CRCS3|MADH7|MADH8	protein-coding	Smad7	Yes
SMARCD2	BAF60B|CRACD2|PRO2451|Rsc6p|SGD2	protein-coding	Smarcd2	Yes
SNN	-	protein-coding	Snn	Yes
SOGA1	C20orf117|KIAA0889|SOGA	protein-coding	Soga1	Yes
SORL1	C11orf32|LR11|LRP9|SORLA|SorLA-1|gp250	protein-coding	Sorl1	Yes
SOWAHC	ANKRD57|C2orf26	protein-coding	Sowahc	Yes
SOX2	ANOP3|MCOPS3	protein-coding	Sox2	Yes
SPOCK2	testican-2	protein-coding	Spock2	Yes
SPRY2	IGAN3|hSPRY2	protein-coding	Spry2	Yes
SPTB	EL3|HS2|HSPTB1|SPH2	protein-coding	Sptb	Yes
SQSTM1	A170|DMRV|FTDALS3|NADGP|OSIL|PDB3|ZIP3|p60|p62|p62B	protein-coding	Sqstm1	Yes
SRCIN1	P140|SNIP	protein-coding	Srcin1	Yes
SRRM4	KIAA1853|MU-MB-2.76|nSR100	protein-coding	Srrm4	Yes
SSTR1	SRIF-2|SS-1-R|SS1-R|SS1R	protein-coding	Sstr1	Yes
SSX2IP	ADIP|hMsd1	protein-coding	Ssx2ip	Yes
STARD13	ARHGAP37|DLC2|GT650|LINC00464	protein-coding	Stard13	Yes
STEAP1B	-	protein-coding	Steap1	Yes
STX16	SYN16	protein-coding	Stx16	Yes
SWAP70	HSPC321|SWAP-70	protein-coding	Swap70	Yes
SYNGR1	-	protein-coding	Syngr1	Yes
SYT7	IPCA-7|IPCA7|PCANAP7|SYT-VII|SYTVII	protein-coding	Syt7	Yes
TBX15	TBX14	protein-coding	Tbx15	Yes
TBX5	HOS	protein-coding	Tbx5	Yes
TCF7L2	TCF-4|TCF4	protein-coding	Tcf7l2	Yes
TEAD1	AA|NTEF-1|REF1|TCF-13|TCF13|TEAD-1|TEF-1	protein-coding	Tead1	Yes
TEX29	C13orf16|bA474D23.1	protein-coding	Tex29	Yes
TGIF1	HPE4|TGIF	protein-coding	Tgif1	Yes
THRA	AR7|CHNG6|EAR7|ERB-T-1|ERBA|ERBA1|NR1A1|THRA1|THRA2|c-ERBA-1	protein-coding	Thra	Yes
TIAM1	TIAM-1	protein-coding	Tiam1	Yes
TK2	MTDPS2|MTTK|PEOB3|SCA31	protein-coding	Tk2	Yes
TLL1	ASD6|TLL	protein-coding	Tll1	Yes
TMEM114	-	protein-coding	Tmem114	Yes
TMEM132B	-	protein-coding	Tmem132b	Yes
TMEM171	PRP2	protein-coding	Tmem171	Yes
TNFRSF1A	CD120a|FPF|TBP1|TNF-R|TNF-R-I|TNF-R55|TNFAR|TNFR1|TNFR55|TNFR60|p55|p55-R|p60	protein-coding	Tnfrsf1a	Yes
TRAF1	EBI6|MGC:10353	protein-coding	Traf1	Yes
TRAF3IP1	IFT54|MIP-T3|MIPT3|SLSN9	protein-coding	Traf3ip1	Yes
TRIM2	CMT2R|RNF86	protein-coding	Trim2	Yes
TRIM33	ECTO|PTC7|RFG7|TF1G|TIF1G|TIF1GAMMA|TIFGAMMA	protein-coding	Trim33	Yes
TRIM8	GERP|RNF27	protein-coding	Trim8	Yes
TSHZ2	C20orf17|OVC10-2|TSH2|ZABC2|ZNF218	protein-coding	Tshz2	Yes
TSPAN9	NET-5|NET5|PP1057	protein-coding	Tspan9	Yes
TSPEAR	C21orf29|DFNB98|TSP-EAR	protein-coding	Tspear	Yes
TTYH3	-	protein-coding	Ttyh3	Yes
TWIST2	AMS|BBRSAY|DERMO1|FFDD3|SETLSS|bHLHa39	protein-coding	Twist2	Yes
TYRO3	BYK|Dtk|Etk-2|RSE|Rek|Sky|Tif	protein-coding	Tyro3	Yes
UBE2V2	DDVIT1|DDVit-1|EDAF-1|EDPF-1|EDPF1|MMS2|UEV-2|UEV2	protein-coding	Ube2v2	Yes
UBOX5	RNF37|UBCE7IP5|UIP5|hUIP5	protein-coding	Ubox5	Yes
UNCX	UNCX4.1	protein-coding	Uncx	Yes
USP2	UBP41|USP9	protein-coding	Usp2	Yes
WDR25	C14orf67	protein-coding	Wdr25	Yes
WNK2	NY-CO-43|P/OKcl.13|PRKWNK2|SDCCAG43	protein-coding	Wnk2	Yes
WSCD1	-	protein-coding	Wscd1	Yes
WSCD2	-	protein-coding	Wscd2	Yes
XKR6	C8orf21|C8orf5|C8orf7|XRG6	protein-coding	Xkr6	Yes
XYLT1	DBQD2|PXYLT1|XT-I|XT1|XTI|XYLTI|xylT-I	protein-coding	Xylt1	Yes
ZBTB7A	FBI-1|FBI1|LRF|TIP21|ZBTB7|ZNF857A|pokemon	protein-coding	Zbtb7a	Yes
ZCCHC14	BDG-29|BDG29	protein-coding	Zcchc14	Yes
ZFHX3	ATBF1|ATBT|ZNF927	protein-coding	Zfhx3	Yes
ZFP36L2	BRF2|ERF-2|ERF2|RNF162C|TIS11D	protein-coding	Zfp36l2	Yes
ZFYVE28	LST2|LYST2	protein-coding	Zfyve28	Yes
ZMIZ1	MIZ|RAI17|TRAFIP10|ZIMP10	protein-coding	Zmiz1	Yes
ZMYND8	PRKCBP1|PRO2893|RACK7	protein-coding	Zmynd8	Yes
ZNF280D	SUHW4|ZNF634	protein-coding	Zfp280d	Yes
ZNF395	HDBP-2|HDBP2|HDRF-2|PBF|PRF-1|PRF1|Si-1-8-14	protein-coding	Zfp395	Yes
ZNF521	EHZF|Evi3	protein-coding	Zfp521	Yes
ZNF532	-	protein-coding	Zfp532	Yes
ZNF536	-	protein-coding	Zfp536	Yes
ZNF618	FP13169|NEDD10	protein-coding	Zfp618	Yes
ZNF704	Gig1	protein-coding	Zfp395	Yes
ZXDA	ZNF896	protein-coding	Zxdc	Yes
ZXDC	ZXDL	protein-coding	Zxdc	Yes
SEPT9	AF17q25|MSF|MSF1|NAPB|PNUTL4|SINT1|SeptD1	protein-coding		No
ABALON	INXS	ncRNA		No
ABCA5	ABC13|EST90625	protein-coding		No
ABCB9	EST122234|TAPL	protein-coding		No
ABHD14A	DORZ1	protein-coding		No
ABHD16B	C20orf135|dJ591C20.1	protein-coding		No
ABTB1	BPOZ|BTB3|BTBD21|EF1ABP|PP2259	protein-coding		No
ACVR2B-AS1	-	ncRNA		No
ADAMTS20	ADAM-TS20|ADAMTS-20|GON-1	protein-coding		No
ADARB1	ADAR2|DRABA2|DRADA2|RED1	protein-coding		No
ADCK2	AARF	protein-coding		No
ADHFE1	ADH8|HMFT2263|HOT	protein-coding		No
AIG1	AIG-1|dJ95L4.1	protein-coding		No
AKT2	HIHGHH|PKBB|PKBBETA|PRKBB|RAC-BETA	protein-coding		No
ALDH4A1	ALDH4|P5CD|P5CDh	protein-coding		No
ALDOC	ALDC	protein-coding		No
ALPG	ALPPL|ALPPL2|GCAP	protein-coding		No
ANAPC2	APC2	protein-coding		No
ANK1	ANK|SPH1|SPH2	protein-coding		No
ANKRD13D	-	protein-coding		No
ANXA2	ANX2|ANX2L4|CAL1H|HEL-S-270|LIP2|LPC2|LPC2D|P36|PAP-IV	protein-coding		No
ANXA2R	AX2R|AXIIR|C5orf39	protein-coding		No
ARFGAP2	IRZ|NBLA10535|ZFP289|ZNF289	protein-coding		No
ARHGAP6	RHOGAP6|RHOGAPX-1	protein-coding		No
ARHGEF10L	GrinchGEF	protein-coding		No
ARVCF	-	protein-coding		No
ASAP1-IT1	ASAP1-IT|ASAP1IT|ASAP1IT1|DDEF1IT1|HSPC054|NCRNA00050	ncRNA		No
ATF7IP	AM|ATF-IP|MCAF|MCAF1|p621	protein-coding		No
ATP5MC3	ATP5G3|P3	protein-coding		No
ATP5PO	ATP5O|ATPO|HMC08D05|OSCP	protein-coding		No
ATP6V0E2-AS1	-	ncRNA		No
ATP9B	ATPASEP|ATPIIB|HUSSY-20|NEO1L|hMMR1	protein-coding		No
ATXN1	ATX1|D6S504E|SCA1	protein-coding		No
ATXN7L1	ATXN7L4	protein-coding		No
AVPR1B	AVPR3|V1bR	protein-coding		No
BACH1	BACH-1|BTBD24	protein-coding		No
BAIAP2-DT	BAIAP2-AS1	ncRNA		No
BCL2	Bcl-2|PPP1R50	protein-coding		No
BHLHE40-AS1	-	ncRNA		No
BLVRA	BLVR|BVR|BVRA	protein-coding		No
BNC2-AS1	-	ncRNA		No
BNIP3	NIP3	protein-coding		No
C11orf68	BLES03|P5326	protein-coding		No
C14orf132	C14orf88	protein-coding		No
C15orf40	-	protein-coding		No
C2CD4A	FAM148A|NLF1	protein-coding		No
C3orf20	-	protein-coding		No
C5orf67	-	protein-coding		No
C8orf86	-	protein-coding		No
C9orf139	-	protein-coding		No
C9orf92	Em:AL513424.1	protein-coding		No
CACNA1D	CACH3|CACN4|CACNL1A2|CCHL1A2|Cav1.3|PASNA|SANDD	protein-coding		No
CACNA2D3	HSA272268	protein-coding		No
CALM1	CALML2|CAMI|CPVT4|DD132|LQT14|PHKD|caM	protein-coding		No
CAMK1D	CKLiK|CaM-K1|CaMKID	protein-coding		No
CAMSAP1	-	protein-coding		No
CANT1	DBQD|DBQD1|EDM7|SCAN-1|SCAN1|SHAPY	protein-coding		No
CARD19	BinCARD|C9orf89	protein-coding		No
CARS2	COXPD27|cysRS	protein-coding		No
CASC17	LINC00600	ncRNA		No
CAV2	CAV	protein-coding		No
CCDC33	CT61|HP11097	protein-coding		No
CCDC83	CT148|HSD9	protein-coding		No
CCNI	CCNI1|CYC1|CYI	protein-coding		No
CCNJL	-	protein-coding		No
CD47	IAP|MER6|OA3	protein-coding		No
CDC20	CDC20A|bA276H19.3|p55CDC	protein-coding		No
CDC42BPG	DMPK2|HSMDPKIN|KAPPA-200|MRCKG|MRCKgamma	protein-coding		No
CDC42EP3	BORG2|CEP3|UB1	protein-coding		No
CDH22	C20orf25|dJ998H6.1	protein-coding		No
CDK5R1	CDK5P35|CDK5R|NCK5A|p23|p25|p35|p35nck5a	protein-coding		No
CDS2	-	protein-coding		No
CELF1	BRUNOL2|CUG-BP|CUGBP|CUGBP1|EDEN-BP|NAB50|NAPOR|hNab50	protein-coding		No
CEP85L	C6orf204|NY-BR-15|bA57K17.2	protein-coding		No
CERS6	CERS5|LASS6	protein-coding		No
CHPF	CHSY2|CSS2	protein-coding		No
CHRM3-AS2	-	ncRNA		No
CIC	MRD45	protein-coding		No
CIZ1	LSFR1|NP94|ZNF356	protein-coding		No
CLEC18A	MRCL|MRCL1|MRLP2	protein-coding		No
CLPB	ANKCLB|HSP78|MEGCANN|MGCA7|SKD3	protein-coding		No
CLSTN1	ALC-ALPHA|CDHR12|CST-1|CSTN1|PIK3CD|XB31alpha|alcalpha1|alcalpha2	protein-coding		No
CLVS1	C6orf212L|CRALBPL|RLBP1L1	protein-coding		No
COG7	CDG2E	protein-coding		No
COLEC12	CLP1|NSR2|SCARA4|SRCL	protein-coding		No
CORO2A	CLIPINB|IR10|WDR2	protein-coding		No
CREBBP	CBP|KAT3A|RSTS|RSTS1	protein-coding		No
CRIP2	CRIP|CRP2|ESP1	protein-coding		No
CRNN	C1orf10|DRC1|PDRC1|SEP53	protein-coding		No
CSRNP3	FAM130A2|PPP1R73|TAIP-2|TAIP2	protein-coding		No
CST7	CMAP	protein-coding		No
CTBP1	BARS|HADDTS	protein-coding		No
CTBP2	-	protein-coding		No
CTC-338M12.4	-	ncRNA		No
CUX2	CDP2|CUTL2	protein-coding		No
CYB561D1	-	protein-coding		No
CYB5A	CYB5|MCB5	protein-coding		No
DAB1-AS1	-	ncRNA		No
DDX6	HLR2|P54|RCK	protein-coding		No
DENND4A	IRLB|MYCPBP	protein-coding		No
DEPP1	C10orf10|DEPP|FIG|Fseg	protein-coding		No
DGAT2	ARAT|GS1999FULL|HMFN1045	protein-coding		No
DGCR5	LINC00037|NCRNA00037	ncRNA		No
DGKE	AHUS7|DAGK5|DAGK6|DGK|NPHS7	protein-coding		No
DGUOK-AS1	-	ncRNA		No
DISC1-IT1	-	ncRNA		No
DIXDC1	CCD1	protein-coding		No
DNAAF2	C14orf104|CILD10|KTU|PF13	protein-coding		No
DNAH3	DNAHC3-B|DNAHC3B|HDHC8|HEL-36|HSADHC3	protein-coding		No
DPH6	ATPBD4	protein-coding		No
DPY19L2P4	-	pseudo		No
DPYSL2	CRMP-2|CRMP2|DHPRP2|DRP-2|DRP2|N2A3|ULIP-2|ULIP2	protein-coding		No
DRP2	DRP-2	protein-coding		No
DST	BP240|BPA|BPAG1|CATX-15|CATX15|D6S1101|DMH|DT|EBSB2|HSAN6|MACF2	protein-coding		No
DTX2P1-UPK3BP1-PMS2P11	PMS2L11	pseudo		No
EFS	CAS3|CASS3|EFS1|EFS2|HEFS|SIN	protein-coding		No
EGFR	ERBB|ERBB1|HER1|NISBD2|PIG61|mENA	protein-coding		No
EGLN2	EIT6|HIF-PH1|HIFPH1|HPH-1|HPH-3|PHD1	protein-coding		No
EHD1	H-PAST|HPAST1|PAST|PAST1	protein-coding		No
EIF4E3	eIF-4E3|eIF4E-3	protein-coding		No
ELK2AP	ELK2|ELK2.1|ELK2P1	pseudo		No
ELK3	ERP|NET|SAP-2|SAP2	protein-coding		No
ELOVL2-AS1	-	ncRNA		No
EMX2	-	protein-coding		No
EPC1	Epl1	protein-coding		No
ERGIC1	ERGIC-32|ERGIC32|NET24	protein-coding		No
FABP3	FABP11|H-FABP|M-FABP|MDGI|O-FABP	protein-coding		No
FAM102B	SYM-3B	protein-coding		No
FAM171A2	-	protein-coding		No
FAM19A5	QLLK5208|TAFA-5|TAFA5|UNQ5208	protein-coding		No
FAM50B	D6S2654E|X5L	protein-coding		No
FAM84A	NSE1|PP11517	protein-coding		No
FAM89B	LRAP25|MTVR|MTVR1	protein-coding		No
FARP2	FIR|FRG|PLEKHC3	protein-coding		No
FBXL16	C16orf22|Fbl16|c380A1.1	protein-coding		No
FBXO41	FBX41	protein-coding		No
FCGR2A	CD32|CD32A|CDw32|FCG2|FCGR2|FCGR2A1|FcGR|IGFR2	protein-coding		No
FGF1	AFGF|ECGF|ECGF-beta|ECGFA|ECGFB|FGF-1|FGF-alpha|FGFA|GLIO703|HBGF-1|HBGF1	protein-coding		No
FGF5	HBGF-5|Smag-82|TCMGLY	protein-coding		No
FGFR1	BFGFR|CD331|CEK|ECCL|FGFBR|FGFR-1|FLG|FLT-2|FLT2|HBGFR|HH2|HRTFDS|KAL2|N-SAM|OGD|bFGF-R-1	protein-coding		No
FKBP9	FKBP60|FKBP63|PPIase	protein-coding		No
FLJ12825	-	ncRNA		No
FLJ42969	-	ncRNA		No
FLNB-AS1	-	ncRNA		No
FOXN3	C14orf116|CHES1|PRO1635	protein-coding		No
FZD7	FzE3	protein-coding		No
GABPB1-AS1	-	ncRNA		No
GABRG3-AS1	-	ncRNA		No
GATB	HSPC199|PET112|PET112L	protein-coding		No
GCC1	GCC1P|GCC88	protein-coding		No
GDF6	BMP-13|BMP13|CDMP2|KFM|KFS|KFS1|KFSL|SGM1|SYNS4	protein-coding		No
GDPD5	GDE2|PP1665	protein-coding		No
GJA10	CX62	protein-coding		No
GJA5	ATFB11|CX40	protein-coding		No
GLIS2-AS1	-	ncRNA		No
GMPS	GATD7	protein-coding		No
GNA11	FBH|FBH2|FHH2|GNA-11|HHC2|HYPOC2	protein-coding		No
GNB1	MRD42	protein-coding		No
GNG12	-	protein-coding		No
GOLGA8A	GM88	protein-coding		No
GOLGA8B	GOLGA5	protein-coding		No
GOLGA8CP	GOLGA8C	pseudo		No
GPBP1L1	SP192	protein-coding		No
GPC5	-	protein-coding		No
GPD1	GPD-C|GPDH-C|HTGTI	protein-coding		No
GPR150	PGR11	protein-coding		No
GPR162	A-2|GRCA	protein-coding		No
GPR27	SREB1	protein-coding		No
GPR75-ASB3	-	protein-coding		No
GSDME	DFNA5|ICERE-1	protein-coding		No
GUCY1B2	GC-SB2	pseudo		No
HAGLR	HOXD-AS1|Mdgt	ncRNA		No
HAND2-AS1	DEIN|NBLA00301|UPH	ncRNA		No
HECTD4	C12ord51|C12orf51|HEEL|POTAGE	protein-coding		No
HEPHL1	-	protein-coding		No
HIPK1	Myak|Nbak2	protein-coding		No
HOXA-AS3	HOXA6as	ncRNA		No
HOXA3	HOX1|HOX1E	protein-coding		No
HOXA7	ANTP|HOX1|HOX1.1|HOX1A	protein-coding		No
HOXD12	HOX4H	protein-coding		No
HUS1	hHUS1	protein-coding		No
INKA2	C1orf183|FAM212B	protein-coding		No
IQCJ-SCHIP1-AS1	uaz98	ncRNA		No
ISM1-AS1	-	ncRNA		No
ISPD	MDDGA7|MDDGC7|Nip|hCG_1745121|hISPD	protein-coding		No
JARID2	JMJ	protein-coding		No
JCAD	KIAA1462	protein-coding		No
JMJD1C	KDM3C|TRIP-8|TRIP8	protein-coding		No
JMJD1C-AS1	-	ncRNA		No
KANSL1	CENP-36|KDVS|KIAA1267|MSL1v1|NSL1|hMSL1v1	protein-coding		No
KAZN-AS1	-	ncRNA		No
KBTBD12	KLHDC6	protein-coding		No
KCND3-AS1	-	ncRNA		No
KCNMA1-AS3	-	ncRNA		No
KCNQ2	BFNC|EBN|EBN1|ENB1|HNSPC|KCNA11|KV7.2	protein-coding		No
KCTD5	-	protein-coding		No
KHNYN	KIAA0323	protein-coding		No
KIAA0232	-	protein-coding		No
KIAA1024	MINAR1	protein-coding		No
KIF1A	ATSV|C2orf20|HSN2C|MRD9|SPG30|UNC104	protein-coding		No
KIRREL1-IT1	KIRREL-IT1	ncRNA		No
KLF6	BCD1|CBA1|COPEB|CPBP|GBF|PAC1|ST12|ZF9	protein-coding		No
KLHDC9	KARCA1	protein-coding		No
KLHL14	-	protein-coding		No
KLLN	CWS4|KILLIN	protein-coding		No
KRT16P3	KERSMCR	pseudo		No
KRTAP12-1	KAP12.1|KRTAP12.1	protein-coding		No
LAMB4	-	protein-coding		No
LANCL2	GPR69B|TASP	protein-coding		No
LDLRAD4	C18orf1	protein-coding		No
LDLRAD4-AS1	-	ncRNA		No
LHX1	LIM-1|LIM1	protein-coding		No
LIMS1	PINCH|PINCH-1|PINCH1	protein-coding		No
LINC00222	C6orf181|NCRNA00222|dJ354J5.2	ncRNA		No
LINC00237	NCRNA00237	ncRNA		No
LINC00378	-	ncRNA		No
LINC00400	-	ncRNA		No
LINC00462	-	ncRNA		No
LINC00469	C17orf54	ncRNA		No
LINC00494	-	ncRNA		No
LINC00554	-	ncRNA		No
LINC00595	C10orf101	ncRNA		No
LINC00599	Rncr3	ncRNA		No
LINC00642	-	ncRNA		No
LINC00673	ERRLR01|HI-LNC75|HILNC75|LUCAIR1|SLNCR|SLNCR1	ncRNA		No
LINC00838	-	ncRNA		No
LINC00841	-	ncRNA		No
LINC00886	-	ncRNA		No
LINC00900	-	ncRNA		No
LINC00934	-	ncRNA		No
LINC01089	LIMT	ncRNA		No
LINC01108	LncRNA-ES1	ncRNA		No
LINC01121	UNQ6975	ncRNA		No
LINC01143	-	ncRNA		No
LINC01159	linc-Brn1b	ncRNA		No
LINC01173	-	ncRNA		No
LINC01231	-	ncRNA		No
LINC01246	-	ncRNA		No
LINC01248	-	ncRNA		No
LINC01249	-	ncRNA		No
LINC01291	-	ncRNA		No
LINC01300	-	ncRNA		No
LINC01305	-	ncRNA		No
LINC01353	-	ncRNA		No
LINC01389	-	ncRNA		No
LINC01522	-	ncRNA		No
LINC01533	CTC-360P9.3	ncRNA		No
LINC01568	-	ncRNA		No
LINC01572	-	ncRNA		No
LINC01630	-	ncRNA		No
LINC01638	-	protein-coding		No
LINC01759	-	ncRNA		No
LINC01783	-	ncRNA		No
LINC01791	-	ncRNA		No
LINC01833	K21.1|RP11-89	ncRNA		No
LINC01877	-	ncRNA		No
LINC01915	-	ncRNA		No
LINC01920	-	ncRNA		No
LINC01947	CTB-7E3.1	ncRNA		No
LINC02036	-	ncRNA		No
LINC02038	-	ncRNA		No
LINC02205	-	ncRNA		No
LINC02206	-	ncRNA		No
LINC02207	-	ncRNA		No
LINC02310	-	ncRNA		No
LINC02313	-	ncRNA		No
LINC02393	-	ncRNA		No
LINC02526	-	ncRNA		No
LINC02579	-	ncRNA		No
LINCR-0001	-	ncRNA		No
LNX1-AS2	-	ncRNA		No
LOC100128253	-	ncRNA		No
LOC100128340	-	ncRNA		No
LOC100128494	-	ncRNA		No
LOC100130298	-	ncRNA		No
LOC100130705	-	protein-coding		No
LOC100130992	-	ncRNA		No
LOC100505797	-	ncRNA		No
LOC100506016	-	ncRNA		No
LOC100506585	-	ncRNA		No
LOC100507516	-	ncRNA		No
LOC100507548	-	ncRNA		No
LOC100996263	-	ncRNA		No
LOC100996664	-	ncRNA		No
LOC101926892	-	ncRNA		No
LOC101927437	-	ncRNA		No
LOC101927516	-	ncRNA		No
LOC101927666	-	ncRNA		No
LOC101927691	-	ncRNA		No
LOC101927751	-	ncRNA		No
LOC101927839	-	ncRNA		No
LOC101927972	-	ncRNA		No
LOC101928659	-	ncRNA		No
LOC101928737	-	ncRNA		No
LOC101928909	-	ncRNA		No
LOC101929234	-	ncRNA		No
LOC101929517	-	ncRNA		No
LOC101929621	-	ncRNA		No
LOC102723729	-	ncRNA		No
LOC102724562	-	pseudo		No
LOC105370361	-	ncRNA		No
LOC105370401	-	ncRNA		No
LOC105371267	PR-lncRNA-1	ncRNA		No
LOC105372633	-	ncRNA		No
LOC105372672	-	ncRNA		No
LOC105373159	-	ncRNA		No
LOC105374546	-	ncRNA		No
LOC105376382	-	ncRNA		No
LOC105376480	-	ncRNA		No
LOC105377448	-	ncRNA		No
LOC105378349	-	ncRNA		No
LOC105378933	-	ncRNA		No
LOC105379194	-	ncRNA		No
LOC105379514	-	ncRNA		No
LOC145845	-	ncRNA		No
LOC158434	-	ncRNA		No
LOC283038	-	ncRNA		No
LOC283710	-	protein-coding		No
LOC284578	-	ncRNA		No
LOC286083	-	ncRNA		No
LOC339862	-	protein-coding		No
LOC400867	-	ncRNA		No
LOC613266	-	ncRNA		No
LOC645752	-	pseudo		No
LOC646214	-	pseudo		No
LOC653080	-	pseudo		No
LOC730668	-	pseudo		No
LPO	SPO	protein-coding		No
LRRC4	NAG14|NGL-2	protein-coding		No
LVRN	APQ|AQPEP|TAQPEP	protein-coding		No
MAGI1-AS1	-	ncRNA		No
MALAT1	HCN|LINC00047|NCRNA00047|NEAT2|PRO2853	ncRNA		No
MANCR	LINC00704	ncRNA		No
MAP3K14	FTDCR1B|HS|HSNIK|NIK	protein-coding		No
MAP3K14-AS1	-	ncRNA		No
MAP6D1	MAPO6D1|SL21	protein-coding		No
MAP7	E-MAP-115|EMAP115	protein-coding		No
MAPK4	ERK-4|ERK4|PRKM4|p63-MAPK|p63MAPK	protein-coding		No
MAPT-IT1	-	ncRNA		No
MATN3	DIPOA|EDM5|HOA|OADIP|OS2	protein-coding		No
MATR3	ALS21|MPD2|VCPDM	protein-coding		No
MC5R	MC2	protein-coding		No
MEIS1-AS2	MEIS1-AS1	ncRNA		No
MEPCE	BCDIN3	protein-coding		No
MGA	MAD5|MXD5	protein-coding		No
MGST1	GST12|MGST|MGST-I	protein-coding		No
MID1IP1-AS1	-	ncRNA		No
MINDY4	C7orf67|FAM188B	protein-coding		No
MIR124-1	MIR124A|MIR124A1|MIRN124-1|MIRN124A1|mir-124-1	ncRNA		No
MIR1246	MIRN1246|hsa-mir-1246	ncRNA		No
MIR1275	MIRN1275|hsa-mir-1275|mir-1275	ncRNA		No
MIR1286	MIRN1286|hsa-mir-1286|mir-1286	ncRNA		No
MIR129-1	MIR-129b|MIRN129-1|mir-129-1	ncRNA		No
MIR1343	-	ncRNA		No
MIR135B	MIRN135B|mir-135b	ncRNA		No
MIR147A	MIR147|MIRN147|hsa-mir-147a	ncRNA		No
MIR148A	MIRN148|MIRN148A|hsa-mir-148|mir-148a	ncRNA		No
MIR149	MIRN149|mir-149	ncRNA		No
MIR2682	mir-2682	ncRNA		No
MIR26A1	MIR26A|MIRN26A1|mir-26a-1	ncRNA		No
MIR29B2CHG	C1orf132	ncRNA		No
MIR3145	mir-3145	ncRNA		No
MIR3152	-	ncRNA		No
MIR3191	mir-3191	ncRNA		No
MIR3195	-	ncRNA		No
MIR3201	-	ncRNA		No
MIR340	MIRN340|hsa-mir-340|mir-340	ncRNA		No
MIR34AHG	-	ncRNA		No
MIR3591	-	ncRNA		No
MIR3615	mir-3615	ncRNA		No
MIR3619	-	ncRNA		No
MIR365A	MIR365-1|MIRN365-1|hsa-mir-365a|mir-365a	ncRNA		No
MIR3686	-	ncRNA		No
MIR3935	-	ncRNA		No
MIR4255	-	ncRNA		No
MIR4265	-	ncRNA		No
MIR4269	-	ncRNA		No
MIR4281	-	ncRNA		No
MIR4306	mir-4306	ncRNA		No
MIR4311	-	ncRNA		No
MIR4312	-	ncRNA		No
MIR4319	-	ncRNA		No
MIR4435-2HG	AGD2|LINC00978|MIR4435-1HG|MORRBID|lncRNA-AWPPH	ncRNA		No
MIR4436B1	MIR4436B|hsa-mir-4436b-1	ncRNA		No
MIR4455	-	ncRNA		No
MIR4466	mir-4466	ncRNA		No
MIR4486	-	ncRNA		No
MIR4516	mir-4516	ncRNA		No
MIR4520-1	MIR4520A|hsa-mir-4520-1|mir-4520-1	ncRNA		No
MIR4677	mir-4677	ncRNA		No
MIR4692	-	ncRNA		No
MIR4694	-	ncRNA		No
MIR4718	-	ncRNA		No
MIR4729	-	ncRNA		No
MIR4730	-	ncRNA		No
MIR4739	mir-4739	ncRNA		No
MIR4743	-	ncRNA		No
MIR5004	mir-5004	ncRNA		No
MIR548Z	-	ncRNA		No
MIR5584	-	ncRNA		No
MIR578	MIRN578|hsa-mir-578	ncRNA		No
MIR6124	hsa-mir-6124	ncRNA		No
MIR620	MIRN620|hsa-mir-620	ncRNA		No
MIR641	MIRN641|hsa-mir-641|mir-641	ncRNA		No
MIR6511A3	MIR6511A-3|hsa-mir-6511a-3	ncRNA		No
MIR6511A4	MIR6511A-4|hsa-mir-6511a-4	ncRNA		No
MIR6511B1	MIR6511B-1|hsa-mir-6511b-1	ncRNA		No
MIR6511B2	MIR6511B-2|hsa-mir-6511b-2	ncRNA		No
MIR6716	hsa-mir-6716	ncRNA		No
MIR6843	hsa-mir-6843	ncRNA		No
MIR6876	hsa-mir-6876	ncRNA		No
MIR6880	hsa-mir-6880	ncRNA		No
MIR6888	hsa-mir-6888	ncRNA		No
MIR7156	hsa-mir-7156	ncRNA		No
MIR7843	hsa-mir-7843	ncRNA		No
MIR8073	hsa-mir-8073	ncRNA		No
MIR9-1	MIRN9-1|hsa-mir-9-1|miRNA9-1|mir-9-1	ncRNA		No
MIR938	MIRN938|hsa-mir-938	ncRNA		No
MIRLET7I	LET7I|MIRNLET7I|hsa-let-7i|let-7i	ncRNA		No
MKNK2	GPRK7|MNK2	protein-coding		No
MLYCD	MCD	protein-coding		No
MMP24OS	MMP24-AS1	protein-coding		No
MRC2	CD280|CLEC13E|ENDO180|UPARAP	protein-coding		No
MST1L	BRF-1|D1F15S1A|MSPL-7|MSPL7|MST1P9|MSTP7|MSTP9	protein-coding		No
MTHFD1L	FTHFSDC1|MTC1THFS|dJ292B18.2	protein-coding		No
MTSS1L	ABBA|ABBA-1|ABBA1	protein-coding		No
MYT1	C20orf36|MTF1|MYTI|NZF2|PLPB1|ZC2H2C1|ZC2HC4A	protein-coding		No
N4BP2L1	CG018	protein-coding		No
NAPA-AS1	-	ncRNA		No
NAT8L	CML3|NACED|NAT8-LIKE	protein-coding		No
NCAM1	CD56|MSK39|NCAM	protein-coding		No
NCOA5	CIA|bA465L10.6	protein-coding		No
NDRG4	BDM1|SMAP-8|SMAP8	protein-coding		No
NEDD4L	NEDD4-2|NEDD4.2|PVNH7|RSP5|hNEDD4-2	protein-coding		No
NEURL1-AS1	-	ncRNA		No
NEUROD2	NDRF|bHLHa1	protein-coding		No
NFIB	CTF|HMGIC/NFIB|NF-I/B|NF1-B|NFI-B|NFI-RED|NFIB2|NFIB3	protein-coding		No
NKX2-2	NKX2.2|NKX2B	protein-coding		No
NLGN3	HNL3	protein-coding		No
NPDC1	CAB|CAB-|CAB-1|CAB1|NPDC-1	protein-coding		No
NPIPA1	NPIP|NPIPA|morpheus	protein-coding		No
NPS	-	protein-coding		No
NR4A1	GFRP1|HMR|N10|NAK-1|NGFIB|NP10|NUR77|TR3	protein-coding		No
NREP	C5orf13|D4S114|P311|PRO1873|PTZ17|SEZ17	protein-coding		No
NRG1	ARIA|GGF|GGF2|HGL|HRG|HRG1|HRGA|MST131|MSTP131|NDF|NRG1-IT2|SMDF	protein-coding		No
NRIP1	RIP140	protein-coding		No
NRIP3	C11orf14|NY-SAR-105	protein-coding		No
NRP1	BDCA4|CD304|NP1|NRP|VEGF165R	protein-coding		No
NT5C2	GMP|NT5B|PNT5|SPG45|SPG65|cN-II	protein-coding		No
NTM-AS1	C11orf39	ncRNA		No
OMA1	2010001O09Rik|DAB1|MPRP-1|MPRP1|YKR087C|ZMPOMA1|peptidase	protein-coding		No
ORAI2	C7orf19|CBCIP2|MEM142B|TMEM142B	protein-coding		No
OSMR	IL-31R-beta|IL-31RB|OSMRB|PLCA1	protein-coding		No
OSR2	-	protein-coding		No
OTX2-AS1	OTX2OS1	ncRNA		No
PANX2	PX2|hPANX2	protein-coding		No
PARD6A	PAR-6A|PAR6|PAR6C|PAR6alpha|TAX40|TIP-40	protein-coding		No
PAX8-AS1	-	ncRNA		No
PCAT5	LINC01452|TPCAT-10-36067	ncRNA		No
PCDH7	BH-Pcdh|BHPCDH|PPP1R120	protein-coding		No
PCDHGC4	PCDH-GAMMA-C4	protein-coding		No
PCDHGC5	PCDH-GAMMA-C5	protein-coding		No
PCGF3	DONG1|RNF3|RNF3A	protein-coding		No
PDE4DIP	CMYA2|MMGL	protein-coding		No
PDK2	PDHK2|PDKII	protein-coding		No
PDYN-AS1	-	ncRNA		No
PEX14	NAPP2|PBD13A|Pex14p|dJ734G22.2	protein-coding		No
PHF14	-	protein-coding		No
PIAS4	PIAS-gamma|PIASY|Piasg|ZMIZ6	protein-coding		No
PIN4P1	-	pseudo		No
PKD1P6-NPIPP1	-	pseudo		No
PKP4-AS1	-	ncRNA		No
PLCB4	ARCND2|PI-PLC	protein-coding		No
PLEKHM1	AP162|B2|OPTB6	protein-coding		No
PLPP6	PDP1|PPAPDC2|PSDP|bA6J24.6	protein-coding		No
PLXNA2	OCT|PLXN2	protein-coding		No
PNMA1	MA1	protein-coding		No
POU4F2	BRN3.2|BRN3B|Brn-3b	protein-coding		No
PPP1R21	CCDC128|KLRAQ1	protein-coding		No
PPP6R2	KIAA0685|PP6R2|SAP190|SAPS2	protein-coding		No
PRMT2	HRMT1L1	protein-coding		No
PRRT2	BFIC2|BFIS2|DSPB3|DYT10|EKD1|FICCA|ICCA|IFITMD1|PKC	protein-coding		No
PSD3	EFA6D|EFA6R|HCA67	protein-coding		No
PSMA1	HC2|HEL-S-275|NU|PROS30	protein-coding		No
PYGM	-	protein-coding		No
RAB15	-	protein-coding		No
RAB7A	PRO2706|RAB7	protein-coding		No
RAC3	-	protein-coding		No
RALGAPA2	AS250|C20orf74|bA287B20.1|dJ1049G11|dJ1049G11.4|p220	protein-coding		No
RAMP3	-	protein-coding		No
RAP1GAP2	GARNL4|RAP1GA3	protein-coding		No
RARA	NR1B1|RAR	protein-coding		No
RASGEF1C	-	protein-coding		No
RASGRF2-AS1	-	ncRNA		No
RCAN1	ADAPT78|CSP1|DSC1|DSCR1|MCIP1|RCN1	protein-coding		No
RCBTB2	CHC1L|RLG	protein-coding		No
REEP2	C5orf19|SGC32445|SPG72|Yip2d	protein-coding		No
REREP3	-	pseudo		No
RETREG1	FAM134B|JK-1|JK1	protein-coding		No
RNF144A	RNF144|UBCE7IP4|hUIP4	protein-coding		No
RNF208	-	protein-coding		No
RNLS	C10orf59|RENALASE	protein-coding		No
RPP25L	C9orf23|bA296L22.5	protein-coding		No
RPS6KA4	MSK2|RSK-B|S6K-alpha-4	protein-coding		No
RUNX1-IT1	C21orf96	ncRNA		No
RUVBL1-AS1	-	ncRNA		No
SAMD14	-	protein-coding		No
SATB2	GLSS	protein-coding		No
SCRG1	SCRG-1	protein-coding		No
SDHAF1	LYRM8	protein-coding		No
SEL1L3	Sel-1L3	protein-coding		No
SELENOW	SEPW1|selW	protein-coding		No
SEMA6A-AS1	CTB-118N6.3	ncRNA		No
SEMA6A-AS2	-	ncRNA		No
SEMA6C	SEMAY|m-SemaY|m-SemaY2	protein-coding		No
SERF2	4F5REL|FAM2C|H4F5REL|HsT17089	protein-coding		No
SETD1B	KMT2G|Set1B	protein-coding		No
SETP8	SETP2	protein-coding		No
SEZ6	BSRPC	protein-coding		No
SEZ6L	-	protein-coding		No
SGIP1	-	protein-coding		No
SGPP2	SPP2|SPPase2	protein-coding		No
SGSM1	RUTBC2	protein-coding		No
SH3BP5-AS1	-	ncRNA		No
SHOX2	OG12|OG12X|SHOT	protein-coding		No
SHROOM1	APXL2	protein-coding		No
SHROOM2	APXL|HSAPXL	protein-coding		No
SIAH2	hSiah2	protein-coding		No
SLC37A1	G3PP	protein-coding		No
SLC41A1	MgtE	protein-coding		No
SLC41A2	SLC41A1-L1	protein-coding		No
SLC9A9-AS1	-	ncRNA		No
SMIM21	C18orf62	protein-coding		No
SNAP25-AS1	-	ncRNA		No
SNORA111	-	snoRNA		No
SNORA20B	-	snoRNA		No
SNORA54	ACA54	snoRNA		No
SNORA80C	-	snoRNA		No
SNORA87	-	snoRNA		No
SNORD145	-	snoRNA		No
SNORD147	-	snoRNA		No
SNORD153	-	snoRNA		No
SNORD158	-	snoRNA		No
SNORD167	-	snoRNA		No
SNORD170	-	snoRNA		No
SNORD31B	-	snoRNA		No
SNX25	MSTP043|SBBI31	protein-coding		No
SORCS3-AS1	-	ncRNA		No
SOWAHA	ANKRD43	protein-coding		No
SOX9-AS1	-	ncRNA		No
SPAG6	CT141|Repro-SA-1|pf16	protein-coding		No
SPOCK1	SPOCK|TESTICAN|TIC1	protein-coding		No
SRGAP3-AS2	-	ncRNA		No
SSH3	SSH3L	protein-coding		No
SSPN	DAGA5|KRAG|NSPN|SPN1|SPN2	protein-coding		No
STX1B	GEFSP9|STX1B1|STX1B2	protein-coding		No
SUSD6	DRAGO|KIAA0247	protein-coding		No
SV2B	HsT19680	protein-coding		No
SYN3	-	protein-coding		No
TBC1D3P1-DHX40P1	DHX40P|DHX40P1|TBC1D3P1	pseudo		No
TCF4	E2-2|FECD3|ITF-2|ITF2|PTHS|SEF-2|SEF2|SEF2-1|SEF2-1A|SEF2-1B|SEF2-1D|TCF-4|bHLHb19	protein-coding		No
TFAP2A-AS2	HIPSTR	ncRNA		No
TIGD3	-	protein-coding		No
TIMP3	HSMRK222|K222|K222TA2|SFD	protein-coding		No
TMEM109	-	protein-coding		No
TMEM176B	LR8|MS4B2	protein-coding		No
TMEM220	-	protein-coding		No
TMEM238L	LINC00675	ncRNA		No
TMEM243	C7orf23|MM-TRAG|MMTRAG	protein-coding		No
TMEM61	-	protein-coding		No
TMEM75	-	ncRNA		No
TNK2-AS1	-	ncRNA		No
TNRC17	CAGL234	ncRNA		No
TOR2A	TORP1	protein-coding		No
TP53BP2	53BP2|ASPP2|BBP|P53BP2|PPP1R13A	protein-coding		No
TPRN	C9orf75|DFNB79	protein-coding		No
TRIM59	IFT80L|MRF1|RNF104|TRIM57|TSBF1	protein-coding		No
TRIO	ARHGEF23|MEBAS|MRD44|tgat	protein-coding		No
TSPAN15	2700063A19Rik|NET-7|NET7|TM4SF15	protein-coding		No
TSPAN5	NET-4|NET4|TM4SF9|TSPAN-5	protein-coding		No
TSPOAP1	BZRAP1|PBR-IP|PRAX-1|PRAX1|RIM-BP1|RIMBP1	protein-coding		No
TSPOAP1-AS1	BZRAP1-AS1	ncRNA		No
TTC7B	TTC7L1|c14_5685	protein-coding		No
TUB	RDOB|rd5	protein-coding		No
UCKL1	UCK1L|URKL1	protein-coding		No
ULK1	ATG1|ATG1A|UNC51|Unc51.1|hATG1	protein-coding		No
UNC5A	UNC5H1	protein-coding		No
UNC5B-AS1	-	ncRNA		No
VOPP1	ECOP|GASP|WBP1L2	protein-coding		No
VPS37D	WBSCR24	protein-coding		No
VWA3B	SCAR22	protein-coding		No
VWA5B2	-	protein-coding		No
WIPF3	CR16	protein-coding		No
YBX1	BP-8|CBF-A|CSDA2|CSDB|DBPB|EFI-A|MDR-NF1|NSEP-1|NSEP1|YB-1|YB1	protein-coding		No
ZBTB18	C2H2-171|MRD22|RP58|TAZ-1|ZNF238	protein-coding		No
ZDHHC22	C14orf59	protein-coding		No
ZFPM2-AS1	-	ncRNA		No
ZFYVE21	HCVP7TP1|ZF21	protein-coding		No
ZNF385D-AS2	-	ncRNA		No
ZNF514	-	protein-coding		No
ZNF608	NY-REN-36	protein-coding		No
ZNF621	-	protein-coding		No
ZNRF2	RNF202	protein-coding		No
