# Supplementary material for: Ten-eleven translocation protein 1 modulates medulloblastoma progression
Source: Genome Biol. 2021 Apr 29;22:125. doi: 10.1186/s13059-021-02352-9 (PMC8082834; doi:10.1186/s13059-021-02352-9)
Supplement: Supplementary file 11 — Additional file 11: Table S10. Summary of annotation using 5hmC gain and 5hmC loss regions. [file 13059_2021_2352_MOESM11_ESM.xlsx]

## Sheet: Sheet1
Table S10: Summary of annotation using 5hmC gain and 5hmC loss regions, related to Fig 3F and Fig S3G
Annotation	5hmC gain				5hmC loss
	# of peaks	Total size (bp)	Log2 Enrichment	% of total peaks	# of peaks	Total size (bp)	Log2 Enrichment	% of total peaks
3UTR	231	19824330	0.454	1.03273	4040	19834990	0.806	1.27397
miRNA	1	24854	2.242	0.00447067	1	24854	-1.534	0.000315338
ncRNA	49	2930845	0.975	0.219063	485	2936051	0.503	0.152939
TTS	350	26293235	0.647	1.56474	3721	26405695	0.274	1.17337
pseudo	4	496629	-0.078	0.0178827	52	502464	-0.171	0.0163976
Exon	633	33394408	1.156	2.82994	4496	33478124	0.205	1.41776
Intron	7681	931524390	-0.044	34.3392	187361	933720660	0.784	59.0821
Intergenic	12789	1585281725	-0.076	57.1754	114660	1673583365	-0.766	36.1567
Promoter	569	28567870	1.228	2.54381	2115	28680226	-0.66	0.66694
5UTR	61	2112428	1.764	0.272711	189	2124691	-0.39	0.0595989
snoRNA	0	19	-14.449	0	0	19	-18.275	0
rRNA	0	5631	-14.449	0	0	5631	-18.275	0
