# Supplementary material for: Ten-eleven translocation protein 1 modulates medulloblastoma progression
Source: Genome Biol. 2021 Apr 29;22:125. doi: 10.1186/s13059-021-02352-9 (PMC8082834; doi:10.1186/s13059-021-02352-9)
Supplement: Supplementary file 12 — Additional file 12: Table S11. Motif analysis results of mouse 5hmC gain. [file 13059_2021_2352_MOESM12_ESM.xlsx]

## Sheet: Sheet1
Table S11: Motif analysis results of mouse 5hmC gain, related Fig 3G
Motif Name	Consensus	P-value	Log P-value	q-value (Benjamini)	# of Target Sequences with Motif (of 22,383)	% of Target Sequences with Motif	# of Background Sequences with Motif (of 27,512)	% of Background Sequences with Motif
Nanog(Homeobox)/mES-Nanog-ChIP-Seq(GSE11724)/Homer	RGCCATTAAC	1e-08	-18.64	0	10324	0.4616	12201.7	0.4428
Nkx3.1(Homeobox)/LNCaP-Nkx3.1-ChIP-Seq(GSE28264)/Homer	AAGCACTTAA	1e-13	-31.11	0	5934	0.2653	6711.6	0.2436
Olig2(bHLH)/Neuron-Olig2-ChIP-Seq(GSE30882)/Homer	RCCATMTGTT	1e-07	-17.31	0	5279	0.236	6086.8	0.2209
BMAL1(bHLH)/Liver-Bmal1-ChIP-Seq(GSE39860)/Homer	GNCACGTG	1e-18	-42.95	0	4950	0.2213	5434.3	0.1972
Sox3(HMG)/NPC-Sox3-ChIP-Seq(GSE33059)/Homer	CCWTTGTY	1e-68	-156.9	0	4894	0.2188	4770.3	0.1731
Sox10(HMG)/SciaticNerve-Sox3-ChIP-Seq(GSE35132)/Homer	CCWTTGTYYB	1e-51	-118.8	0	4484	0.2005	4463.1	0.162
Meis1(Homeobox)/MastCells-Meis1-ChIP-Seq(GSE48085)/Homer	VGCTGWCAVB	1e-05	-12.2	0	4164	0.1862	4818.8	0.1749
Sox6(HMG)/Myotubes-Sox6-ChIP-Seq(GSE32627)/Homer	CCATTGTTNY	1e-18	-41.55	0	4047	0.181	4385	0.1591
Ascl1(bHLH)/NeuralTubes-Ascl1-ChIP-Seq(GSE55840)/Homer	NNVVCAGCTGBN	1e-11	-27.03	0	4034	0.1804	4490.3	0.163
ZNF711(Zf)/SHSY5Y-ZNF711-ChIP-Seq(GSE20673)/Homer	AGGCCTAG	1e-11	-26.62	0	4013	0.1794	4469.6	0.1622
NeuroG2(bHLH)/Fibroblast-NeuroG2-ChIP-Seq(GSE75910)/Homer	ACCATCTGTT	0.01	-6.577	0.0069	4001	0.1789	4720.2	0.1713
Smad4(MAD)/ESC-SMAD4-ChIP-Seq(GSE29422)/Homer	VBSYGTCTGG	0.001	-7.233	0.0037	3941	0.1762	4634.1	0.1682
E2A(bHLH),near_PU.1/Bcell-PU.1-ChIP-Seq(GSE21512)/Homer	NVCACCTGBN	1e-08	-19.1	0	3822	0.1709	4320.8	0.1568
ZNF416(Zf)/HEK293-ZNF416.GFP-ChIP-Seq(GSE58341)/Homer	WDNCTGGGCA	1e-10	-23.47	0	3687	0.1649	4114.2	0.1493
PU.1-IRF(ETS:IRF)/Bcell-PU.1-ChIP-Seq(GSE21512)/Homer	MGGAAGTGAAAC	0.0001	-9.45	0.0005	3278	0.1466	3796.5	0.1378
LRF(Zf)/Erythroblasts-ZBTB7A-ChIP-Seq(GSE74977)/Homer	AAGACCCYYN	1e-05	-11.99	0	3258	0.1457	3735.3	0.1356
Atoh1(bHLH)/Cerebellum-Atoh1-ChIP-Seq(GSE22111)/Homer	VNRVCAGCTGGY	1e-22	-51.13	0	3098	0.1385	3222	0.1169
ZFX(Zf)/mES-Zfx-ChIP-Seq(GSE11431)/Homer	AGGCCTRG	1e-09	-22.62	0	2948	0.1318	3251.5	0.118
Sox15(HMG)/CPA-Sox15-ChIP-Seq(GSE62909)/Homer	RAACAATGGN	1e-23	-54.27	0	2808	0.1256	2874.3	0.1043
HOXD13(Homeobox)/Chicken-Hoxd13-ChIP-Seq(GSE38910)/Homer	NCYAATAAAA	1e-28	-64.48	0	2785	0.1245	2796.1	0.1015
Sox2(HMG)/mES-Sox2-ChIP-Seq(GSE11431)/Homer	BCCATTGTTC	1e-60	-140.2	0	2652	0.1186	2369.7	0.086
HOXB13(Homeobox)/ProstateTumor-HOXB13-ChIP-Seq(GSE56288)/Homer	TTTTATKRGG	1e-08	-20.43	0	2491	0.1114	2735	0.0993
Sox9(HMG)/Limb-SOX9-ChIP-Seq(GSE73225)/Homer	AGGVNCCTTTGT	1e-23	-54.63	0	2484	0.1111	2506.7	0.091
Sox4(HMG)/proB-Sox4-ChIP-Seq(GSE50066)/Homer	YCTTTGTTCC	1e-35	-82.63	0	2356	0.1053	2242.1	0.0814
Six2(Homeobox)/NephronProgenitor-Six2-ChIP-Seq(GSE39837)/Homer	GWAAYHTGAKMC	0.0001	-10.92	0.0001	2286	0.1022	2591.9	0.0941
FOXK1(Forkhead)/HEK293-FOXK1-ChIP-Seq(GSE51673)/Homer	NVWTGTTTAC	0.001	-7.619	0.0026	2278	0.1019	2626.1	0.0953
Foxf1(Forkhead)/Lung-Foxf1-ChIP-Seq(GSE77951)/Homer	WWATRTAAACAN	1e-07	-17.01	0	2222	0.0994	2451.8	0.089
MITF(bHLH)/MastCells-MITF-ChIP-Seq(GSE48085)/Homer	RTCATGTGAC	1e-12	-27.81	0	2219	0.0992	2361.2	0.0857
Gata4(Zf)/Heart-Gata4-ChIP-Seq(GSE35151)/Homer	NBWGATAAGR	0.001	-7.996	0.0018	2209	0.0988	2538.6	0.0921
NFAT(RHD)/Jurkat-NFATC1-ChIP-Seq(Jolma_et_al.)/Homer	ATTTTCCATT	0.0001	-9.596	0.0004	2187	0.0978	2490.9	0.0904
NFY(CCAAT)/Promoter/Homer	RGCCAATSRG	1e-11	-25.6	0	2175	0.0973	2326	0.0844
TEAD4(TEA)/Tropoblast-Tead4-ChIP-Seq(GSE37350)/Homer	CCWGGAATGY	1e-07	-16.75	0	2120	0.0948	2334.1	0.0847
FoxL2(Forkhead)/Ovary-FoxL2-ChIP-Seq(GSE60858)/Homer	WWTRTAAACAVG	1e-10	-24.87	0	2056	0.0919	2194.7	0.0797
Sox17(HMG)/Endoderm-Sox17-ChIP-Seq(GSE61475)/Homer	CCATTGTTYB	1e-34	-80.33	0	2031	0.0908	1897.6	0.0689
Unknown(Homeobox)/Limb-p300-ChIP-Seq/Homer	SSCMATWAAA	1e-72	-166.7	0	1968	0.088	1592.8	0.0578
HLF(bZIP)/HSC-HLF.Flag-ChIP-Seq(GSE69817)/Homer	RTTATGYAAB	1e-31	-71.98	0	1965	0.0879	1856.1	0.0674
Max(bHLH)/K562-Max-ChIP-Seq(GSE31477)/Homer	RCCACGTGGYYN	1e-09	-21.66	0	1839	0.0822	1967.8	0.0714
TEAD(TEA)/Fibroblast-PU.1-ChIP-Seq(Unpublished)/Homer	YCWGGAATGY	1e-17	-40.76	0	1791	0.0801	1799	0.0653
CEBP(bZIP)/ThioMac-CEBPb-ChIP-Seq(GSE21512)/Homer	ATTGCGCAAC	1e-48	-111	0	1606	0.0718	1356.3	0.0492
TEAD2(TEA)/Py2T-Tead2-ChIP-Seq(GSE55709)/Homer	CCWGGAATGY	1e-30	-70.23	0	1578	0.0706	1445.3	0.0525
Hand2(bHLH)/Mesoderm-Hand2-ChIP-Seq(GSE61475)/Homer	TGACANARRCCAGRC	1e-25	-57.75	0	1512	0.0676	1418.7	0.0515
PRDM1(Zf)/Hela-PRDM1-ChIP-Seq(GSE31477)/Homer	ACTTTCACTTTC	1e-08	-19.4	0	1479	0.0661	1569.9	0.057
ZNF264(Zf)/HEK293-ZNF264.GFP-ChIP-Seq(GSE58341)/Homer	RGGGCACTAACY	1e-05	-11.76	0.0001	1434	0.0641	1578.8	0.0573
CLOCK(bHLH)/Liver-Clock-ChIP-Seq(GSE39860)/Homer	GHCACGTG	1e-24	-56.28	0	1294	0.0579	1189.1	0.0432
STAT6(Stat)/Macrophage-Stat6-ChIP-Seq(GSE38377)/Homer	TTCCKNAGAA	1e-05	-12.45	0	1289	0.0576	1403.3	0.0509
Oct2(POU,Homeobox)/Bcell-Oct2-ChIP-Seq(GSE21512)/Homer	ATATGCAAAT	1e-135	-312.2	0	1240	0.0554	698.8	0.0254
STAT6(Stat)/CD4-Stat6-ChIP-Seq(GSE22104)/Homer	ABTTCYYRRGAA	0.0001	-9.455	0.0005	1216	0.0544	1345.9	0.0488
Oct4(POU,Homeobox)/mES-Oct4-ChIP-Seq(GSE11431)/Homer	ATTTGCATAW	1e-12	-29.43	0	1200	0.0537	1195.1	0.0434
Oct6(POU,Homeobox)/NPC-Pou3f1-ChIP-Seq(GSE35496)/Homer	WATGCAAATGAG	1e-17	-39.51	0	1199	0.0536	1149.1	0.0417
RBPJ:Ebox(?,bHLH)/Panc1-Rbpj1-ChIP-Seq(GSE47459)/Homer	GGGRAARRGRMCAGMTG	1e-47	-108.9	0	1155	0.0516	907.6	0.0329
GRHL2(CP2)/HBE-GRHL2-ChIP-Seq(GSE46194)/Homer	AAACYKGTTWDACMRGTTTB	1e-21	-49.99	0	1090	0.0487	993.4	0.0361
NF1(CTF)/LNCAP-NF1-ChIP-Seq(Unpublished)/Homer	CYTGGCABNSTGCCAR	1e-17	-40.49	0	1028	0.046	960.4	0.0349
Brn1(POU,Homeobox)/NPC-Brn1-ChIP-Seq(GSE35496)/Homer	TATGCWAATBAV	1e-29	-68.97	0	963	0.0431	806.7	0.0293
Atf7(bZIP)/3T3L1-Atf7-ChIP-Seq(GSE56872)/Homer	NGRTGACGTCAY	1e-05	-12.34	0	962	0.043	1026.8	0.0373
Cux2(Homeobox)/Liver-Cux2-ChIP-Seq(GSE35985)/Homer	HNRAATCAAT	0.001	-8.118	0.0016	933	0.0417	1027.5	0.0373
Pit1+1bp(Homeobox)/GCrat-Pit1-ChIP-Seq(GSE58009)/Homer	ATGCATAATTCA	1e-18	-42.5	0	839	0.0375	752.8	0.0273
STAT5(Stat)/mCD4+-Stat5-ChIP-Seq(GSE12346)/Homer	RTTTCTNAGAAA	1e-06	-14.48	0	815	0.0364	844.9	0.0307
Phox2a(Homeobox)/Neuron-Phox2a-ChIP-Seq(GSE31456)/Homer	YTAATYNRATTA	1e-07	-17.33	0	759	0.0339	765.4	0.0278
PAX3:FKHR-fusion(Paired,Homeobox)/Rh4-PAX3:FKHR-ChIP-Seq(GSE19063)/Homer	ACCRTGACTAATTNN	1e-37	-86.58	0	748	0.0334	556.5	0.0202
ERE(NR),IR3/MCF7-ERa-ChIP-Seq(Unpublished)/Homer	VAGGTCACNSTGACC	1e-05	-13.3	0	730	0.0326	755.4	0.0274
STAT1(Stat)/HelaS3-STAT1-ChIP-Seq(GSE12782)/Homer	NATTTCCNGGAAAT	0.001	-8.382	0.0013	672	0.03	722.7	0.0262
IRF8(IRF)/BMDM-IRF8-ChIP-Seq(GSE77884)/Homer	GRAASTGAAAST	0.001	-9.021	0.0007	657	0.0294	700.6	0.0254
Six1(Homeobox)/Myoblast-Six1-ChIP-Chip(GSE20150)/Homer	GKVTCADRTTWC	1e-07	-16.16	0	569	0.0254	560.3	0.0203
MafF(bZIP)/HepG2-MafF-ChIP-Seq(GSE31477)/Homer	HWWGTCAGCAWWTTT	0.001	-9.18	0.0006	567	0.0254	596.5	0.0216
Tbox:Smad(T-box,MAD)/ESCd5-Smad2_3-ChIP-Seq(GSE29422)/Homer	AGGTGHCAGACA	1e-09	-21.79	0	511	0.0228	474.7	0.0172
PU.1:IRF8(ETS:IRF)/pDC-Irf8-ChIP-Seq(GSE66899)/Homer	GGAAGTGAAAST	0.001	-9.178	0.0006	431	0.0193	442.5	0.0161
DUX4(Homeobox)/Myoblasts-DUX4.V5-ChIP-Seq(GSE75791)/Homer	NWTAAYCYAATCAWN	1e-85	-197.6	0	353	0.0158	123.3	0.0045
GATA(Zf),IR3/iTreg-Gata3-ChIP-Seq(GSE20898)/Homer	NNNNNBAGATAWYATCTVHN	0.001	-8.764	0.0009	319	0.0143	319.3	0.0116
IRF1(IRF)/PBMC-IRF1-ChIP-Seq(GSE43036)/Homer	GAAAGTGAAAGT	0.001	-9.086	0.0007	315	0.0141	313.5	0.0114
ZNF669(Zf)/HEK293-ZNF669.GFP-ChIP-Seq(GSE58341)/Homer	GARTGGTCATCGCCC	1e-14	-33.37	0	225	0.0101	157.7	0.0057
ZNF41(Zf)/HEK293-ZNF41.GFP-ChIP-Seq(GSE58341)/Homer	CCTCATGGTGYCYTWYTCCCTTGTG	1e-07	-16.15	0	94	0.0042	64.2	0.0023
RAR:RXR(NR),DR5/ES-RAR-ChIP-Seq(GSE56893)/Homer	RGGTCADNNAGAGGTCAV	0.001	-7.297	0.0035	69	0.0031	57	0.0021
Pax7(Paired,Homeobox),long/Myoblast-Pax7-ChIP-Seq(GSE25064)/Homer	TAATCHGATTAC	0.01	-6.785	0.0057	38	0.0017	27.4	0.001
