# Supplementary material for: Ten-eleven translocation protein 1 modulates medulloblastoma progression
Source: Genome Biol. 2021 Apr 29;22:125. doi: 10.1186/s13059-021-02352-9 (PMC8082834; doi:10.1186/s13059-021-02352-9)
Supplement: Supplementary file 13 — Additional file 13: Table S12. Summary of MSigPathway results (GREAT analysis). [file 13059_2021_2352_MOESM13_ESM.xlsx]

## Sheet: Sheet1
Table S12: Summary of MSigPathway results (GREAT analysis), related to Fig 3H
ID	Desc	Binom Rank	Binom FdrQ	RegionFold Enrich	Exp Regions	Obs Regions	Genome Frac	SetCov	Hyper Rank	Hyper FdrQ	GeneFold Enrich	Exp Genes	Obs Genes	Total Genes	Gene SetCov	TermCov	Genes
REACTOME_NRAGE_SIGNALS_DEATH_THROUGH_JNK	Genes involved in NRAGE signals death through JNK	1	5.67324e-44	2.66005	109.02	290	0.00487395	0.0129649	94	0.012819	1.46326	22.5523	33	43	0.00287281	0.767442	Aatf,Abr,Akap13,Arhgef11,Arhgef16,Arhgef17,Arhgef18,Arhgef2,Arhgef3,Arhgef4,Bad,Bcl2l11,Ect2,Fgd2,Fgd3,Fgd4,Kalrn,Maged1,Mapk8,Net1,Ngef,Ngf,Ngfr,Obscn,Plekhg2,Prex1,Rac1,Rasgrf1,Rasgrf2,Sos1,Tiam1,Trio,Vav3
REACTOME_CELL_DEATH_SIGNALLING_VIA_NRAGE_NRIF_AND_NADE	Genes involved in Cell death signalling via NRAGE, NRIF and NADE	2	5.06843e-42	2.51912	120.677	304	0.00539508	0.0135908	136	0.0344416	1.34782	30.4194	41	58	0.00356925	0.706897	Aatf,Abr,Akap13,Aph1a,Arhgef11,Arhgef16,Arhgef17,Arhgef18,Arhgef2,Arhgef3,Arhgef4,Bad,Bcl2l11,Casp2,Casp3,Ect2,Fgd2,Fgd3,Fgd4,Kalrn,Maged1,Mapk8,Net1,Ngef,Ngf,Ngfr,Obscn,Plekhg2,Prex1,Psen1,Psen2,Rac1,Rasgrf1,Rasgrf2,Rps27a,Sos1,Sqstm1,Tiam1,Traf6,Trio,Vav3
REACTOME_P75_NTR_RECEPTOR_MEDIATED_SIGNALLING	Genes involved in p75 NTR receptor-mediated signalling	4	4.54996e-32	2.10401	160.645	338	0.00718193	0.0151109	102	0.0180948	1.32743	41.4333	55	79	0.00478802	0.696202	Aatf,Abr,Adam17,Akap13,Aph1a,Arhgdia,Arhgef1,Arhgef11,Arhgef16,Arhgef17,Arhgef18,Arhgef2,Arhgef3,Arhgef4,Bad,Bcl2l11,Casp2,Casp3,Ect2,Fgd2,Fgd3,Fgd4,Hdac1,Hdac2,Irak1,Kalrn,Lingo1,Mag,Maged1,Mapk8,Net1,Nfkbia,Ngef,Ngf,Ngfr,Obscn,Plekhg2,Prex1,Prkci,Psen1,Psen2,Rac1,Rasgrf1,Rasgrf2,Rela,Ripk2,Rps27a,Rtn4,Sorcs3,Sos1,Sqstm1,Tiam1,Traf6,Trio,Vav3
KEGG_ADHERENS_JUNCTION	Adherens junction	5	6.37186e-31	1.9344	207.816	402	0.00929079	0.0179721	13	2.40425e-06	1.59325	38.2865	61	73	0.00531035	0.835616	Actb,Actg1,Actn1,Actn2,Actn3,Actn4,Baiap2,Cdc42,Cdh1,Crebbp,Csnk2a1,Ctnna2,Ctnna3,Ctnnb1,Ctnnd1,Egfr,Erbb2,Farp2,Fer,Fgfr1,Fyn,Igf1r,Insr,Iqgap1,Lef1,Lmo7,Map3k7,Mapk1,Met,Mllt4,Nlk,Pard3,Ptpn1,Ptpn6,Ptprf,Ptprj,Ptprm,Pvrl1,Pvrl2,Pvrl3,Rac1,Rac2,Smad2,Smad3,Smad4,Snai1,Snai2,Src,Ssx2ip,Tcf7,Tcf7l1,Tcf7l2,Tgfbr1,Tgfbr2,Tjp1,Vcl,Wasf1,Wasf2,Wasf3,Wasl,Yes1
KEGG_FOCAL_ADHESION	Focal adhesion	6	8.07577e-30	1.59927	445.204	712	0.0199036	0.0318312	6	2.74844e-08	1.42509	101.748	145	194	0.012623	0.747423	Actb,Actg1,Actn1,Actn2,Actn3,Actn4,Akt1,Akt3,Bad,Bcar1,Bcl2,Birc3,Capn2,Cav1,Cav3,Ccnd1,Ccnd2,Ccnd3,Cdc42,Chad,Col11a1,Col11a2,Col1a1,Col1a2,Col2a1,Col3a1,Col4a1,Col4a2,Col4a4,Col4a6,Col5a1,Col5a2,Col5a3,Col6a1,Col6a2,Col6a3,Col6a6,Ctnnb1,Dock1,Egfr,Erbb2,Flnb,Flnc,Flt1,Flt4,Fn1,Fyn,Grb2,Gsk3b,Igf1r,Ilk,Itga1,Itga10,Itga11,Itga3,Itga5,Itga6,Itga8,Itga9,Itgav,Itgb1,Itgb3,Itgb4,Itgb6,Itgb8,Jun,Kdr,…
KEGG_PATHWAYS_IN_CANCER	Pathways in cancer	7	3.08598e-29	1.42878	800.682	1144	0.0357959	0.0511445	7	4.64433e-08	1.32982	164.684	219	314	0.019065	0.697452	Akt1,Akt3,Apc,Apc2,Appl1,Ar,Arnt2,Axin2,Bad,Bcl2,Bcl2l1,Bid,Birc3,Bmp2,Bmp4,Brca2,Casp3,Casp8,Casp9,Cblb,Cblc,Ccdc6,Ccnd1,Ccne1,Cdc42,Cdh1,Cdk6,Cdkn1a,Cdkn2a,Cdkn2b,Cebpa,Cks1b,Col4a1,Col4a2,Col4a4,Col4a6,Crebbp,Csf1r,Csf3r,Ctbp2,Ctnna2,Ctnna3,Ctnnb1,Cycs,Dapk1,Dapk2,Dcc,E2f2,E2f3,Egfr,Egln1,Egln3,Epas1,Erbb2,Ets1,Fadd,Fas,Fgf1,Fgf10,Fgf12,Fgf13,Fgf14,Fgf16,Fgf18,Fgf2,Fgf20,Fgf21,Fgf22,Fgf3,Fgf4,…
REACTOME_SIGNALING_BY_RHO_GTPASES	Genes involved in Signaling by Rho GTPases	12	8.92048e-21	1.68571	242.628	409	0.0108471	0.0182851	23	0.000127307	1.41689	57.1675	81	109	0.00705145	0.743119	A2m,Abr,Akap13,Arap1,Arap2,Arap3,Arhgap1,Arhgap10,Arhgap12,Arhgap17,Arhgap18,Arhgap19,Arhgap20,Arhgap22,Arhgap24,Arhgap25,Arhgap26,Arhgap28,Arhgap29,Arhgap31,Arhgap36,Arhgap44,Arhgap6,Arhgap8,Arhgdia,Arhgdib,Arhgdig,Arhgef11,Arhgef16,Arhgef17,Arhgef18,Arhgef2,Arhgef3,Arhgef4,Cdc42,Chn1,Chn2,Depdc1b,Dlc1,Ect2,Fam13b,Fgd2,Fgd3,Fgd4,G3bp2,Gdi2,Gmip,Hmha1,Kalrn,Myo9b,Net1,Ngef,Obscn,Ophn1,Plekhg2,Pre…
REACTOME_INTERFERON_GAMMA_SIGNALING	Genes involved in Interferon gamma signaling	13	3.75029e-20	2.3945	66.4022	159	0.00296862	0.00710837	38	0.000989633	1.5889	22.0279	35	42	0.00304692	0.833333	Camk2a,Camk2b,Camk2d,Cd44,Gbp5,Gbp6,Gbp7,Icam1,Ifng,Ifngr1,Ifngr2,Irf1,Irf2,Irf3,Irf4,Irf5,Irf6,Irf7,Irf8,Irf9,Jak1,Jak2,Ncam1,Oas2,Oas3,Pias1,Pml,Prkcd,Ptafr,Ptpn1,Ptpn2,Ptpn6,Socs1,Socs3,Sp100
PID_ILK_PATHWAY	Integrin-linked kinase signaling	14	5.4868e-20	2.2565	78.8833	178	0.00352662	0.0079578	94	0.012819	1.46326	22.5523	33	43	0.00287281	0.767442	Actn1,Akt1,Arhgef7,Aurka,Ccnd1,Cdc42,Ctnnb1,Elmo2,Gsk3b,Hsp90aa1,Ilk,Ilkap,Iqgap1,Jun,Lims1,Lims2,Myl9,Nck2,Parp1,Parva,Parvg,Ppp1r14c,Pxn,Rac1,Rhog,Rictor,Ruvbl1,Snai1,Tacc3,Tns1,Xpo1,Zeb1,Zyx
REACTOME_SIGNALING_BY_GPCR	Genes involved in Signaling by GPCR	15	2.96417e-19	1.26879	1244.49	1579	0.055637	0.0705919	2	5.63399e-10	1.28154	287.935	369	549	0.0321233	0.672131	Abr,Adcy1,Adcy2,Adcy3,Adcy4,Adcy5,Adcy7,Adcy8,Adcy9,Adcyap1,Adcyap1r1,Adm,Adora1,Adora2b,Adora3,Adora3,Adra1a,Adra1b,Adra2a,Adra2b,Adrb1,Adrb2,Adrbk1,Agt,Akap13,Akt1,Akt3,Anxa1,Aplnr,App,Arhgef1,Arhgef11,Arhgef16,Arhgef17,Arhgef18,Arhgef2,Arhgef3,Arhgef4,Avpr1a,Bdkrb2,C3,Calcrl,Calm3,Camk4,Casr,Ccbp2,Cck,Cckar,Cckbr,Ccl17,Ccl2,Ccl22,Ccl25,Ccl5,Ccr1,Ccr10,Ccr4,Ccr6,Ccr7,Ccrl1,Cd97,Cdc42,Cdk1,Cga,C…
KEGG_WNT_SIGNALING_PATHWAY	Wnt signaling pathway	16	6.32141e-19	1.50404	386.294	581	0.0172699	0.0259746	22	0.000104077	1.36959	74.4751	102	142	0.0088796	0.71831	Apc,Apc2,Axin2,Btrc,Cacybp,Camk2a,Camk2b,Camk2d,Camk2g,Ccnd1,Ccnd2,Ccnd3,Chp2,Crebbp,Csnk1a1,Csnk1e,Csnk2a1,Ctbp2,Ctnnb1,Ctnnbip1,Cul1,Cxxc4,Daam1,Daam2,Fbxw11,Fosl1,Frat2,Fzd1,Fzd10,Fzd2,Fzd3,Fzd6,Fzd8,Fzd9,Gsk3b,Jun,Lef1,Lrp5,Map3k7,Mapk10,Mapk8,Mapk9,Mmp7,Myc,Nfat5,Nfatc1,Nfatc2,Nfatc3,Nfatc4,Nkd1,Nkd2,Nlk,Plcb1,Plcb2,Plcb3,Porcn,Ppard,Ppp2r1b,Ppp2r5a,Ppp2r5b,Ppp2r5c,Ppp3ca,Ppp3cc,Ppp3r1,Prick…
PID_NECTIN_PATHWAY	Nectin adhesion pathway	18	6.75222e-18	2.14834	82.3893	177	0.00368336	0.00791309	71	0.00786615	1.5889	15.7342	25	30	0.00217637	0.833333	Cdc42,Cdh1,Cldn1,Ctnnb1,F11r,Farp2,Iqgap1,Itgav,Itgb3,Mllt4,Pdgfb,Pdgfrb,Pik3r1,Pip5k1c,Ptk2,Ptprm,Pvrl1,Pvrl2,Pvrl3,Rac1,Rap1a,Rap1b,Rapgef1,Src,Vav2
PID_RHOA_REG_PATHWAY	Regulation of RhoA activity	19	6.72769e-18	2.10215	88.4809	186	0.00395569	0.00831545	79	0.0102227	1.47334	23.0768	34	44	0.00295987	0.772727	Abr,Akap13,Arap1,Arap3,Arhgap6,Arhgap8,Arhgap9,Arhgdia,Arhgdib,Arhgdig,Arhgef1,Arhgef10,Arhgef10l,Arhgef11,Arhgef15,Arhgef17,Arhgef18,Arhgef2,Arhgef3,Def6,Dlc1,Ect2,Farp1,Mcf2l,Myo9b,Net1,Ngef,Obscn,Ophn1,Plekhg6,Srgap1,Trio,Vav2,Vav3
REACTOME_GPCR_DOWNSTREAM_SIGNALING	Genes involved in GPCR downstream signaling	21	2.60415e-17	1.28113	1029.56	1319	0.0460282	0.0589682	3	6.20819e-09	1.29534	233.915	303	446	0.0263776	0.679372	Abr,Adcy1,Adcy2,Adcy3,Adcy4,Adcy5,Adcy7,Adcy8,Adcy9,Adcyap1,Adcyap1r1,Adm,Adora1,Adora2b,Adora3,Adora3,Adra1a,Adra1b,Adra2a,Adra2b,Adrb1,Adrb2,Adrbk1,Agt,Akap13,Akt1,Akt3,Anxa1,Aplnr,App,Arhgef1,Arhgef11,Arhgef16,Arhgef17,Arhgef18,Arhgef2,Arhgef3,Arhgef4,Avpr1a,Bdkrb2,C3,Calcrl,Casr,Cck,Cckar,Cckbr,Ccl25,Ccl5,Ccr1,Ccr10,Ccr4,Ccr6,Ccr7,Cdc42,Cga,Chrm1,Chrm2,Chrm3,Cnr1,Cnr2,Crhr2,Cxcl10,Cxcl12,Cxcl…
REACTOME_INTEGRIN_CELL_SURFACE_INTERACTIONS	Genes involved in Integrin cell surface interactions	23	7.2922e-17	1.81128	143.545	260	0.00641743	0.0116238	45	0.00171359	1.41779	40.9089	58	78	0.00504919	0.74359	Akt1,Apbb1ip,Bcar1,Bsg,Cdh1,Col1a1,Col1a2,Col2a1,Col4a1,Col4a2,Col4a4,Col4a5,Csk,F11r,Fbn1,Fgb,Fn1,Grb2,Icam1,Icam2,Icam4,Itga1,Itga10,Itga11,Itga3,Itga5,Itga8,Itga9,Itgae,Itgal,Itgam,Itgav,Itgax,Itgb1,Itgb2,Itgb3,Itgb4,Itgb6,Itgb8,Lama1,Lama2,Lama5,Lamb2,Pecam1,Ptk2,Ptpn1,Rap1a,Rap1b,Rapgef3,Rasgrp1,Shc1,Sos1,Spp1,Src,Syk,Thbs1,Tnc,Vwf
REACTOME_GPCR_LIGAND_BINDING	Genes involved in GPCR ligand binding	25	1.90705e-16	1.31977	770.588	1017	0.0344505	0.0454667	15	6.20608e-06	1.25903	193.006	243	368	0.0211543	0.660326	Adcyap1,Adcyap1r1,Adm,Adora1,Adora2b,Adora3,Adora3,Adra1a,Adra1b,Adra2a,Adra2b,Adrb1,Adrb2,Agt,Anxa1,Aplnr,App,Avpr1a,Bdkrb2,C3,Calcrl,Casr,Ccbp2,Cck,Cckar,Cckbr,Ccl17,Ccl2,Ccl22,Ccl25,Ccl5,Ccr1,Ccr10,Ccr4,Ccr6,Ccr7,Ccrl1,Cd97,Cga,Chrm1,Chrm2,Chrm3,Cnr1,Cnr2,Crhr2,Cx3cl1,Cx3cr1,Cxcl10,Cxcl12,Cxcl13,Cxcl16,Cxcr1,Cxcr2,Cxcr3,Cxcr4,Cxcr5,Cxcr7,Cysltr1,Cysltr2,Dhh,Drd2,Drd3,Drd5,Edn1,Edn2,Edn3,Ednra,…
REACTOME_EXTRACELLULAR_MATRIX_ORGANIZATION	Genes involved in Extracellular matrix organization	26	2.44263e-16	1.70811	177.389	303	0.0079305	0.0135461	14	4.38607e-06	1.55359	42.4823	66	81	0.00574562	0.814815	Adamts14,Adamts2,Adamts3,Bmp1,Cma1,Col10a1,Col11a1,Col11a2,Col12a1,Col13a1,Col14a1,Col15a1,Col16a1,Col17a1,Col1a1,Col1a2,Col22a1,Col23a1,Col24a1,Col25a1,Col27a1,Col28a1,Col2a1,Col3a1,Col4a1,Col4a2,Col4a4,Col4a5,Col4a6,Col5a1,Col5a2,Col5a3,Col6a1,Col6a2,Col6a3,Col7a1,Col8a1,Col8a2,Col9a2,Col9a3,Crtap,Ctrb1,Ctsg,Furin,Leprel1,Leprel2,Mmp11,Mmp14,Mmp15,Mmp16,Mmp2,Mmp24,Mmp3,Mmp7,Pcolce,Plg,Plod1,Plo…
REACTOME_COLLAGEN_FORMATION	Genes involved in Collagen formation	27	3.13843e-16	1.79092	144.06	258	0.00644046	0.0115343	11	8.21441e-07	1.69868	28.846	49	55	0.00426569	0.890909	Adamts14,Adamts2,Adamts3,Bmp1,Col10a1,Col11a1,Col11a2,Col12a1,Col13a1,Col14a1,Col15a1,Col16a1,Col17a1,Col1a1,Col1a2,Col22a1,Col23a1,Col24a1,Col25a1,Col27a1,Col28a1,Col2a1,Col3a1,Col4a1,Col4a2,Col4a4,Col4a5,Col4a6,Col5a1,Col5a2,Col5a3,Col6a1,Col6a2,Col6a3,Col7a1,Col8a1,Col8a2,Col9a2,Col9a3,Crtap,Leprel1,Leprel2,Pcolce,Plod1,Plod2,Plod3,Serpinh1,Tll1,Tll2
BIOCARTA_ALK_PATHWAY	ALK in cardiac myocytes	29	3.53486e-15	1.83432	122.116	224	0.00545942	0.0100143	60	0.00630474	1.54595	19.4055	30	37	0.00261165	0.810811	Apc,Bmp10,Bmp2,Bmp4,Bmp7,Bmpr1a,Bmpr2,Chrd,Ctnnb1,Fzd1,Gata4,Gsk3b,Hnf1a,Map3k7,Mef2c,Myl2,Nkx2-5,Nog,Nppa,Nppb,Rfc1,Smad1,Smad4,Smad5,Smad6,Tgfb2,Tgfb3,Tgfbr1,Tgfbr2,Tgfbr3
KEGG_BASAL_CELL_CARCINOMA	Basal cell carcinoma	30	3.87156e-15	1.72238	157.921	272	0.00706013	0.0121602	96	0.012765	1.41235	28.3215	40	54	0.0034822	0.740741	Apc,Apc2,Axin2,Bmp2,Bmp4,Ctnnb1,Fzd1,Fzd10,Fzd2,Fzd3,Fzd6,Fzd8,Fzd9,Gli1,Gli2,Gli3,Gsk3b,Hhip,Lef1,Ptch1,Ptch2,Shh,Stk36,Sufu,Tcf7,Tcf7l1,Tcf7l2,Wnt11,Wnt2,Wnt2b,Wnt3,Wnt3a,Wnt4,Wnt5a,Wnt5b,Wnt7a,Wnt7b,Wnt8b,Wnt9a,Wnt9b
KEGG_PANCREATIC_CANCER	Pancreatic cancer	32	6.40009e-15	1.75208	144.4	253	0.00645566	0.0113108	100	0.01675	1.35402	36.1886	49	69	0.00426569	0.710145	Akt1,Akt3,Bad,Bcl2l1,Brca2,Casp9,Ccnd1,Cdc42,Cdk6,Cdkn2a,E2f2,E2f3,Egfr,Erbb2,Jak1,Kras,Map2k1,Mapk1,Mapk10,Mapk8,Mapk9,Pgf,Pik3cb,Pik3cd,Pik3cg,Pik3r1,Pik3r3,Pik3r5,Pld1,Rac1,Rac2,Rad51,Raf1,Rala,Ralb,Ralbp1,Ralgds,Rela,Smad2,Smad3,Smad4,Stat3,Tgfa,Tgfb2,Tgfb3,Tgfbr1,Tgfbr2,Vegfa,Vegfc
PID_INTEGRIN1_PATHWAY	Beta1 integrin cell surface interactions	33	9.4623e-15	1.69153	166.122	281	0.00742676	0.0125626	37	0.000983702	1.47334	34.6152	51	66	0.0044398	0.772727	Cd81,Col11a1,Col11a2,Col18a1,Col1a1,Col1a2,Col2a1,Col3a1,Col4a1,Col4a4,Col4a5,Col4a6,Col5a1,Col5a2,Col6a1,Col6a2,Col6a3,Col7a1,Cspg4,F13a1,Fbn1,Fgb,Fn1,Igsf8,Itga1,Itga10,Itga11,Itga3,Itga5,Itga6,Itga8,Itga9,Itgav,Itgb1,Lama1,Lama2,Lama3,Lama4,Lama5,Lamb2,Lamc2,Nid1,Plau,Plaur,Spp1,Tgfbi,Tgm2,Thbs1,Thbs2,Tnc,Vegfa
KEGG_LEUKOCYTE_TRANSENDOTHELIAL_MIGRATION	Leukocyte transendothelial migration	46	2.17057e-13	1.54649	229.553	355	0.0102626	0.0158709	75	0.00868203	1.29924	59.2654	77	113	0.00670323	0.681416	Actb,Actg1,Actn1,Actn2,Actn3,Actn4,Bcar1,Cdc42,Cdh5,Cldn1,Cldn10,Cldn11,Cldn14,Cldn15,Cldn16,Cldn18,Cldn19,Cldn22,Cldn23,Cldn4,Cldn5,Cldn9,Ctnna2,Ctnna3,Ctnnb1,Ctnnd1,Cxcl12,Cxcr4,Cybb,Ezr,F11r,Gnai1,Gnai2,Icam1,Itgal,Itgam,Itgb1,Itgb2,Mllt4,Mmp2,Msn,Myl10,Myl2,Myl7,Myl9,Ncf1,Ncf2,Ncf4,Nox3,Ocln,Pecam1,Pik3cb,Pik3cd,Pik3cg,Pik3r1,Pik3r3,Pik3r5,Plcg2,Prkca,Prkcb,Prkcg,Ptk2,Ptk2b,Pxn,Rac1,Rac2,Rap1…
PID_DELTANP63PATHWAY	Validated transcriptional targets of deltaNp63 isoforms	50	5.43894e-13	1.80984	108.297	196	0.0048416	0.00876252	69	0.00779861	1.48297	23.6013	35	45	0.00304692	0.777778	Ada,Adrm1,Axl,Bdkrb2,Brca2,Ccnb2,Cdkn2a,Col5a1,Dlx5,Dlx6,Fasn,Fbxw7,Fosl2,Gnb2l1,Gsk3b,Hells,Hes1,Igfbp3,Itch,Itga3,Notch1,Nrg1,Perp,Pou2f2,Ppp2r5a,Rab38,Runx1,Sec14l2,Sfn,T,Tcf7l1,Top2a,Vdr,Wwp1,Yap1
KEGG_SMALL_CELL_LUNG_CANCER	Small cell lung cancer	51	5.78521e-13	1.58451	195.644	310	0.0087466	0.0138591	99	0.0163121	1.32537	43.0068	57	82	0.00496213	0.695122	Akt1,Akt3,Apaf1,Bcl2,Bcl2l1,Birc3,Casp9,Ccnd1,Ccne1,Cdk6,Cdkn2b,Cks1b,Col4a1,Col4a2,Col4a4,Col4a6,Cycs,E2f2,E2f3,Fhit,Fn1,Itga3,Itga6,Itgav,Itgb1,Lama1,Lama2,Lama3,Lama4,Lama5,Lamb2,Lamc2,Lamc3,Myc,Nfkbia,Nos2,Pias1,Pias2,Pias4,Pik3cb,Pik3cd,Pik3cg,Pik3r1,Pik3r3,Pik3r5,Pten,Ptgs2,Ptk2,Rarb,Rela,Rxra,Rxrg,Skp2,Traf1,Traf3,Traf5,Traf6
WNT_SIGNALING	Genes related to Wnt-mediated signal transduction	55	1.5449e-12	1.54548	214.172	331	0.00957494	0.0147979	118	0.0286424	1.29303	45.6291	59	87	0.00513624	0.678161	Actb,Apc,Btrc,Ccnd1,Ccnd2,Ccnd3,Csnk1a1,Csnk2a1,Ctbp2,Ctnnb1,Ctnnbip1,Cxxc4,Daam1,Fbxw11,Fbxw2,Fbxw4,Fgf4,Fosl1,Foxn1,Frzb,Fshb,Fzd1,Fzd2,Fzd3,Fzd6,Fzd8,Gapdh,Gsk3b,Jun,Kremen1,Lef1,Lrp5,Myc,Nkd1,Nlk,Pitx2,Porcn,Pygo1,Rhou,Senp2,Sfrp1,Sox17,T,Tcf7,Tcf7l1,Tle1,Wif1,Wisp1,Wnt11,Wnt2,Wnt2b,Wnt3,Wnt3a,Wnt4,Wnt5a,Wnt5b,Wnt7a,Wnt7b,Wnt9a
PID_BMPPATHWAY	BMP receptor signaling	59	6.28759e-12	1.69005	131.949	223	0.005899	0.0099696	38	0.000989633	1.5889	22.0279	35	42	0.00304692	0.833333	Ahsg,Bambi,Bmp2,Bmp4,Bmp7,Bmpr1a,Bmpr1b,Bmpr2,Chrd,Chrdl1,Ctdsp1,Ctdsp2,Ctdspl,Fst,Gsk3b,Hfe2,Map3k7,Mapk1,Nog,Nup214,Ppm1a,Ppp1ca,Rgma,Rgmb,Ski,Smad1,Smad4,Smad5,Smad6,Smad7,Smurf1,Smurf2,Sostdc1,Tab1,Tab2
PID_SYNDECAN_1_PATHWAY	Syndecan-1-mediated signaling events	60	6.39672e-12	1.77923	105.663	188	0.00472387	0.00840486	52	0.00301382	1.52534	23.6013	36	45	0.00313398	0.8	Bsg,Ccl5,Col10a1,Col11a1,Col11a2,Col12a1,Col13a1,Col14a1,Col15a1,Col16a1,Col17a1,Col1a1,Col1a2,Col2a1,Col3a1,Col4a1,Col4a4,Col4a5,Col4a6,Col5a1,Col5a2,Col6a1,Col6a2,Col6a3,Col7a1,Col8a1,Col8a2,Col9a2,Col9a3,Hpse,Lama5,Mapk1,Met,Mmp7,Sdc1,Sdcbp
KEGG_COLORECTAL_CANCER	Colorectal cancer	61	6.43751e-12	1.58132	180.23	285	0.00805748	0.0127414	46	0.00185881	1.46908	31.9928	47	61	0.00409158	0.770492	Akt1,Akt3,Apc,Apc2,Appl1,Axin2,Bad,Bcl2,Casp3,Casp9,Ccnd1,Ctnnb1,Cycs,Dcc,Fos,Gsk3b,Jun,Kras,Lef1,Map2k1,Mapk1,Mapk10,Mapk8,Mapk9,Mlh1,Msh2,Myc,Pik3cb,Pik3cd,Pik3cg,Pik3r1,Pik3r3,Pik3r5,Rac1,Rac2,Raf1,Ralgds,Smad2,Smad3,Smad4,Tcf7,Tcf7l1,Tcf7l2,Tgfb2,Tgfb3,Tgfbr1,Tgfbr2
REACTOME_INTERFERON_SIGNALING	Genes involved in Interferon Signaling	63	1.0338e-11	1.61751	158.268	256	0.00707563	0.0114449	139	0.0356224	1.23108	66.608	82	127	0.0071385	0.645669	Aaas,Adar,Arih1,Camk2a,Camk2b,Camk2d,Cd44,Egr1,Eif2ak2,Eif4a2,Eif4e,Eif4e2,Eif4g2,Eif4g3,Flnb,Gbp5,Gbp6,Gbp7,Icam1,Ifi35,Ifit1,Ifitm1,Ifitm3,Ifna14,Ifnar1,Ifnar2,Ifnb1,Ifng,Ifngr1,Ifngr2,Irf1,Irf2,Irf3,Irf4,Irf5,Irf6,Irf7,Irf8,Irf9,Isg20,Jak1,Jak2,Kpna2,Kpna3,Mx2,Ncam1,Nedd4,Nup188,Nup205,Nup210,Nup214,Nup35,Nup50,Nup54,Nup62,Nup85,Nup93,Nupl2,Oas2,Oas3,Pias1,Pin1,Pml,Pom121,Ppm1b,Prkcd,Ptafr,Ptp…
PID_ECADHERIN_NASCENTAJ_PATHWAY	E-cadherin signaling in the nascent adherens junction	64	1.44023e-11	1.90808	77.5647	148	0.00346766	0.0066166	151	0.0370895	1.41779	20.4544	29	39	0.00252459	0.74359	Akt1,Ap1m1,Ccnd1,Cdc42,Cdh1,Csnk2a1,Ctnnb1,Ctnnd1,Cttn,Cyfip2,Dlg1,Enah,Iqgap1,Itgae,Jup,Mllt4,Nckap1,Nme1,Pik3r1,Pip5k1c,Rac1,Rap1a,Rap1b,Rapgef1,Src,Tiam1,Tjp1,Vav2,Wasf2
KEGG_ECM_RECEPTOR_INTERACTION	ECM-receptor interaction	77	1.86444e-10	1.49279	211.684	316	0.00946372	0.0141273	24	0.000166963	1.47021	43.5312	64	83	0.00557152	0.771084	Agrn,Cd44,Cd47,Chad,Col11a1,Col11a2,Col1a1,Col1a2,Col2a1,Col3a1,Col4a1,Col4a2,Col4a4,Col4a6,Col5a1,Col5a2,Col5a3,Col6a1,Col6a2,Col6a3,Col6a6,Dag1,Fn1,Gp1bb,Gp9,Hspg2,Itga1,Itga10,Itga11,Itga3,Itga5,Itga6,Itga8,Itga9,Itgav,Itgb1,Itgb3,Itgb4,Itgb6,Itgb8,Lama1,Lama2,Lama3,Lama4,Lama5,Lamb2,Lamc2,Lamc3,Reln,Sdc1,Sdc2,Sdc3,Sdc4,Spp1,Sv2b,Sv2c,Thbs1,Thbs2,Thbs3,Thbs4,Tnc,Tnn,Tnxb,Vwf
PID_CMYB_PATHWAY	C-MYB transcription factor network	82	6.30157e-10	1.45109	235.685	342	0.0105367	0.0152897	40	0.00100997	1.4362	40.3844	58	77	0.00504919	0.753247	Ada,Adora2b,Anpep,Atp2b1,Bcl2,Birc3,Casp6,Cbx4,Ccnb1,Ccnd1,Cd34,Cd4,Cdk6,Cdkn1a,Cdkn2a,Cebpa,Cebpb,Clta,Col1a2,Crebbp,Csf1r,Ets1,Ets2,Gata3,Gstm1,Hes1,Hipk2,Iqgap1,Kit,Kras,Lect2,Lef1,Mad1l1,Maf,Map3k7,Mat2a,Mpo,Myb,Myc,Myf6,Myod1,Nlk,Pax5,Pim1,Ppp3ca,Ptgs2,Rag2,Ski,Slc25a3,Smarca2,Sp1,Tab1,Tab2,Tfec,Tom1,Yeats4,Zfhx3,Zfpm1
REACTOME_NCAM1_INTERACTIONS	Genes involved in NCAM1 interactions	88	9.7202e-10	1.6762	109.175	183	0.00488087	0.00818133	36	0.000944017	1.61334	20.4544	33	39	0.00287281	0.846154	Agrn,Artn,Cacna1g,Cacna1h,Cacna1i,Cacna1s,Cacnb2,Cacnb3,Cntn2,Col1a1,Col1a2,Col2a1,Col3a1,Col4a1,Col4a2,Col4a4,Col4a5,Col5a1,Col5a2,Col6a1,Col6a2,Col6a3,Col9a2,Col9a3,Gdnf,Gfra1,Gfra2,Gfra4,Ncam1,Ncan,Pspn,St8sia2,St8sia4
REACTOME_PEPTIDE_LIGAND_BINDING_RECEPTORS	Genes involved in Peptide ligand-binding receptors	89	1.41582e-09	1.37591	317.609	437	0.0141992	0.0195368	126	0.032408	1.20603	87.0625	105	166	0.00914077	0.63253	Agt,Anxa1,Aplnr,App,Avpr1a,Bdkrb2,C3,Ccbp2,Cck,Cckar,Cckbr,Ccl17,Ccl2,Ccl22,Ccl25,Ccl5,Ccr1,Ccr10,Ccr4,Ccr6,Ccr7,Ccrl1,Cx3cl1,Cx3cr1,Cxcl10,Cxcl12,Cxcl13,Cxcl16,Cxcr1,Cxcr2,Cxcr3,Cxcr4,Cxcr5,Cxcr7,Edn1,Edn2,Edn3,Ednra,Ednrb,F2,F2r,F2rl1,F2rl2,F2rl3,Fpr2,Gal,Galr1,Galr2,Grp,Grpr,Hcrtr1,Insl3,Insl5,Kiss1,Kiss1r,Kng1,Mc3r,Mc4r,Mchr1,Nmu,Nmur2,Npbwr1,Npffr1,Nps,Npsr1,Npy,Npy1r,Npy2r,Npy5r,Nts,Ntsr1,N…
KEGG_TGF_BETA_SIGNALING_PATHWAY	TGF-beta signaling pathway	92	2.03925e-09	1.41989	253.542	360	0.011335	0.0160944	83	0.0106038	1.33921	44.0557	59	84	0.00513624	0.702381	Acvr1c,Acvr2a,Acvr2b,Acvrl1,Amh,Bmp2,Bmp4,Bmp7,Bmp8a,Bmp8b,Bmpr1a,Bmpr1b,Bmpr2,Cdkn2b,Chrd,Crebbp,Cul1,Dcn,Fst,Gdf6,Gdf7,Id2,Id3,Id4,Ifng,Inhba,Inhbb,Lefty1,Lefty2,Ltbp1,Mapk1,Myc,Nodal,Nog,Pitx2,Ppp2r1b,Rbl1,Rbl2,Rbx1,Rock1,Smad1,Smad2,Smad3,Smad4,Smad5,Smad6,Smad7,Smurf1,Smurf2,Sp1,Tfdp1,Tgfb2,Tgfb3,Tgfbr1,Tgfbr2,Thbs1,Thbs2,Thbs3,Thbs4
REACTOME_NCAM_SIGNALING_FOR_NEURITE_OUT_GROWTH	Genes involved in NCAM signaling for neurite out-growth	97	5.2117e-09	1.54486	148.881	230	0.00665599	0.0102825	30	0.000379109	1.51324	33.0418	50	63	0.00435275	0.793651	Agrn,Artn,Cacna1g,Cacna1h,Cacna1i,Cacna1s,Cacnb2,Cacnb3,Cdk1,Cntn2,Col1a1,Col1a2,Col2a1,Col3a1,Col4a1,Col4a2,Col4a4,Col4a5,Col5a1,Col5a2,Col6a1,Col6a2,Col6a3,Col9a2,Col9a3,Fgfr1,Fyn,Gdnf,Gfra1,Gfra2,Gfra4,Grb2,Kras,Map2k1,Mapk1,Ncam1,Ncan,Pspn,Ptk2,Raf1,Rps6ka5,Sos1,Sptan1,Sptb,Sptbn1,Sptbn4,Sptbn5,Src,St8sia2,St8sia4
PID_AVB3_INTEGRIN_PATHWAY	Integrins in angiogenesis	100	8.55139e-09	1.47009	190.465	280	0.00851507	0.0125179	29	0.000340457	1.4745	39.3355	58	75	0.00504919	0.773333	Akt1,Bcar1,Casp8,Col10a1,Col11a1,Col11a2,Col12a1,Col13a1,Col14a1,Col15a1,Col16a1,Col17a1,Col1a1,Col1a2,Col2a1,Col3a1,Col4a1,Col4a4,Col4a5,Col4a6,Col5a1,Col5a2,Col6a1,Col6a2,Col6a3,Col7a1,Col8a1,Col8a2,Col9a2,Col9a3,Csf1,Csf1r,Edil3,F11r,Fgf2,Fn1,Gpr124,Hsp90aa1,Igf1r,Ilk,Itgav,Itgb3,Kdr,Mapk1,Mfge8,Pik3r1,Ptk2,Ptk2b,Pxn,Rac1,Rock1,Sdc1,Spp1,Src,Tgfbr2,Vav3,Vcl,Vegfa
REACTOME_TRANSPORT_OF_GLUCOSE_AND_OTHER_SUGARS_BILE_SALTS_AND_ORGANIC_ACIDS_METAL_IONS_AND_AMINE_COMPOUNDS	Genes involved in Transport of glucose and other sugars, bile salts and organic acids, metal ions and amine compounds	103	1.00458e-08	1.50432	165.524	249	0.00740003	0.011132	16	6.27751e-06	1.52978	45.1046	69	86	0.00600679	0.802326	Cp,Rhcg,Slc10a6,Slc11a1,Slc13a1,Slc13a2,Slc13a3,Slc13a5,Slc14a1,Slc14a2,Slc16a1,Slc16a3,Slc16a7,Slc16a8,Slc18a2,Slc22a1,Slc22a12,Slc22a15,Slc22a16,Slc22a18,Slc22a2,Slc22a3,Slc22a4,Slc22a5,Slc22a6,Slc22a7,Slc22a8,Slc2a1,Slc2a10,Slc2a12,Slc2a2,Slc2a3,Slc2a5,Slc2a6,Slc2a7,Slc2a9,Slc30a1,Slc30a2,Slc30a3,Slc30a5,Slc30a8,Slc39a10,Slc39a2,Slc39a4,Slc39a5,Slc39a6,Slc41a1,Slc44a1,Slc44a3,Slc44a4,Slc44a5,S…
KEGG_REGULATION_OF_ACTIN_CYTOSKELETON	Regulation of actin cytoskeleton	104	1.22268e-08	1.31575	392.171	516	0.0175327	0.0230687	44	0.00173886	1.25859	106.468	134	203	0.0116654	0.660099	Actb,Actg1,Actn1,Actn2,Actn3,Actn4,Apc,Apc2,Arhgef1,Arhgef4,Arhgef7,Arpc2,Arpc5,Baiap2,Bcar1,Bdkrb2,Cdc42,Cfl1,Cfl2,Chrm1,Chrm2,Chrm3,Chrm4,Csk,Cyfip2,Dock1,Egfr,Enah,Ezr,F2,F2r,Fgd3,Fgf1,Fgf10,Fgf12,Fgf13,Fgf14,Fgf16,Fgf18,Fgf2,Fgf20,Fgf21,Fgf22,Fgf3,Fgf4,Fgf6,Fgf7,Fgf8,Fgf9,Fgfr1,Fgfr2,Fgfr3,Fgfr4,Fn1,Gna12,Gsn,Insrr,Iqgap1,Iqgap2,Iqgap3,Itga1,Itga10,Itga11,Itga3,Itga5,Itga6,Itga8,Itga9,Itgae,I…
REACTOME_CLASS_A1_RHODOPSIN_LIKE_RECEPTORS	Genes involved in Class A/1 (Rhodopsin-like receptors)	112	2.1849e-08	1.25549	563.125	707	0.0251755	0.0316077	21	0.000106261	1.26876	141.083	179	269	0.0155828	0.665427	Adora1,Adora2b,Adora3,Adora3,Adra1a,Adra1b,Adra2a,Adra2b,Adrb1,Adrb2,Agt,Anxa1,Aplnr,App,Avpr1a,Bdkrb2,C3,Ccbp2,Cck,Cckar,Cckbr,Ccl17,Ccl2,Ccl22,Ccl25,Ccl5,Ccr1,Ccr10,Ccr4,Ccr6,Ccr7,Ccrl1,Cga,Chrm1,Chrm2,Chrm3,Cnr1,Cnr2,Cx3cl1,Cx3cr1,Cxcl10,Cxcl12,Cxcl13,Cxcl16,Cxcr1,Cxcr2,Cxcr3,Cxcr4,Cxcr5,Cxcr7,Cysltr1,Cysltr2,Drd2,Drd3,Drd5,Edn1,Edn2,Edn3,Ednra,Ednrb,F2,F2r,F2rl1,F2rl2,F2rl3,Ffar1,Ffar2,Ffar3,…
PID_FRA_PATHWAY	Validated transcriptional targets of AP1 family members Fra1 and Fra2	115	3.27121e-08	1.86679	57.3177	107	0.00256248	0.00478362	153	0.0406554	1.43001	18.881	27	36	0.00235048	0.75	Ccl2,Ccnd1,Cdkn2a,Col1a2,Dcn,Dmtf1,Fosl1,Fosl2,Gja1,Hmox1,Il6,Itgb4,Ivl,Jun,Jund,Lama3,Lif,Mgp,Mmp2,Nfatc1,Nfatc2,Nfatc3,Nos3,Plau,Plaur,Sp1,Thbd
REACTOME_SIGNALLING_BY_NGF	Genes involved in Signalling by NGF	116	4.27788e-08	1.28079	453.625	581	0.0202801	0.0259746	168	0.048725	1.16773	109.615	128	209	0.011143	0.61244	Aatf,Abr,Adam17,Adcy1,Adcy2,Adcy3,Adcy4,Adcy5,Adcy7,Adcy8,Adcy9,Adcyap1,Adcyap1r1,Adrbk1,Akap13,Akt1,Akt3,Ap2s1,Aph1a,Arhgdia,Arhgef1,Arhgef11,Arhgef16,Arhgef17,Arhgef18,Arhgef2,Arhgef3,Arhgef4,Atf1,Bad,Bcl2l11,Calm3,Camk4,Casp2,Casp3,Casp9,Cdk1,Cdkn1a,Clta,Dusp4,Dusp7,Ect2,Fgd2,Fgd3,Fgd4,Foxo1,Foxo3,Frs2,Furin,Grb2,Hdac1,Hdac2,Irak1,Irs2,Itpr2,Itpr3,Kalrn,Kidins220,Kras,Lingo1,Mag,Maged1,Map2k1,…
REACTOME_TRANSMEMBRANE_TRANSPORT_OF_SMALL_MOLECULES	Genes involved in Transmembrane transport of small molecules	118	5.76257e-08	1.21568	730.456	888	0.0326563	0.0396996	9	2.10595e-07	1.2825	205.069	263	391	0.0228955	0.672634	Aaas,Abca12,Abca4,Abca6,Abca9,Abcb5,Abcc1,Abcc3,Abcc4,Abcc5,Abcc6,Abcd1,Abcg1,Abcg2,Abcg5,Abcg8,Adcy1,Adcy2,Adcy3,Adcy4,Adcy5,Adcy7,Adcy8,Adcy9,Aqp1,Aqp2,Aqp3,Aqp4,Aqp6,Aqp7,Aqp9,Atp10a,Atp10b,Atp11a,Atp11b,Atp12a,Atp1a1,Atp1a2,Atp1a3,Atp1a4,Atp1b1,Atp1b3,Atp2a1,Atp2a3,Atp2b2,Atp2b3,Atp2c2,Atp4a,Atp4b,Atp6v0a2,Atp6v0d1,Atp6v1b1,Atp6v1b2,Atp6v1c1,Atp6v1c2,Atp6v1e1,Atp6v1e2,Atp6v1f,Atp6v1g3,Atp6v1h…
REACTOME_SLC_MEDIATED_TRANSMEMBRANE_TRANSPORT	Genes involved in SLC-mediated transmembrane transport	119	6.55855e-08	1.28386	433.07	556	0.0193612	0.0248569	18	3.43911e-05	1.30371	122.727	160	234	0.0139288	0.683761	Aaas,Cp,G6pc3,Gck,Gckr,Hk1,Hk2,Nup188,Nup205,Nup210,Nup214,Nup35,Nup50,Nup54,Nup62,Nup85,Nup93,Nupl2,Pom121,Rae1,Ranbp2,Rhcg,Slc10a6,Slc11a1,Slc12a2,Slc12a4,Slc12a7,Slc13a1,Slc13a2,Slc13a3,Slc13a5,Slc14a1,Slc14a2,Slc15a1,Slc15a2,Slc15a3,Slc15a4,Slc16a1,Slc16a10,Slc16a3,Slc16a7,Slc16a8,Slc17a6,Slc17a7,Slc18a2,Slc1a2,Slc1a3,Slc1a4,Slc1a5,Slc1a7,Slc20a1,Slc22a1,Slc22a12,Slc22a15,Slc22a16,Slc22a18,Sl…
PID_S1P_S1P3_PATHWAY	S1P3 pathway	124	1.46252e-07	1.71468	74.0663	127	0.00331126	0.00567775	119	0.0292075	1.51219	15.2097	23	29	0.00200226	0.793103	Akt1,Akt3,Cxcr4,Flt1,Gna12,Gna14,Gna15,Gnai1,Gnai2,Gnao1,Gnaq,Gnaz,Itgav,Itgb3,Jak2,Mapk1,Pdgfb,Pdgfrb,Rac1,S1pr2,S1pr3,Src,Vegfa
KEGG_B_CELL_RECEPTOR_SIGNALING_PATHWAY	B cell receptor signaling pathway	125	1.62093e-07	1.52439	129.888	198	0.00580688	0.00885193	101	0.017548	1.33983	38.811	52	74	0.00452686	0.702703	Akt1,Akt3,Bcl10,Blnk,Card11,Cd19,Cd22,Cd79b,Cd81,Chp2,Cr2,Dapp1,Fos,Grb2,Gsk3b,Ifitm1,Inpp5d,Jun,Kras,Lyn,Malt1,Map2k1,Mapk1,Nfat5,Nfatc1,Nfatc2,Nfatc3,Nfatc4,Nfkbia,Nfkbie,Pik3ap1,Pik3cb,Pik3cd,Pik3cg,Pik3r1,Pik3r3,Pik3r5,Plcg2,Ppp3ca,Ppp3cc,Ppp3r1,Prkcb,Ptpn6,Rac1,Rac2,Raf1,Rasgrp3,Rela,Sos1,Syk,Vav2,Vav3
PID_HIF1_TFPATHWAY	HIF-1-alpha transcription factor network	128	2.15667e-07	1.46792	157.365	231	0.00703528	0.0103272	42	0.00136556	1.47614	32.5173	48	62	0.00417864	0.774193	Abcg2,Adm,Akt1,Bhlhe40,Bhlhe41,Cited2,Cp,Crebbp,Cxcl12,Cxcr4,Edn1,Egln1,Egln3,Eng,Ets1,Fos,Furin,Gata2,Gck,Hdac7,Hk1,Hk2,Hmox1,Hnf4a,Id2,Igfbp1,Itgb2,Jun,Ldha,Lep,Ncoa1,Ncoa2,Ndrg1,Nos2,Npm1,Nt5e,Pfkfb3,Pfkl,Plin2,Rora,Slc2a1,Smad3,Smad4,Sp1,Tert,Tff3,Tfrc,Vegfa
REACTOME_CHONDROITIN_SULFATE_BIOSYNTHESIS	Genes involved in Chondroitin sulfate biosynthesis	129	2.46042e-07	1.8541	51.7773	96	0.00231479	0.00429184	147	0.037263	1.60562	9.96498	16	19	0.00139288	0.842105	Bcan,Bgn,Chst11,Chst12,Chst13,Chst15,Chst3,Chst7,Chsy1,Chsy3,Csgalnact1,Csgalnact2,Cspg4,Dcn,Ncan,Vcan
BIOCARTA_PAR1_PATHWAY	Thrombin signaling and protease-activated receptors	134	3.5541e-07	1.56427	107.399	168	0.00480144	0.00751073	127	0.0333989	1.44289	19.4055	28	37	0.00243754	0.756757	Adcy1,Arhgef1,Arhgef10,Arhgef11,Arhgef15,Arhgef16,Arhgef17,Arhgef18,Arhgef19,Arhgef2,Arhgef3,Arhgef4,Arhgef7,F2,F2r,F2rl3,Gna12,Gnai1,Gnaq,Map3k7,Pik3cg,Pik3r1,Plcb1,Ppp1r12b,Prkca,Prkcb,Ptk2b,Rock1
REACTOME_CYTOKINE_SIGNALING_IN_IMMUNE_SYSTEM	Genes involved in Cytokine Signaling in Immune system	135	4.22465e-07	1.28652	376.208	484	0.016819	0.021638	35	0.000657728	1.26006	120.629	152	230	0.0132324	0.66087	Aaas,Adam17,Adar,Arih1,Blnk,Btrc,Camk2a,Camk2b,Camk2d,Casp1,Cd44,Cdk1,Cish,Csf2,Csf2rb,Cul1,Egr1,Eif2ak2,Eif4a2,Eif4e,Eif4e2,Eif4g2,Eif4g3,Flnb,Fyn,Gab2,Gbp5,Gbp6,Gbp7,Ghr,Grb2,Hck,Icam1,Ifi35,Ifit1,Ifitm1,Ifitm3,Ifna14,Ifnar1,Ifnar2,Ifnb1,Ifng,Ifngr1,Ifngr2,Il1b,Il1r1,Il1r2,Il1rap,Il2,Il2rb,Il3ra,Il5ra,Il6,Il6st,Il7,Il7r,Inppl1,Irak1,Irak2,Irak3,Irf1,Irf2,Irf3,Irf4,Irf5,Irf6,Irf7,Irf8,Irf9,Irs2,…
KEGG_MELANOGENESIS	Melanogenesis	145	1.34808e-06	1.33793	253.376	339	0.0113276	0.0151556	49	0.00287466	1.36478	49.8249	68	95	0.00591973	0.715789	Adcy1,Adcy2,Adcy3,Adcy4,Adcy5,Adcy7,Adcy8,Adcy9,Calm3,Calml3,Camk2a,Camk2b,Camk2d,Camk2g,Creb3,Creb3l1,Creb3l2,Creb3l3,Crebbp,Ctnnb1,Dct,Edn1,Ednrb,Fzd1,Fzd10,Fzd2,Fzd3,Fzd6,Fzd8,Fzd9,Gnai1,Gnai2,Gnao1,Gnaq,Gnas,Gsk3b,Kit,Kras,Lef1,Map2k1,Mapk1,Mitf,Plcb1,Plcb2,Plcb3,Pomc,Prkca,Prkcb,Prkcg,Raf1,Tcf7,Tcf7l1,Tcf7l2,Tyr,Tyrp1,Wnt11,Wnt2,Wnt2b,Wnt3,Wnt3a,Wnt4,Wnt5a,Wnt5b,Wnt7a,Wnt7b,Wnt8b,Wnt9a,Wnt9b
PID_BCR_5PATHWAY	BCR signaling pathway	152	2.09573e-06	1.4606	136.93	200	0.00612169	0.00894134	84	0.0105326	1.39218	33.0418	46	63	0.00400453	0.730159	Akt1,Bcl10,Blnk,Camk2g,Card11,Cd19,Cd22,Cd79b,Csk,Csnk2a1,Dapp1,Dok1,Ets1,Fos,Grb2,Ibtk,Inpp5d,Jun,Lyn,Malt1,Map2k1,Map3k7,Map4k1,Mapk1,Mapk8,Nfatc1,Nfkbia,Pag1,Pik3ap1,Pik3r1,Plcg2,Pou2f2,Ppp3ca,Ppp3cc,Pten,Ptpn6,Rac1,Raf1,Rasa1,Rela,Sh3bp5,Shc1,Sos1,Syk,Traf6,Vav2
REACTOME_SIGNALING_BY_NOTCH	Genes involved in Signaling by NOTCH	153	2.12867e-06	1.33512	247.917	331	0.0110836	0.0147979	159	0.0451059	1.2576	49.3004	62	94	0.00539741	0.659574	Adam17,Aph1a,Arrb1,Atp2a1,Atp2a3,B4galt1,Ccnd1,Cdk8,Crebbp,Cul1,Dlk1,Dll1,Dll4,Dner,Dtx1,Dtx2,Dtx4,E2f3,Fbxw7,Furin,Hdac1,Hdac11,Hdac2,Hdac4,Hdac4,Hdac5,Hdac7,Hes1,Hes5,Hey1,Jag1,Jag2,Jun,Kat2a,Lfng,Maml2,Mamld1,Mfng,Mib1,Mov10,Myc,Ncor2,Notch2,Notch3,Notch4,Pofut1,Psen1,Psen2,Rab6a,Rbpj,Rbx1,Rps27a,Sel1l,St3gal3,Tbl1x,Tbl1xr1,Tfdp1,Tle1,Tle3,Tle4,Tnrc6a,Tnrc6c
PID_PI3KPLCTRKPATHWAY	Trk receptor signaling mediated by PI3K and PLC-gamma	159	4.68541e-06	1.62321	73.3117	119	0.00327753	0.0053201	133	0.0348263	1.45805	17.8321	26	34	0.00226343	0.764706	Agap2,Akt1,Bad,Camk2a,Camk4,Ccnd1,Egr1,Foxo3,Gab1,Grb2,Gsk3b,Kras,Ngf,Pik3r1,Prkcd,Sfn,Shc1,Sos1,Src,Stat5a,Trpc3,Trpv1,Ywhag,Ywhah,Ywhaq,Ywhaz
PID_PTP1BPATHWAY	Signaling events mediated by PTP1B	161	5.28947e-06	1.51542	102.942	156	0.0046022	0.00697425	48	0.00209461	1.51756	25.6992	39	49	0.00339514	0.795918	Akt1,Bcar1,Blk,Capn1,Cav1,Cdh2,Csf1,Csf1r,Csk,Dok1,Egfr,Fer,Fgr,Fyn,Grb2,Hck,Insr,Itgb3,Jak2,Lat,Lck,Lep,Lyn,Nox4,Pdgfb,Pdgfrb,Pik3r1,Prl,Prlr,Ptpn1,Shc1,Socs3,Spry2,Src,Stat3,Stat5a,Trpv6,Ybx1,Yes1
PID_A6B1_A6B4_INTEGRIN_PATHWAY	a6b1 and a6b4 Integrin signaling	162	5.69987e-06	1.51982	100.67	153	0.00450061	0.00684013	69	0.00779861	1.48297	23.6013	35	45	0.00304692	0.777778	Akt1,Casp7,Cd9,Cdh1,Col17a1,Egfr,Erbb2,Erbb3,Grb2,Itga6,Itgb1,Itgb4,Lama1,Lama2,Lama3,Lama4,Lama5,Lamb2,Lamc2,Lamc3,Met,Mst1,Mst1r,Pik3r1,Pmp22,Prkca,Rac1,Rxra,Rxrg,Sfn,Shc1,Ywhag,Ywhah,Ywhaq,Ywhaz
REACTOME_NA_CL_DEPENDENT_NEUROTRANSMITTER_TRANSPORTERS	Genes involved in Na+/Cl- dependent neurotransmitter transporters	175	1.12629e-05	1.8894	35.4609	67	0.00158534	0.00299535	138	0.0356656	1.66834	8.39156	14	16	0.00121877	0.875	Slc18a2,Slc22a2,Slc6a1,Slc6a11,Slc6a12,Slc6a14,Slc6a15,Slc6a18,Slc6a19,Slc6a2,Slc6a5,Slc6a6,Slc6a7,Slc6a9
PID_PI3KCIPATHWAY	Class I PI3K signaling events	182	1.54015e-05	1.54688	83.3938	129	0.00372827	0.00576717	98	0.0152666	1.43001	25.1747	36	48	0.00313398	0.75	Arap3,Arf1,Blk,Blnk,Cyth2,Cyth3,Dapp1,Fgr,Foxo3,Fyn,Hck,Hsp90aa1,Inpp5d,Inppl1,Kras,Lat,Lck,Lyn,Pik3cb,Pik3cd,Pik3cg,Pik3r1,Pik3r3,Pik3r5,Pik3r6,Plcg2,Plekha1,Plekha2,Pten,Rac1,Rap1a,Sgk1,Src,Syk,Yes1,Zap70
PID_IFNGPATHWAY	IFN-gamma pathway	185	1.65351e-05	1.52266	89.974	137	0.00402244	0.00612482	123	0.0313311	1.43001	20.9789	30	40	0.00261165	0.75	Akt1,Camk2a,Camk2b,Camk2d,Camk2g,Casp1,Cebpb,Crebbp,Dapk1,Ifng,Ifngr1,Il1b,Irf1,Irf9,Jak1,Jak2,Map2k1,Mapk1,Pias1,Pias4,Pik3r1,Prkcd,Ptges2,Ptpn2,Rap1a,Rap1b,Rapgef1,Smad7,Socs1,Stat3
BIOCARTA_CELL2CELL_PATHWAY	Cell to Cell Adhesion Signaling	187	1.68798e-05	1.8719	35.2582	66	0.00157628	0.00295064	106	0.0202484	1.77049	7.34262	13	14	0.00113171	0.928571	Actn1,Actn2,Actn3,Bcar1,Csk,Ctnna2,Ctnna3,Ctnnb1,Pecam1,Ptk2,Pxn,Src,Vcl
PID_NOTCH_PATHWAY	Notch signaling pathway	188	1.71906e-05	1.39201	153.016	213	0.00684086	0.00952253	124	0.0311237	1.36191	29.3705	40	56	0.0034822	0.714286	Adam12,Aph1a,Ccnd1,Cdkn1a,Cntn6,Cul1,Dlk1,Dll1,Dll3,Dll4,Dner,Dtx1,Eps15,Fbxw7,Furin,Gata3,Hdac1,Itch,Jag1,Jag2,Kdm1a,Lnx1,Maml2,Mfap2,Mfap5,Mib1,Myc,Ncor2,Notch1,Notch2,Notch3,Notch4,Psen1,Rab11a,Rbbp8,Rbpj,Skp2,Spen,Sspo,Yy1
PID_RAC1_REG_PATHWAY	Regulation of RAC1 activity	190	1.76174e-05	1.48975	100.688	150	0.00450145	0.00670601	57	0.0042243	1.55545	19.93	31	38	0.0026987	0.815789	Abr,Arhgap1,Arhgap17,Arhgap9,Arhgdia,Arhgef2,Arhgef7,Chn1,Chn2,Def6,Dock1,Dock2,Dock6,Elmo1,Eps8,Kalrn,Ngef,Prex1,Prex2,Rac1,Racgap1,Ralbp1,Rap1gds1,Rasgrf1,Rasgrf2,Sos1,Spata13,Tiam1,Trio,Vav2,Vav3
REACTOME_G_ALPHA_I_SIGNALLING_EVENTS	Genes involved in G alpha (i) signalling events	194	2.78303e-05	1.2389	371.296	460	0.0165994	0.0205651	67	0.00751141	1.24255	93.3561	116	178	0.0100984	0.651685	Adcy1,Adcy2,Adcy3,Adcy4,Adcy5,Adcy7,Adcy8,Adcy9,Adora1,Adora3,Adora3,Adra2a,Adra2b,Agt,Anxa1,Aplnr,App,Bdkrb2,C3,Casr,Ccl25,Ccl5,Ccr1,Ccr10,Ccr4,Ccr6,Ccr7,Chrm2,Cnr1,Cnr2,Cxcl10,Cxcl12,Cxcl13,Cxcl16,Cxcr1,Cxcr2,Cxcr3,Cxcr4,Cxcr5,Cxcr7,Drd2,Drd3,Fpr2,Gabbr1,Gal,Galr1,Galr2,Gnai1,Gnai2,Gnas,Gnat1,Gnaz,Gnb3,Gnb4,Gnb5,Gng13,Gng2,Gng3,Gng4,Gng7,Gngt2,Gpr17,Gpr44,Gpr55,Hrh3,Hrh4,Htr1a,Htr1b,Htr1d,Htr1f…
KEGG_ENDOMETRIAL_CANCER	Endometrial cancer	197	3.16687e-05	1.40403	136.037	191	0.00608179	0.00853898	140	0.0355131	1.37281	26.2236	36	50	0.00313398	0.72	Akt1,Akt3,Apc,Apc2,Axin2,Bad,Casp9,Ccnd1,Cdh1,Ctnna2,Ctnna3,Ctnnb1,Egfr,Erbb2,Foxo3,Grb2,Gsk3b,Ilk,Kras,Lef1,Map2k1,Mapk1,Mlh1,Myc,Pik3cb,Pik3cd,Pik3cg,Pik3r1,Pik3r3,Pik3r5,Pten,Raf1,Sos1,Tcf7,Tcf7l1,Tcf7l2
REACTOME_PLATELET_ACTIVATION_SIGNALING_AND_AGGREGATION	Genes involved in Platelet activation, signaling and aggregation	198	3.90593e-05	1.22921	388.053	477	0.0173486	0.0213251	65	0.00689817	1.2349	101.223	125	193	0.0108819	0.647668	A2m,Abcc4,Actn1,Actn2,Actn4,Adra2a,Adra2b,Akt1,Akt3,Apbb1ip,App,Arrb1,Bcar1,Calm3,Cap1,Cd9,Cdc42,Cfl1,Clu,Col1a1,Col1a2,Csk,Dagla,Daglb,Dgka,Dgkb,Dgke,Dgkg,Dgki,Dgkk,F13a1,F2,F2r,F2rl2,F2rl3,F8,Fgb,Fn1,Fyn,Gna12,Gna14,Gna15,Gnai1,Gnai2,Gnaq,Gnb3,Gnb4,Gnb5,Gng13,Gng2,Gng3,Gng4,Gng7,Gngt2,Gp1bb,Gp9,Grb2,Hrg,Itgb3,Itpr2,Itpr3,Kng1,Lamp2,Lat,Lck,Lcp2,Lefty2,Lyn,Mapk1,Mgll,Mmrn1,Mpl,P2ry1,Pdgfa,Pdgfb,…
KEGG_VEGF_SIGNALING_PATHWAY	VEGF signaling pathway	201	4.11701e-05	1.43574	114.923	165	0.00513783	0.00737661	158	0.0429808	1.2976	37.762	49	72	0.00426569	0.680556	Akt1,Akt3,Bad,Casp9,Cdc42,Chp2,Hspb1,Kdr,Kras,Map2k1,Mapk1,Mapkapk2,Nfat5,Nfatc1,Nfatc2,Nfatc3,Nfatc4,Nos3,Pik3cb,Pik3cd,Pik3cg,Pik3r1,Pik3r3,Pik3r5,Pla2g10,Pla2g1b,Pla2g2d,Pla2g4a,Pla2g4b,Pla2g4e,Pla2g5,Pla2g6,Plcg2,Ppp3ca,Ppp3cc,Ppp3r1,Prkca,Prkcb,Prkcg,Ptgs2,Ptk2,Pxn,Rac1,Rac2,Raf1,Sh2d2a,Sphk1,Src,Vegfa
PID_TCPTP_PATHWAY	Signaling events mediated by TCPTP	204	5.61293e-05	1.46794	97.4153	143	0.00435512	0.00639306	144	0.0348439	1.40731	22.0279	31	42	0.0026987	0.738095	Crebbp,Csf1,Csf1r,Egfr,Eif2ak2,Gab1,Grb2,Insr,Itga1,Itgb1,Jak1,Kdr,Kpna2,Lman1,Met,Pdgfb,Pdgfrb,Pias1,Pik3cb,Pik3cd,Pik3r1,Pik3r3,Ptpn1,Ptpn2,Rab4a,Shc1,Sos1,Src,Stat3,Stat5a,Vegfa
REACTOME_HEMOSTASIS	Genes involved in Hemostasis	205	6.44345e-05	1.1521	798.544	920	0.0357003	0.0411302	56	0.00429605	1.16469	222.376	259	424	0.0225472	0.610849	A2m,Abcc4,Actn1,Actn2,Actn4,Adra2a,Adra2b,Akap1,Akt1,Akt3,Angpt1,Angpt2,Angpt4,Apbb1ip,Apob,App,Arrb1,Atp1b1,Atp1b3,Atp2a1,Atp2a3,Atp2b2,Atp2b3,Bcar1,Bsg,Cables1,Cables2,Calm3,Cap1,Capza2,Cav1,Cd2,Cd47,Cd48,Cd9,Cdc42,Cfl1,Clu,Col1a1,Col1a2,Crebbp,Csk,Cxadr,Dagla,Daglb,Dgka,Dgkb,Dgke,Dgkg,Dgki,Dgkk,Dock1,Dock10,Dock2,Dock4,Dock5,Dock6,Dock8,Dok2,F10,F11,F11r,F13a1,F2,F2r,F2rl2,F2rl3,F7,F8,F9,Fgb,F…
PID_AP1_PATHWAY	AP-1 transcription factor network	206	6.74488e-05	1.33801	175.635	235	0.00785205	0.0105061	129	0.0331543	1.3289	34.6152	46	66	0.00400453	0.69697	Agt,Atf3,Bag1,Bcl2l11,Cbfb,Ccl2,Ccnd1,Cdk1,Cdkn2a,Col1a2,Crtc1,Csf2,Ctnnb1,Cyr61,Dmp1,Dmtf1,Dusp1,Edn1,Egr1,Ets1,Fos,Fosb,Fosl1,Fosl2,Gata2,Gja1,Ifng,Il2,Il6,Jun,Jund,Maf,Myb,Myc,Nfatc1,Nfatc2,Nfatc3,Nppa,Nr3c1,Nts,Penk,Plau,Pten,Sp1,Tcf7l2,Th
PID_AJDISS_2PATHWAY	Posttranslational regulation of adherens junction stability and dissassembly	209	7.33692e-05	1.38695	134.828	187	0.00602772	0.00836016	91	0.0122614	1.45073	24.1257	35	46	0.00304692	0.76087	Bdnf,Cables1,Casp3,Cbll1,Cdc42,Cdh1,Cdh2,Crebbp,Ctnnb1,Ctnnd1,Dsp,Egfr,Fyn,Gdnf,Gfra1,Gna12,Igf1r,Igf2,Iqgap1,Jup,Mep1b,Met,Mmp3,Mmp7,Nme1,Ntrk2,Ptpn1,Ptpn6,Rac1,Ret,Rin2,Robo1,Slit1,Src,Tiam1
PID_INTEGRIN3_PATHWAY	Beta3 integrin cell surface interactions	213	0.00010539	1.42995	106.297	152	0.00475221	0.00679542	59	0.00627348	1.50761	22.5523	34	43	0.00295987	0.790698	Cd47,Col1a1,Col1a2,Col4a1,Col4a4,Col4a5,Col4a6,Cyr61,Edil3,F11r,Fbn1,Fgb,Fn1,Hmgb1,Itgav,Itgb3,Kdr,L1cam,Lama4,Pdgfb,Pdgfrb,Pecam1,Plau,Plaur,Sdc1,Sdc4,Sphk1,Spp1,Tgfbi,Tgfbr2,Thbs1,Thy1,Tnc,Vegfa
REACTOME_SIGNALING_BY_PDGF	Genes involved in Signaling by PDGF	214	0.000111397	1.2685	256.209	325	0.0114543	0.0145297	105	0.0201274	1.26564	60.8388	77	116	0.00670323	0.663793	Adcy1,Adcy2,Adcy3,Adcy4,Adcy5,Adcy7,Adcy8,Adcy9,Adrbk1,Akt1,Akt3,Bad,Bcar1,Calm3,Camk4,Casp9,Cdk1,Cdkn1a,Col1a1,Col1a2,Col2a1,Col3a1,Col4a1,Col4a2,Col4a4,Col4a5,Col5a1,Col5a2,Col6a1,Col6a2,Col6a3,Col9a2,Col9a3,Foxo1,Foxo3,Furin,Grb2,Itpr2,Itpr3,Kras,Map2k1,Mapk1,Mapkap1,Nck2,Nr4a1,Pde1a,Pdgfa,Pdgfb,Pdgfc,Pdgfd,Pdgfra,Pdgfrb,Phlpp1,Pik3cb,Pik3r1,Plat,Plg,Prkar1b,Prkar2b,Prkca,Prkcd,Prkcg,Pten,Raf1…
PID_FGF_PATHWAY	FGF signaling pathway	223	0.000202826	1.36282	135.014	184	0.00603605	0.00822604	96	0.012765	1.41235	28.3215	40	54	0.0034822	0.740741	Akt1,Camk2a,Cdh1,Cdh2,Ctnnd1,Cttn,Fgf1,Fgf18,Fgf2,Fgf4,Fgf6,Fgf8,Fgf9,Fgfr1,Fgfr2,Fgfr3,Fgfr4,Fos,Frs2,Gab1,Grb2,Il17rd,Jun,Mapk1,Met,Ncam1,Pak4,Pik3r1,Plau,Plaur,Ptk2b,Rps6ka1,Runx2,Sdc2,Shc1,Sos1,Spp1,Spry2,Src,Ssh1
REACTOME_ORGANIC_CATION_ANION_ZWITTERION_TRANSPORT	Genes involved in Organic cation/anion/zwitterion transport	227	0.000224626	2.26842	13.6659	31	0.000610958	0.00138591	72	0.00791406	1.90668	6.29367	12	12	0.00104466	1	Slc22a1,Slc22a12,Slc22a15,Slc22a16,Slc22a18,Slc22a2,Slc22a3,Slc22a4,Slc22a5,Slc22a6,Slc22a7,Slc22a8
PID_VEGFR1_2_PATHWAY	Signaling events mediated by VEGFR1 and VEGFR2	230	0.00026165	1.35767	134.053	182	0.00599306	0.00813662	122	0.0306114	1.32638	36.1886	48	69	0.00417864	0.695652	Akap1,Akt1,Arf1,Cav1,Cdc42,Cdh5,Ctnnb1,Fbxw11,Fes,Flt1,Fyn,Gab1,Grb10,Grb2,Hsp90aa1,Hsp90ab1,Iqgap1,Itgav,Itgb3,Kdr,Map2k1,Map2k3,Map2k6,Mapk1,Mapkapk2,Myof,Nck2,Nedd4,Nos3,Pik3r1,Prkaa2,Prkab1,Prkca,Prkcb,Prkcd,Ptk2,Ptk2b,Ptpn2,Ptpn6,Ptprj,Pxn,Raf1,Rock1,Sh2d2a,Shb,Src,Vcl,Vegfa
REACTOME_FRS2_MEDIATED_CASCADE	Genes involved in FRS2-mediated cascade	233	0.000297606	1.51188	67.4658	102	0.00301617	0.00456009	133	0.0348263	1.45805	17.8321	26	34	0.00226343	0.764706	Cdk1,Fgf1,Fgf10,Fgf18,Fgf2,Fgf20,Fgf22,Fgf3,Fgf4,Fgf6,Fgf7,Fgf8,Fgf9,Fgfr1,Fgfr2,Fgfr3,Fgfr4,Frs2,Frs3,Grb2,Kl,Kras,Map2k1,Mapk1,Raf1,Sos1
REACTOME_AMINE_COMPOUND_SLC_TRANSPORTERS	Genes involved in Amine compound SLC transporters	243	0.000355945	1.5344	60.61	93	0.00270967	0.00415773	81	0.010302	1.61334	13.6363	22	26	0.00191521	0.846154	Rhcg,Slc14a1,Slc14a2,Slc18a2,Slc22a2,Slc44a1,Slc44a3,Slc44a4,Slc44a5,Slc5a7,Slc6a1,Slc6a11,Slc6a12,Slc6a14,Slc6a15,Slc6a18,Slc6a19,Slc6a2,Slc6a5,Slc6a6,Slc6a7,Slc6a9
BIOCARTA_INTEGRIN_PATHWAY	Integrin Signaling Pathway	251	0.000467452	1.48371	70.0944	104	0.00313369	0.0046495	127	0.0333989	1.44289	19.4055	28	37	0.00243754	0.756757	Actn1,Actn2,Actn3,Bcar1,Capn1,Cav1,Csk,Fyn,Grb2,Itga1,Itgb1,Jun,Map2k1,Mapk1,Mapk8,Ppp1r12b,Ptk2,Pxn,Raf1,Rap1a,Rapgef1,Rock1,Shc1,Sos1,Src,Tns1,Vcl,Zyx
PID_GLYPICAN_1PATHWAY	Glypican 1 network	256	0.000709005	1.41589	87.5777	124	0.00391531	0.00554363	51	0.00295353	1.68668	13.6363	23	26	0.00200226	0.884615	App,Blk,Fgf2,Fgfr1,Fgr,Flt1,Fyn,Gpc1,Hck,Lama1,Lck,Lyn,Nrg1,Slit2,Smad2,Src,Tdgf1,Tgfb2,Tgfb3,Tgfbr1,Tgfbr2,Vegfa,Yes1
SIG_PIP3_SIGNALING_IN_CARDIAC_MYOCTES	Genes related to PIP3 signaling in cardiac myocytes	266	0.00116769	1.28355	166.725	214	0.00745373	0.00956724	129	0.0331543	1.3289	34.6152	46	66	0.00400453	0.69697	Akt1,Akt3,Bad,Bcl2l1,Cdc42,Cdkn2a,Creb3,Creb5,Cyth3,Ebp,Erbb4,F2rl2,Foxo3,Gab1,Grb2,Gsk3b,Igfbp1,Inppl1,Irs2,Irs4,Met,Myc,Pak1,Pak4,Pak6,Pak7,Pard3,Pard6a,Pik3cd,Pik3r5,Ppp1r13b,Prex1,Pten,Ptk2,Ptpn1,Rps6ka1,Rps6ka2,Rps6ka3,Sfn,Shc1,Sos1,Tsc1,Ywhag,Ywhah,Ywhaq,Ywhaz
REACTOME_CELL_JUNCTION_ORGANIZATION	Genes involved in Cell junction organization	277	0.00139126	1.20407	301.477	363	0.0134781	0.0162285	62	0.00641844	1.37983	39.8599	55	76	0.00478802	0.723684	Actn1,Cadm1,Cadm2,Cdh1,Cdh10,Cdh11,Cdh12,Cdh13,Cdh15,Cdh18,Cdh2,Cdh3,Cdh4,Cdh5,Cdh6,Cdh7,Cdh8,Cdh9,Cldn1,Cldn10,Cldn11,Cldn14,Cldn15,Cldn16,Cldn18,Cldn19,Cldn22,Cldn4,Cldn5,Cldn9,Col17a1,Crb3,Ctnnb1,Ctnnd1,F11r,Fblim1,Flnc,Ilk,Itgb1,Itgb4,Jup,Lama3,Lamc2,Lims1,Pard3,Pard6a,Pard6b,Pard6g,Parva,Plec,Prkci,Pvrl1,Pvrl2,Pvrl3,Rsu1
REACTOME_CELL_CELL_JUNCTION_ORGANIZATION	Genes involved in Cell-cell junction organization	278	0.0013954	1.21703	267.866	326	0.0119754	0.0145744	73	0.00804742	1.43001	29.3705	42	56	0.00365631	0.75	Cadm1,Cadm2,Cdh1,Cdh10,Cdh11,Cdh12,Cdh13,Cdh15,Cdh18,Cdh2,Cdh3,Cdh4,Cdh5,Cdh6,Cdh7,Cdh8,Cdh9,Cldn1,Cldn10,Cldn11,Cldn14,Cldn15,Cldn16,Cldn18,Cldn19,Cldn22,Cldn4,Cldn5,Cldn9,Crb3,Ctnnb1,Ctnnd1,F11r,Jup,Pard3,Pard6a,Pard6b,Pard6g,Prkci,Pvrl1,Pvrl2,Pvrl3
REACTOME_SHC_MEDIATED_CASCADE	Genes involved in SHC-mediated cascade	282	0.00153328	1.4812	58.736	87	0.0026259	0.00388948	121	0.0294749	1.54001	13.6363	21	26	0.00182815	0.807692	Fgf1,Fgf10,Fgf18,Fgf2,Fgf20,Fgf22,Fgf3,Fgf4,Fgf6,Fgf7,Fgf8,Fgf9,Fgfr1,Fgfr2,Fgfr3,Fgfr4,Grb2,Kl,Kras,Shc1,Sos1
ST_WNT_CA2_CYCLIC_GMP_PATHWAY	Wnt/Ca2+/cyclic GMP signaling.	286	0.00165971	1.72595	27.2313	47	0.00121742	0.00210122	147	0.037263	1.60562	9.96498	16	19	0.00139288	0.842105	Camk2a,Camk2b,Camk2d,Camk2g,Cfb,Dag1,Itpka,Itpkb,Itpr1,Itpr2,Itpr3,Nfat5,Pde6a,Pde6c,Pde6d,Pde6h
BIOCARTA_RANKL_PATHWAY	Bone Remodelling	289	0.00171172	1.86166	19.8747	37	0.000888532	0.00165415	106	0.0202484	1.77049	7.34262	13	14	0.00113171	0.928571	Eif2ak2,Fos,Fosl1,Fosl2,Ifnar1,Ifnar2,Ifnb1,Irf9,Mapk8,Rela,Tnfrsf11a,Tnfsf11,Traf6
PID_NCADHERINPATHWAY	N-cadherin signaling events	299	0.00270277	1.3311	106.679	142	0.00476925	0.00634835	109	0.0199416	1.50223	17.3076	26	33	0.00226343	0.787879	Camk2g,Cdc42,Cdh2,Cnr1,Ctnnb1,Ctnnd1,Cttn,Dagla,Daglb,Dctn1,Fer,Fgfr1,Gap43,Gja1,Gria2,Gsn,Jup,Lrp5,Mapk8,Mapre1,Myl2,Pik3r1,Pip5k1c,Ptpn1,Rac1,Rock1
PID_AR_TF_PATHWAY	Regulation of Androgen receptor activity	301	0.00286177	1.30359	124.272	162	0.00555578	0.00724249	66	0.00717257	1.45805	26.7481	39	51	0.00339514	0.764706	Appbp2,Ar,Carm1,Cebpa,Crebbp,Egr1,Ehmt2,Foxo1,Gata2,Gnb2l1,Gsk3b,Hdac1,Hdac7,Hoxb13,Hsp90aa1,Jun,Kat5,Kat7,Map2k6,Mapk8,Ncoa1,Ncoa2,Nr2c2,Nr3c1,Pde9a,Pkn1,Pou2f1,Rel,Rxra,Rxrg,Senp1,Sirt1,Smarca2,Smarcc1,Smarce1,Spdef,Src,Tmprss2,Trim24
PID_CDC42_PATHWAY	CDC42 signaling events	307	0.0032629	1.28426	137.044	176	0.00612678	0.00786838	145	0.0347334	1.31785	35.6641	47	68	0.00409158	0.691176	Actr2,Actr3,Apc,Arhgdia,Arhgef7,Arpc2,Arpc5,Baiap2,Bcar1,Cdc42,Cdc42bpa,Cdh1,Cfl1,Ctnnb1,Dlg1,Enah,Eps8,Exoc7,F2rl2,Gsk3b,Hes5,Iqgap1,Iqgap3,Jun,Limk1,Limk2,Map2k3,Map2k6,Mapk1,Mapk8,Mapk9,Myl2,Pak1,Pak4,Pard6a,Pax6,Pik3r1,Pld1,Prkcz,Rac1,Raf1,Rasgrf1,Src,Tiam1,Vav2,Wasl,Yes1
REACTOME_DEVELOPMENTAL_BIOLOGY	Genes involved in Developmental Biology	312	0.00371843	1.09531	1063.63	1165	0.0475513	0.0520833	4	1.75839e-08	1.31372	195.628	257	373	0.0223731	0.689008	Abl2,Ablim3,Acvr1b,Acvr1c,Acvr2a,Acvr2b,Adipoq,Agrn,Akt1,Akt3,Alcam,Ank3,Ap2s1,Arhgef11,Artn,Boc,Cacna1g,Cacna1h,Cacna1i,Cacna1s,Cacnb2,Cacnb3,Cap1,Ccnd3,Cdc42,Cdh15,Cdh2,Cdh4,Cdk1,Cdk19,Cdk5r1,Cdk8,Cdon,Cebpb,Cfl1,Clta,Cntn2,Cntn6,Cntnap1,Col1a1,Col1a2,Col2a1,Col3a1,Col4a1,Col4a2,Col4a4,Col4a5,Col5a1,Col5a2,Col6a1,Col6a2,Col6a3,Col9a2,Col9a3,Crebbp,Crmp1,Csnk2a1,Ctnnb1,Dcc,Dcx,Dlg1,Dlg3,Dock1,Dp…
REACTOME_CYTOCHROME_P450_ARRANGED_BY_SUBSTRATE_TYPE	Genes involved in Cytochrome P450 - arranged by substrate type	314	0.00382388	1.50501	45.1824	68	0.00201995	0.00304006	146	0.0365266	1.4981	14.6852	22	28	0.00191521	0.785714	Cyp11a1,Cyp11b1,Cyp11b2,Cyp17a1,Cyp19a1,Cyp1a1,Cyp1a2,Cyp24a1,Cyp26a1,Cyp26b1,Cyp27a1,Cyp27b1,Cyp2s1,Cyp2u1,Cyp2w1,Cyp46a1,Cyp4b1,Cyp7a1,Cyp7b1,Pomc,Ptgis,Tbxas1
REACTOME_INTEGRATION_OF_ENERGY_METABOLISM	Genes involved in Integration of energy metabolism	325	0.00471195	1.20465	236.583	285	0.0105768	0.0127414	131	0.0337947	1.24862	59.2654	74	113	0.00644207	0.654867	Acaca,Acacb,Acly,Adcy1,Adcy2,Adcy3,Adcy4,Adcy5,Adcy7,Adcy8,Adcy9,Adra2a,Cacna1a,Cacnb2,Cacnb3,Chrm3,Ctnnb1,Fasn,Ffar1,Gata4,Glp1r,Gna14,Gna15,Gnai1,Gnai2,Gnao1,Gnaq,Gnas,Gnb3,Gnb4,Gnb5,Gng13,Gng2,Gng3,Gng4,Gng7,Gngt2,Grp,Iqgap1,Isl1,Itpr2,Itpr3,Kcnb1,Kcnc2,Kcng2,Kcnj11,Kcns3,Lep,Mlxipl,Pax6,Pcsk1,Pklr,Plcb1,Plcb2,Plcb3,Ppp2r1b,Prkaa2,Prkab2,Prkag2,Prkar1b,Prkar2b,Prkca,Rap1a,Rap1b,Rapgef3,Sec11c,…
PID_CXCR4_PATHWAY	CXCR4-mediated signaling events	362	0.0105339	1.19989	204.185	245	0.00912846	0.0109532	43	0.00151387	1.37281	52.4473	72	100	0.00626796	0.72	Adrbk1,Akt1,Bad,Bcar1,Blk,Cd247,Cd4,Cdc42,Cfl1,Csk,Cxcl12,Cxcr4,Fgr,Foxo1,Fyn,Gnai1,Gnai2,Gnao1,Gnaz,Gnb2l1,Gng2,Hck,Inpp5d,Itch,Itga1,Itga10,Itga11,Itga3,Itga5,Itga6,Itga8,Itga9,Itgav,Itgb1,Jak2,Lck,Limk1,Lyn,Mapkap1,Pag1,Pak1,Pik3cb,Pik3cd,Pik3cg,Pik3r1,Pik3r3,Pik3r5,Pik3r6,Plcb1,Plcb2,Plcb3,Prkcz,Pten,Ptk2,Ptk2b,Ptpn6,Pxn,Rac1,Ralb,Rap1b,Rgs1,Rhob,Rhoc,Rictor,Src,Ssh1,Stat3,Stat5a,Ubqln1,Vps4a…
PID_P53DOWNSTREAMPATHWAY	Direct p53 effectors	368	0.0119796	1.17983	241.561	285	0.0107994	0.0127414	76	0.00857728	1.28662	64.5101	83	123	0.00722556	0.674797	Aifm2,Apaf1,Apc,Atf3,Bak1,Bbc3,Bcl2,Bcl2l1,Bcl2l14,Bcl6,Bdkrb2,Bid,Bnip3l,Carm1,Casp1,Casp6,Cav1,Ccnb1,Ccng1,Ccnk,Cd82,Cdkn1a,Col18a1,Crebbp,Cse1l,Ctsd,Cx3cl1,Ddit4,Dgcr8,Drosha,Dusp1,Dusp5,E2f2,E2f3,Edn2,Egfr,Epha2,Fas,Fdxr,Foxa1,Hdac2,Htt,Igfbp3,Irf5,Jmy,Jun,Kat2a,Lif,Met,Mlh1,Mmp2,Msh2,Ndrg1,Nfyb,Nlrc4,Pcbp4,Perp,Plk3,Pmaip1,Pml,Pou4f1,Ppm1j,Ppp1r13b,Prdm1,Prkab1,Pten,Rfwd2,Rnf144b,Rrm2b,S100a…
REACTOME_GPVI_MEDIATED_ACTIVATION_CASCADE	Genes involved in GPVI-mediated activation cascade	381	0.0149888	1.33689	68.8162	92	0.00307655	0.00411302	142	0.0352496	1.47614	16.2586	24	31	0.00208932	0.774193	Akt1,Akt3,Cdc42,Col1a1,Col1a2,Fyn,Lat,Lck,Lcp2,Lyn,Pik3cb,Pik3cg,Pik3r1,Pik3r3,Pik3r5,Pik3r6,Plcg2,Prkcz,Rac1,Rac2,Rhob,Rhog,Syk,Vav3
REACTOME_G_ALPHA_Q_SIGNALLING_EVENTS	Genes involved in G alpha (q) signalling events	383	0.0157471	1.12791	429.111	484	0.0191842	0.021638	28	0.00029212	1.32001	88.6359	117	169	0.0101854	0.692308	Adra1a,Adra1b,Adrbk1,Agt,Anxa1,App,Avpr1a,Bdkrb2,Casr,Cck,Cckar,Cckbr,Chrm1,Chrm3,Cysltr1,Cysltr2,Dagla,Daglb,Dgka,Dgkb,Dgke,Dgkg,Dgki,Dgkk,Edn1,Edn2,Edn3,Ednra,Ednrb,F2,F2r,F2rl1,F2rl2,F2rl3,Ffar1,Ffar2,Ffar3,Fpr2,Gna14,Gna15,Gnaq,Gnb3,Gnb4,Gnb5,Gng13,Gng2,Gng3,Gng4,Gng7,Gngt2,Gnrh1,Gpr132,Gpr17,Gpr4,Gpr65,Gpr68,Grk5,Grp,Grpr,Hcrtr1,Hrh1,Htr2a,Htr2c,Itpr2,Itpr3,Kalrn,Kiss1,Kiss1r,Kng1,Lpar1,Lpar…
PID_PDGFRBPATHWAY	PDGFR-beta signaling pathway	406	0.0192947	1.1573	269.593	312	0.0120526	0.0139485	25	0.000161137	1.38122	66.608	92	127	0.00800905	0.724409	Actn4,Actr2,Actr3,Arap1,Arhgdia,Arpc2,Arpc5,Baiap2,Bcar1,Blk,Csk,Cttn,Cyfip2,Dock4,Dok1,Eif2ak2,Eps8,Fgr,Fos,Fyn,Gab1,Grb10,Grb2,Hck,Iqgap1,Itgav,Itgb3,Jak2,Jun,Jund,Kras,Ksr1,Lck,Lrp1,Lyn,Map2k1,Mapk1,Mapk10,Mapk8,Mapk9,Mllt4,Myc,Myocd,Nck2,Nckap1,Pag1,Pak1,Pdgfb,Pdgfrb,Pik3cb,Pik3cd,Pik3cg,Pik3r1,Pik3r3,Pik3r5,Pik3r6,Pin1,Pla2g4a,Ppp2r2b,Prkca,Prkcd,Pten,Ptpn1,Ptpn2,Ptprj,Rab4a,Rac1,Raf1,Rap1a,…
PID_BETACATENIN_NUC_PATHWAY	Regulation of nuclear beta catenin signaling and target gene transcription	415	0.0207496	1.14821	294.372	338	0.0131604	0.0151109	92	0.0123911	1.34445	40.9089	55	78	0.00478802	0.705128	Adcy7,Apc,Ar,Axin2,Cacna1g,Camk4,Ccnd1,Ccnd2,Cdh1,Cdkn2a,Cdx1,Cdx4,Ctnnb1,Ctnnbip1,Cul1,Cyr61,Fgf4,Hdac1,Hdac2,Id2,Incenp,Jun,Kcnip4,Klf4,Krt1,Lef1,Mdfic,Mitf,Mmp2,Myc,Ncoa2,Neurog1,Pitx2,Sall4,Sfn,Snai2,Sp5,Sspo,T,Tbl1x,Tbl1xr1,Tcf7,Tcf7l1,Tcf7l2,Tert,Tle1,Tle4,Tnik,Trrap,Vcan,Xpo1,Ywhag,Ywhah,Ywhaq,Ywhaz
REACTOME_ION_TRANSPORT_BY_P_TYPE_ATPASES	Genes involved in Ion transport by P-type ATPases	417	0.0214393	1.30147	75.2994	98	0.00336639	0.00438126	54	0.00394707	1.60876	16.7831	27	32	0.00235048	0.84375	Atp10a,Atp10b,Atp11a,Atp11b,Atp12a,Atp1a1,Atp1a2,Atp1a3,Atp1a4,Atp1b1,Atp1b3,Atp2a1,Atp2a3,Atp2b2,Atp2b3,Atp2c2,Atp4a,Atp4b,Atp7b,Atp8a1,Atp8a2,Atp8b1,Atp8b3,Atp8b4,Atp9a,Atp9b,Fxyd2
REACTOME_G_ALPHA_S_SIGNALLING_EVENTS	Genes involved in G alpha (s) signalling events	420	0.0215917	1.15158	277.879	320	0.012423	0.0143062	114	0.0265535	1.25482	61.3633	77	117	0.00670323	0.65812	Adcy1,Adcy2,Adcy3,Adcy4,Adcy5,Adcy7,Adcy8,Adcy9,Adcyap1,Adcyap1r1,Adm,Adora2b,Adrb1,Adrb2,Calcrl,Cga,Crhr2,Drd5,Fshb,Fshr,Ghrh,Ghrhr,Glp1r,Gnai1,Gnai2,Gnas,Gnaz,Gnb3,Gnb4,Gnb5,Gng13,Gng2,Gng3,Gng4,Gng7,Gngt2,Gpbar1,Hrh2,Htr4,Htr6,Htr7,Insl3,Lhcgr,Mc3r,Mc4r,Nps,Npsr1,Pde10a,Pde11a,Pde1a,Pde2a,Pde3a,Pde4b,Pde4c,Pde4d,Pde4d,Pde7b,Pde8a,Pde8b,Pomc,Ptgdr,Ptger2,Ptger4,Ptgir,Pth1r,Pthlh,Ramp1,Ramp2,Ram…
KEGG_TIGHT_JUNCTION	Tight junction	425	0.02369	1.15426	260.774	301	0.0116583	0.0134567	152	0.0407623	1.22572	66.0836	81	126	0.00705145	0.642857	Actb,Actg1,Actn1,Actn2,Actn3,Actn4,Akt1,Akt3,Amotl1,Cdc42,Cgn,Cldn1,Cldn10,Cldn11,Cldn14,Cldn15,Cldn16,Cldn18,Cldn19,Cldn22,Cldn23,Cldn4,Cldn5,Cldn9,Crb3,Csnk2a1,Ctnna2,Ctnna3,Ctnnb1,Cttn,Exoc4,F11r,Gnai1,Gnai2,Igsf5,Kras,Llgl1,Llgl2,Magi1,Magi2,Magi2,Magi2,Mllt4,Mpdz,Mras,Myh1,Myh11,Myh13,Myh14,Myh2,Myh6,Myh7,Myh9,Myl10,Myl2,Myl7,Myl9,Ocln,Pard3,Pard6a,Pard6b,Pard6g,Ppp2r1b,Ppp2r2a,Ppp2r2b,Ppp2r…
REACTOME_ADHERENS_JUNCTIONS_INTERACTIONS	Genes involved in Adherens junctions interactions	431	0.0268149	1.16549	218.792	255	0.00978148	0.0114002	68	0.00748557	1.62421	14.1608	23	27	0.00200226	0.851852	Cadm1,Cadm2,Cdh1,Cdh10,Cdh11,Cdh12,Cdh13,Cdh15,Cdh18,Cdh2,Cdh3,Cdh4,Cdh5,Cdh6,Cdh7,Cdh8,Cdh9,Ctnnb1,Ctnnd1,Jup,Pvrl1,Pvrl2,Pvrl3
PID_TRKRPATHWAY	Neurotrophic factor-mediated Trk receptor signaling	443	0.0281828	1.20097	147.381	177	0.0065889	0.00791309	164	0.0464639	1.32498	30.9439	41	59	0.00356925	0.694915	Arhgap32,Bdnf,Ccnd1,Cdc42,Dock1,Ehd4,Elmo1,Faim,Frs2,Frs3,Gab1,Gab2,Gipc1,Grb2,Kras,Maged1,Map2k1,Mapk1,Mcf2l,Nedd4l,Ngf,Ngfr,Ntf3,Ntrk2,Pik3r1,Prkci,Prkcz,Rac1,Rap1a,Rap1b,Rapgef1,Rasa1,Rasgrf1,Rhog,Rit2,Shc1,Shc3,Sos1,Sqstm1,Stat3,Tiam1
REACTOME_CELL_SURFACE_INTERACTIONS_AT_THE_VASCULAR_WALL	Genes involved in Cell surface interactions at the vascular wall	445	0.0303447	1.18695	165.129	196	0.00738239	0.00876252	50	0.00284123	1.39984	41.4333	58	79	0.00504919	0.734177	Angpt1,Angpt2,Angpt4,Apob,Atp1b1,Atp1b3,Bsg,Cav1,Cd2,Cd47,Cd48,Col1a1,Col1a2,Cxadr,Dok2,F11r,F2,Fn1,Fyn,Grb14,Grb2,Itga3,Itga5,Itgal,Itgam,Itgav,Itgax,Itgb1,Itgb2,Itgb3,Kras,L1cam,Lck,Lyn,Mag,Mertk,Pecam1,Pik3cb,Pik3r1,Ppia,Ppil2,Proc,Ptpn6,Shc1,Sirpa,Slc16a1,Slc16a3,Slc16a8,Slc7a10,Slc7a11,Slc7a5,Slc7a7,Slc7a9,Sos1,Src,Thbd,Trem1,Yes1
KEGG_CELL_ADHESION_MOLECULES_CAMS	Cell adhesion molecules (CAMs)	447	0.0314398	1.1313	320.87	363	0.014345	0.0162285	63	0.00659076	1.31864	56.1186	74	107	0.00644207	0.691589	Alcam,Cadm1,Cd2,Cd22,Cd226,Cd28,Cd34,Cd4,Cd40,Cd80,Cd8a,Cdh1,Cdh15,Cdh2,Cdh3,Cdh4,Cdh5,Cldn1,Cldn10,Cldn11,Cldn14,Cldn15,Cldn16,Cldn18,Cldn19,Cldn22,Cldn23,Cldn4,Cldn5,Cldn9,Cntn2,Cntnap1,Cntnap2,Ctla4,F11r,Icam1,Icam2,Icos,Itga6,Itga8,Itga9,Itgal,Itgam,Itgav,Itgb1,Itgb2,Itgb8,L1cam,Mag,Mpz,Mpzl1,Ncam1,Ncam2,Negr1,Neo1,Nfasc,Nlgn1,Nrcam,Nrxn2,Nrxn3,Ocln,Pdcd1,Pecam1,Ptprf,Ptprm,Pvrl1,Pvrl2,Pvrl3,…
REACTOME_GASTRIN_CREB_SIGNALLING_PATHWAY_VIA_PKC_AND_MAPK	Genes involved in Gastrin-CREB signalling pathway via PKC and MAPK	458	0.0358472	1.10492	468.812	518	0.020959	0.0231581	20	0.000105972	1.32156	99.1253	131	189	0.0114042	0.693122	Adra1a,Adra1b,Adrbk1,Agt,Anxa1,App,Avpr1a,Bdkrb2,Casr,Cck,Cckar,Cckbr,Cdk1,Chrm1,Chrm3,Cysltr1,Cysltr2,Dagla,Daglb,Dgka,Dgkb,Dgke,Dgkg,Dgki,Dgkk,Edn1,Edn2,Edn3,Ednra,Ednrb,Egfr,F2,F2r,F2rl1,F2rl2,F2rl3,Ffar1,Ffar2,Ffar3,Fpr2,Gna14,Gna15,Gnaq,Gnb3,Gnb4,Gnb5,Gng13,Gng2,Gng3,Gng4,Gng7,Gngt2,Gnrh1,Gpr132,Gpr17,Gpr4,Gpr65,Gpr68,Grb2,Grk5,Grp,Grpr,Hbegf,Hcrtr1,Hrh1,Htr2a,Htr2c,Itpr2,Itpr3,Kalrn,Kiss1,K…
PID_TXA2PATHWAY	Thromboxane A2 receptor signaling	470	0.0424388	1.2371	92.151	114	0.00411977	0.00509657	156	0.0411721	1.33802	29.8949	40	57	0.0034822	0.701754	Adrbk1,Adrbk2,Akt1,Arhgef1,Blk,Egfr,Fgr,Fyn,Gna12,Gna14,Gna15,Gnai2,Gnaq,Gnb5,Gng2,Hck,Icam1,Lck,Lyn,Nos3,Pik3cg,Pik3r5,Pik3r6,Plcb2,Prkca,Prkcb,Prkcd,Prkcg,Prkcq,Prkcz,Prkg1,Ptgdr,Ptgir,Rab11a,Rac1,Rock1,Src,Syk,Tgm2,Yes1
