# Supplementary material for: Ten-eleven translocation protein 1 modulates medulloblastoma progression
Source: Genome Biol. 2021 Apr 29;22:125. doi: 10.1186/s13059-021-02352-9 (PMC8082834; doi:10.1186/s13059-021-02352-9)
Supplement: Supplementary file 14 — Additional file 14: Table S13. Summary of transcript ID and gene names identified by RNA-seq. [file 13059_2021_2352_MOESM14_ESM.xlsx]

## Sheet: Sheet1
Table S13: Summary of transcript ID and gene names identified by RNA-seq, related to Fig 5I
Transcript ID	Gene Name	Direction after Tet1 inhibitor treatment
ENSMUST00000098786	1700029J07Rik	Downregulated
ENSMUST00000228027	1700123O20Rik	Downregulated
ENSMUST00000189960	1810026B05Rik	Downregulated
ENSMUST00000125451	3000002C10Rik	Downregulated
ENSMUST00000232750	3110039I08Rik	Downregulated
ENSMUST00000225186	4833420G17Rik	Downregulated
ENSMUST00000076991	4930453N24Rik	Downregulated
ENSMUST00000145562	4930513N10Rik	Downregulated
ENSMUST00000180339	4931406C07Rik	Downregulated
ENSMUST00000057272	4932438A13Rik	Downregulated
ENSMUST00000187891	9330154J02Rik	Downregulated
ENSMUST00000185395	9430002A10Rik	Downregulated
ENSMUST00000197382	A730035I17Rik	Downregulated
ENSMUST00000174277	A730060N03Rik	Downregulated
ENSMUST00000127042	Aatf	Downregulated
ENSMUST00000148434	Aatf	Downregulated
ENSMUST00000142959	Aatk	Downregulated
ENSMUST00000175743	Acaa1a	Downregulated
ENSMUST00000160378	Acat3	Downregulated
ENSMUST00000110372	Acsl1	Downregulated
ENSMUST00000142704	Acsl3	Downregulated
ENSMUST00000065973	Acss2	Downregulated
ENSMUST00000088244	Actr3b	Downregulated
ENSMUST00000112601	Acvr1	Downregulated
ENSMUST00000119063	Acvrl1	Downregulated
ENSMUST00000125897	Adamts1	Downregulated
ENSMUST00000134996	Adamts7	Downregulated
ENSMUST00000117782	Adamtsl4	Downregulated
ENSMUST00000152065	Adcy3	Downregulated
ENSMUST00000026266	Adpgk	Downregulated
ENSMUST00000177543	Aftph	Downregulated
ENSMUST00000074945	Agap1	Downregulated
ENSMUST00000163505	Ahi1	Downregulated
ENSMUST00000127902	Akt1	Downregulated
ENSMUST00000107444	Alad	Downregulated
ENSMUST00000097961	Alg6	Downregulated
ENSMUST00000072018	Alms1	Downregulated
ENSMUST00000182207	Ank3	Downregulated
ENSMUST00000178226	Ankrd44	Downregulated
ENSMUST00000034406	Ankrd49	Downregulated
ENSMUST00000183156	Anks1b	Downregulated
ENSMUST00000107392	Anpep	Downregulated
ENSMUST00000107183	Anxa9	Downregulated
ENSMUST00000112587	Apobec1	Downregulated
ENSMUST00000165537	Apobec3	Downregulated
ENSMUST00000163231	Arel1	Downregulated
ENSMUST00000028691	Arfgap2	Downregulated
ENSMUST00000167309	Arhgap17	Downregulated
ENSMUST00000141298	Arhgap21	Downregulated
ENSMUST00000112852	Arhgap24	Downregulated
ENSMUST00000135312	Arhgap30	Downregulated
ENSMUST00000114405	Arhgap4	Downregulated
ENSMUST00000130420	Arhgap44	Downregulated
ENSMUST00000219649	Arhgef25	Downregulated
ENSMUST00000049206	Arhgef3	Downregulated
ENSMUST00000199920	Arhgef9	Downregulated
ENSMUST00000098686	Arid3b	Downregulated
ENSMUST00000116629	Arid5a	Downregulated
ENSMUST00000113194	Armcx6	Downregulated
ENSMUST00000196969	Arpc3	Downregulated
ENSMUST00000195311	Astn1	Downregulated
ENSMUST00000092003	Asxl2	Downregulated
ENSMUST00000146711	Atp6v1g2	Downregulated
ENSMUST00000177280	Atpaf1	Downregulated
ENSMUST00000201202	Babam2	Downregulated
ENSMUST00000103021	Baiap2	Downregulated
ENSMUST00000234377	BC004004	Downregulated
ENSMUST00000192274	Bcan	Downregulated
ENSMUST00000110341	Bcl2l11	Downregulated
ENSMUST00000186100	Bclaf1	Downregulated
ENSMUST00000136348	Bcorl1	Downregulated
ENSMUST00000139997	Becn1	Downregulated
ENSMUST00000184139	Bend7	Downregulated
ENSMUST00000114242	Brd2	Downregulated
ENSMUST00000115765	Brd8	Downregulated
ENSMUST00000233709	Brpf3	Downregulated
ENSMUST00000233074	Brwd1	Downregulated
ENSMUST00000221388	Bzw2	Downregulated
ENSMUST00000098259	C2cd3	Downregulated
ENSMUST00000120196	C2cd3	Downregulated
ENSMUST00000022553	Cab39l	Downregulated
ENSMUST00000080415	Cabyr	Downregulated
ENSMUST00000107786	Cacna1g	Downregulated
ENSMUST00000160641	Cacna1s	Downregulated
ENSMUST00000013773	Cad	Downregulated
ENSMUST00000143026	Cadm1	Downregulated
ENSMUST00000090443	Camk2b	Downregulated
ENSMUST00000106401	Camk2d	Downregulated
ENSMUST00000106399	Camk2d	Downregulated
ENSMUST00000145823	Camta2	Downregulated
ENSMUST00000092378	Cant1	Downregulated
ENSMUST00000030747	Casp9	Downregulated
ENSMUST00000109394	Cbfb	Downregulated
ENSMUST00000145058	Cbx4	Downregulated
ENSMUST00000145310	Ccdc136	Downregulated
ENSMUST00000101626	Ccdc157	Downregulated
ENSMUST00000061209	Ccdc71	Downregulated
ENSMUST00000234708	Ccnf	Downregulated
ENSMUST00000031331	Ccng2	Downregulated
ENSMUST00000168928	Ccnt1	Downregulated
ENSMUST00000175977	Cct8	Downregulated
ENSMUST00000035771	Cd2bp2	Downregulated
ENSMUST00000005218	Cd44	Downregulated
ENSMUST00000022555	Cdadc1	Downregulated
ENSMUST00000156961	Cdca5	Downregulated
ENSMUST00000105464	Cdh23	Downregulated
ENSMUST00000198990	Cdk5	Downregulated
ENSMUST00000120105	Cdk9	Downregulated
ENSMUST00000109076	Cdkl3	Downregulated
ENSMUST00000129357	Celf6	Downregulated
ENSMUST00000221751	Cenpp	Downregulated
ENSMUST00000161132	Cep295	Downregulated
ENSMUST00000191335	Cep70	Downregulated
ENSMUST00000005175	Chd5	Downregulated
ENSMUST00000199937	Chek2	Downregulated
ENSMUST00000205098	Chl1	Downregulated
ENSMUST00000020253	Chpt1	Downregulated
ENSMUST00000153299	Chrd	Downregulated
ENSMUST00000199372	Chrnb2	Downregulated
ENSMUST00000200558	Chrnb2	Downregulated
ENSMUST00000005578	Cic	Downregulated
ENSMUST00000220607	Cinp	Downregulated
ENSMUST00000056508	Clcn3	Downregulated
ENSMUST00000145741	Clcn3	Downregulated
ENSMUST00000004428	Clcn5	Downregulated
ENSMUST00000105711	Clcn6	Downregulated
ENSMUST00000036999	Clip2	Downregulated
ENSMUST00000162295	Clstn2	Downregulated
ENSMUST00000131616	Cmc2	Downregulated
ENSMUST00000143085	Cnot3	Downregulated
ENSMUST00000038913	Cnot3	Downregulated
ENSMUST00000085412	Coch	Downregulated
ENSMUST00000179226	Col4a3bp	Downregulated
ENSMUST00000129446	Cops7a	Downregulated
ENSMUST00000189309	Cops8	Downregulated
ENSMUST00000118816	Cox18	Downregulated
ENSMUST00000181586	Cox4i1	Downregulated
ENSMUST00000181172	Cox4i1	Downregulated
ENSMUST00000063761	Cpt1c	Downregulated
ENSMUST00000211901	Cpt1c	Downregulated
ENSMUST00000205120	Creb5	Downregulated
ENSMUST00000023165	Crebbp	Downregulated
ENSMUST00000199089	Crip1	Downregulated
ENSMUST00000102491	Crocc	Downregulated
ENSMUST00000149897	Crtc2	Downregulated
ENSMUST00000029850	Cryz	Downregulated
ENSMUST00000198180	Csde1	Downregulated
ENSMUST00000029840	Ctbs	Downregulated
ENSMUST00000204527	Ctnna2	Downregulated
ENSMUST00000142927	Ctps2	Downregulated
ENSMUST00000111821	Cwc22	Downregulated
ENSMUST00000111818	Cwc22	Downregulated
ENSMUST00000022228	Cwc27	Downregulated
ENSMUST00000204146	Cyp26b1	Downregulated
ENSMUST00000122337	D430042O09Rik	Downregulated
ENSMUST00000127925	D630045J12Rik	Downregulated
ENSMUST00000073379	Dcc	Downregulated
ENSMUST00000114943	Dcc	Downregulated
ENSMUST00000054237	Dclk1	Downregulated
ENSMUST00000102988	Dclre1c	Downregulated
ENSMUST00000022535	Dcp1a	Downregulated
ENSMUST00000097333	Ddr1	Downregulated
ENSMUST00000176066	Ddx27	Downregulated
ENSMUST00000172272	Ddx46	Downregulated
ENSMUST00000217034	Ddx6	Downregulated
ENSMUST00000132179	Dgkq	Downregulated
ENSMUST00000129826	Dhps	Downregulated
ENSMUST00000200066	Dhx30	Downregulated
ENSMUST00000023454	Dlg1	Downregulated
ENSMUST00000233780	Dlgap1	Downregulated
ENSMUST00000113991	Dmd	Downregulated
ENSMUST00000108473	Dmpk	Downregulated
ENSMUST00000142725	Dmpk	Downregulated
ENSMUST00000184120	Dmtf1	Downregulated
ENSMUST00000165793	Dnajc1	Downregulated
ENSMUST00000091089	Dnm1	Downregulated
ENSMUST00000165766	Dnm2	Downregulated
ENSMUST00000137248	Dolpp1	Downregulated
ENSMUST00000117159	Donson	Downregulated
ENSMUST00000186365	Dsel	Downregulated
ENSMUST00000145174	Dtx1	Downregulated
ENSMUST00000186944	Dubr	Downregulated
ENSMUST00000190940	Dvl2	Downregulated
ENSMUST00000003318	Dvl3	Downregulated
ENSMUST00000054912	Dynlrb1	Downregulated
ENSMUST00000208362	E230029C05Rik	Downregulated
ENSMUST00000130901	Efcab5	Downregulated
ENSMUST00000013931	Ehmt2	Downregulated
ENSMUST00000168382	Eif1a	Downregulated
ENSMUST00000229338	Eif3l	Downregulated
ENSMUST00000147117	Eif4a2	Downregulated
ENSMUST00000110835	Elf1	Downregulated
ENSMUST00000068071	Elp6	Downregulated
ENSMUST00000114912	Enox2	Downregulated
ENSMUST00000173516	Enpp2	Downregulated
ENSMUST00000053748	Epb41l2	Downregulated
ENSMUST00000149030	Epha7	Downregulated
ENSMUST00000053927	Erbin	Downregulated
ENSMUST00000210135	Erc2	Downregulated
ENSMUST00000155862	Ercc5	Downregulated
ENSMUST00000145406	Ercc5	Downregulated
ENSMUST00000173635	Esrra	Downregulated
ENSMUST00000205256	Etnk1	Downregulated
ENSMUST00000160856	Etv1	Downregulated
ENSMUST00000170036	Etv3	Downregulated
ENSMUST00000164750	Etv4	Downregulated
ENSMUST00000106411	Exoc7	Downregulated
ENSMUST00000210390	Exosc6	Downregulated
ENSMUST00000153015	Faap100	Downregulated
ENSMUST00000226435	Fam107b	Downregulated
ENSMUST00000059057	Fam118b	Downregulated
ENSMUST00000179474	Fam160a2	Downregulated
ENSMUST00000161061	Fam173b	Downregulated
ENSMUST00000160146	Fam173b	Downregulated
ENSMUST00000127982	Fam189b	Downregulated
ENSMUST00000213008	Fam192a	Downregulated
ENSMUST00000169560	Fam57a	Downregulated
ENSMUST00000163289	Fan1	Downregulated
ENSMUST00000135702	Fanca	Downregulated
ENSMUST00000132091	Fanci	Downregulated
ENSMUST00000164745	Far1	Downregulated
ENSMUST00000224611	Fars2	Downregulated
ENSMUST00000055655	Fasn	Downregulated
ENSMUST00000217187	Fat3	Downregulated
ENSMUST00000041544	Fbln2	Downregulated
ENSMUST00000186207	Fbxl19	Downregulated
ENSMUST00000168833	Fbxo34	Downregulated
ENSMUST00000234067	Fez2	Downregulated
ENSMUST00000117179	Fgfr1	Downregulated
ENSMUST00000107091	Fggy	Downregulated
ENSMUST00000147651	Fmc1	Downregulated
ENSMUST00000218163	Fmnl1	Downregulated
ENSMUST00000021322	Fmnl1	Downregulated
ENSMUST00000162922	Fndc3a	Downregulated
ENSMUST00000138157	Frmd5	Downregulated
ENSMUST00000069718	Fto	Downregulated
ENSMUST00000122232	Furin	Downregulated
ENSMUST00000009120	Gabpa	Downregulated
ENSMUST00000102817	Gap43	Downregulated
ENSMUST00000169207	Gapvd1	Downregulated
ENSMUST00000049618	Garnl3	Downregulated
ENSMUST00000156713	Gart	Downregulated
ENSMUST00000028172	Gbgt1	Downregulated
ENSMUST00000013294	Gfod2	Downregulated
ENSMUST00000143062	Gm16001	Downregulated
ENSMUST00000203535	Gm2011	Downregulated
ENSMUST00000150388	Gm28052	Downregulated
ENSMUST00000208993	Gm32031	Downregulated
ENSMUST00000192984	Gm38182	Downregulated
ENSMUST00000159067	Gm43720	Downregulated
ENSMUST00000203376	Gm44430	Downregulated
ENSMUST00000192615	Gnai2	Downregulated
ENSMUST00000115600	Gnb1l	Downregulated
ENSMUST00000122375	Golga7b	Downregulated
ENSMUST00000107498	Gon4l	Downregulated
ENSMUST00000028509	Gorasp2	Downregulated
ENSMUST00000193398	Gpatch4	Downregulated
ENSMUST00000194380	Gpatch4	Downregulated
ENSMUST00000161827	Gpc2	Downregulated
ENSMUST00000161055	Gpc2	Downregulated
ENSMUST00000206232	Gpi1	Downregulated
ENSMUST00000123408	Gpm6b	Downregulated
ENSMUST00000155358	Grm5	Downregulated
ENSMUST00000202899	Gsn	Downregulated
ENSMUST00000161577	Gstcd	Downregulated
ENSMUST00000160752	Gtf2h4	Downregulated
ENSMUST00000001565	Gtf2h4	Downregulated
ENSMUST00000174354	Gtf2i	Downregulated
ENSMUST00000174513	Gtf2i	Downregulated
ENSMUST00000089059	H13	Downregulated
ENSMUST00000128136	Hcfc1	Downregulated
ENSMUST00000033761	Hcfc1	Downregulated
ENSMUST00000153945	Hdac3	Downregulated
ENSMUST00000210724	Hdac9	Downregulated
ENSMUST00000186787	Hdlbp	Downregulated
ENSMUST00000150942	Hirip3	Downregulated
ENSMUST00000224182	Hnrnpk	Downregulated
ENSMUST00000116444	Hpca	Downregulated
ENSMUST00000164442	Hrh3	Downregulated
ENSMUST00000113963	Htra2	Downregulated
ENSMUST00000102824	Ifit1	Downregulated
ENSMUST00000141681	Igf2os	Downregulated
ENSMUST00000139528	Igsf8	Downregulated
ENSMUST00000222067	Ikzf4	Downregulated
ENSMUST00000098132	Il11ra1	Downregulated
ENSMUST00000145610	Il16	Downregulated
ENSMUST00000192638	Ildr2	Downregulated
ENSMUST00000217498	Ilf3	Downregulated
ENSMUST00000067646	Ilf3	Downregulated
ENSMUST00000218875	Ilvbl	Downregulated
ENSMUST00000218215	Ilvbl	Downregulated
ENSMUST00000054399	Ing1	Downregulated
ENSMUST00000106342	Ino80e	Downregulated
ENSMUST00000138037	Irf9	Downregulated
ENSMUST00000220519	Ispd	Downregulated
ENSMUST00000120857	Itgal	Downregulated
ENSMUST00000111785	Itprid2	Downregulated
ENSMUST00000113993	Itsn1	Downregulated
ENSMUST00000026865	Jade1	Downregulated
ENSMUST00000224892	Jade3	Downregulated
ENSMUST00000130220	Josd2	Downregulated
ENSMUST00000148500	Kat14	Downregulated
ENSMUST00000103048	Kcnq2	Downregulated
ENSMUST00000143518	Kdm1b	Downregulated
ENSMUST00000044484	Kdm6a	Downregulated
ENSMUST00000052368	Kdm6a	Downregulated
ENSMUST00000202752	Khk	Downregulated
ENSMUST00000087341	Kif20b	Downregulated
ENSMUST00000067205	Kif21a	Downregulated
ENSMUST00000106436	Kif2c	Downregulated
ENSMUST00000045884	Klhdc4	Downregulated
ENSMUST00000045291	Kmt2c	Downregulated
ENSMUST00000108583	Kmt5c	Downregulated
ENSMUST00000201697	Krtcap3	Downregulated
ENSMUST00000113659	Kyat1	Downregulated
ENSMUST00000137623	Kyat3	Downregulated
ENSMUST00000169088	Lamb1	Downregulated
ENSMUST00000064098	Ldb3	Downregulated
ENSMUST00000022328	Ldb3	Downregulated
ENSMUST00000228044	Ldb3	Downregulated
ENSMUST00000144030	Lin54	Downregulated
ENSMUST00000212390	Lrba	Downregulated
ENSMUST00000078448	Lrrc51	Downregulated
ENSMUST00000112514	Ltbp1	Downregulated
ENSMUST00000099725	Madd	Downregulated
ENSMUST00000111381	Madd	Downregulated
ENSMUST00000105470	Man1a	Downregulated
ENSMUST00000172886	Map2	Downregulated
ENSMUST00000173778	Map2	Downregulated
ENSMUST00000050201	Mapk3	Downregulated
ENSMUST00000079080	Mapk7	Downregulated
ENSMUST00000101085	Mapk7	Downregulated
ENSMUST00000111943	Mapk8	Downregulated
ENSMUST00000170802	Mapre2	Downregulated
ENSMUST00000110256	March1	Downregulated
ENSMUST00000085715	Mark4	Downregulated
ENSMUST00000040846	Med12l	Downregulated
ENSMUST00000164113	Megf11	Downregulated
ENSMUST00000181217	Metap2	Downregulated
ENSMUST00000141156	Mgarp	Downregulated
ENSMUST00000167400	Mgat1	Downregulated
ENSMUST00000098457	Mical3	Downregulated
ENSMUST00000137268	Mier3	Downregulated
ENSMUST00000135397	Mindy3	Downregulated
ENSMUST00000195084	Mindy3	Downregulated
ENSMUST00000150201	Mknk1	Downregulated
ENSMUST00000179163	Mlst8	Downregulated
ENSMUST00000113095	Morf4l2	Downregulated
ENSMUST00000169418	Morf4l2	Downregulated
ENSMUST00000080411	Morf4l2	Downregulated
ENSMUST00000107262	Mpdz	Downregulated
ENSMUST00000159996	Mpnd	Downregulated
ENSMUST00000202614	Mpv17	Downregulated
ENSMUST00000109723	Mta1	Downregulated
ENSMUST00000009099	Mta1	Downregulated
ENSMUST00000172597	Mterf3	Downregulated
ENSMUST00000057580	Mtor	Downregulated
ENSMUST00000234614	Mtpap	Downregulated
ENSMUST00000031866	Mtpn	Downregulated
ENSMUST00000022600	Mtrf1	Downregulated
ENSMUST00000177951	Musk	Downregulated
ENSMUST00000042701	Mxd4	Downregulated
ENSMUST00000018887	Myh10	Downregulated
ENSMUST00000042103	Myo16	Downregulated
ENSMUST00000135298	Myo9a	Downregulated
ENSMUST00000033842	Myom2	Downregulated
ENSMUST00000129856	Myt1	Downregulated
ENSMUST00000127380	Naa80	Downregulated
ENSMUST00000036987	Ncaph2	Downregulated
ENSMUST00000134404	Ncor2	Downregulated
ENSMUST00000189503	Ndufa10	Downregulated
ENSMUST00000131286	Ndufs2	Downregulated
ENSMUST00000224890	Nedd4l	Downregulated
ENSMUST00000033865	Nek3	Downregulated
ENSMUST00000170905	Nfatc1	Downregulated
ENSMUST00000078049	Nfatc1	Downregulated
ENSMUST00000107062	Nfia	Downregulated
ENSMUST00000020461	Nfic	Downregulated
ENSMUST00000169074	Nin	Downregulated
ENSMUST00000106095	Nkx6-2	Downregulated
ENSMUST00000223358	Npas3	Downregulated
ENSMUST00000136903	Nprl3	Downregulated
ENSMUST00000105290	Nr2c1	Downregulated
ENSMUST00000183542	Nr4a2	Downregulated
ENSMUST00000076275	Nr6a1	Downregulated
ENSMUST00000137191	Nsd2	Downregulated
ENSMUST00000146919	Nsd3	Downregulated
ENSMUST00000086961	Nt5c2	Downregulated
ENSMUST00000071881	Nudt1	Downregulated
ENSMUST00000150226	Nudt9	Downregulated
ENSMUST00000085215	Numb	Downregulated
ENSMUST00000079961	Nup93	Downregulated
ENSMUST00000098538	Odf2l	Downregulated
ENSMUST00000028177	Olfm1	Downregulated
ENSMUST00000113920	Olfm1	Downregulated
ENSMUST00000111929	Osbpl6	Downregulated
ENSMUST00000161363	Osbpl9	Downregulated
ENSMUST00000006071	Otx1	Downregulated
ENSMUST00000112868	Pak3	Downregulated
ENSMUST00000175807	Pan3	Downregulated
ENSMUST00000181725	Pantr1	Downregulated
ENSMUST00000181660	Pantr1	Downregulated
ENSMUST00000163350	Parg	Downregulated
ENSMUST00000105673	Park7	Downregulated
ENSMUST00000166151	Parp10	Downregulated
ENSMUST00000123555	Parp3	Downregulated
ENSMUST00000033030	Parva	Downregulated
ENSMUST00000230918	Pcbp2	Downregulated
ENSMUST00000149154	Pcdh19	Downregulated
ENSMUST00000217838	Pcnt	Downregulated
ENSMUST00000119672	Pde4d	Downregulated
ENSMUST00000148590	Pde7a	Downregulated
ENSMUST00000200043	Pdlim5	Downregulated
ENSMUST00000175741	Pex12	Downregulated
ENSMUST00000166658	Pfdn5	Downregulated
ENSMUST00000117129	Pgam1-ps2	Downregulated
ENSMUST00000108915	Phactr3	Downregulated
ENSMUST00000090632	Phf14	Downregulated
ENSMUST00000090586	Phf21a	Downregulated
ENSMUST00000111290	Phf21a	Downregulated
ENSMUST00000187021	Phip	Downregulated
ENSMUST00000106027	Phrf1	Downregulated
ENSMUST00000036161	Pi4ka	Downregulated
ENSMUST00000170430	Pik3c2a	Downregulated
ENSMUST00000085469	Pik3cg	Downregulated
ENSMUST00000179445	Pitpna	Downregulated
ENSMUST00000162812	Pitpnm2	Downregulated
ENSMUST00000086123	Pitpnm2	Downregulated
ENSMUST00000117611	Pld3	Downregulated
ENSMUST00000048180	Plekha1	Downregulated
ENSMUST00000105571	Plekhn1	Downregulated
ENSMUST00000155367	Plgrkt	Downregulated
ENSMUST00000122128	Plrg1	Downregulated
ENSMUST00000114057	Pls3	Downregulated
ENSMUST00000153820	Pml	Downregulated
ENSMUST00000108702	Pmp22	Downregulated
ENSMUST00000201882	Pnkp	Downregulated
ENSMUST00000161542	Poli	Downregulated
ENSMUST00000206753	Polr1a	Downregulated
ENSMUST00000028874	Polr1b	Downregulated
ENSMUST00000029741	Polr3c	Downregulated
ENSMUST00000049122	Pphln1	Downregulated
ENSMUST00000124810	Ppig	Downregulated
ENSMUST00000132915	Pramef8	Downregulated
ENSMUST00000207594	Prcp	Downregulated
ENSMUST00000105490	Prdm1	Downregulated
ENSMUST00000219370	Prdm4	Downregulated
ENSMUST00000109246	Prex1	Downregulated
ENSMUST00000147343	Prkab1	Downregulated
ENSMUST00000197750	Prom1	Downregulated
ENSMUST00000120580	Prpf39	Downregulated
ENSMUST00000136481	Prpf6	Downregulated
ENSMUST00000102510	Prpf8	Downregulated
ENSMUST00000041391	Psd	Downregulated
ENSMUST00000096029	Psd	Downregulated
ENSMUST00000041806	Psen1	Downregulated
ENSMUST00000014913	Psmb1	Downregulated
ENSMUST00000152269	Psmc3	Downregulated
ENSMUST00000111378	Psme2	Downregulated
ENSMUST00000125977	Psmf1	Downregulated
ENSMUST00000136507	Psph	Downregulated
ENSMUST00000028063	Pter	Downregulated
ENSMUST00000154865	Ptk2b	Downregulated
ENSMUST00000130741	Ptpa	Downregulated
ENSMUST00000221148	Ptpn21	Downregulated
ENSMUST00000119888	Ptprg	Downregulated
ENSMUST00000225456	Ptprs	Downregulated
ENSMUST00000108021	Ptrh2	Downregulated
ENSMUST00000120101	Pxylp1	Downregulated
ENSMUST00000136293	Qars	Downregulated
ENSMUST00000091263	Qsox2	Downregulated
ENSMUST00000219206	R3hdm4	Downregulated
ENSMUST00000142820	Rab22a	Downregulated
ENSMUST00000081362	Rabep1	Downregulated
ENSMUST00000219432	Ralgapa1	Downregulated
ENSMUST00000042615	Ralgps1	Downregulated
ENSMUST00000105835	Rap1gap	Downregulated
ENSMUST00000196106	Rap1gds1	Downregulated
ENSMUST00000126854	Rapgef3	Downregulated
ENSMUST00000102743	Rapgef6	Downregulated
ENSMUST00000029014	Rbm38	Downregulated
ENSMUST00000032370	Recql	Downregulated
ENSMUST00000036852	Recql4	Downregulated
ENSMUST00000094762	Relb	Downregulated
ENSMUST00000160791	Reln	Downregulated
ENSMUST00000107295	Retreg3	Downregulated
ENSMUST00000165566	Rfx3	Downregulated
ENSMUST00000172907	Rfx3	Downregulated
ENSMUST00000226410	Rims2	Downregulated
ENSMUST00000002292	Rmnd5a	Downregulated
ENSMUST00000197296	Rnf216	Downregulated
ENSMUST00000206914	Rnf40	Downregulated
ENSMUST00000067837	Rnf6	Downregulated
ENSMUST00000074357	Rnpep	Downregulated
ENSMUST00000221295	Rpl17-ps3	Downregulated
ENSMUST00000200164	Rprd2	Downregulated
ENSMUST00000152407	Rps2	Downregulated
ENSMUST00000043599	Rps6ka5	Downregulated
ENSMUST00000059546	Rpsa-ps2	Downregulated
ENSMUST00000155757	Rragc	Downregulated
ENSMUST00000217303	Rrp9	Downregulated
ENSMUST00000115105	Rubcn	Downregulated
ENSMUST00000090929	Rusc1	Downregulated
ENSMUST00000029571	Sass6	Downregulated
ENSMUST00000042857	Satb2	Downregulated
ENSMUST00000026387	Sbds	Downregulated
ENSMUST00000037408	Scaper	Downregulated
ENSMUST00000232577	Scarf2	Downregulated
ENSMUST00000065196	Scn5a	Downregulated
ENSMUST00000216438	Scp2-ps2	Downregulated
ENSMUST00000089360	Senp7	Downregulated
ENSMUST00000172165	Sept2	Downregulated
ENSMUST00000107960	Sept4	Downregulated
ENSMUST00000018544	Sept4	Downregulated
ENSMUST00000208222	Sesn3	Downregulated
ENSMUST00000079491	Sez6l	Downregulated
ENSMUST00000138126	Sfi1	Downregulated
ENSMUST00000206359	Sgf29	Downregulated
ENSMUST00000048112	Sgsm1	Downregulated
ENSMUST00000205440	Sh2b1	Downregulated
ENSMUST00000205733	Sh2b1	Downregulated
ENSMUST00000188241	Sh3bgrl2	Downregulated
ENSMUST00000101316	Sh3bp2	Downregulated
ENSMUST00000150433	Sh3kbp1	Downregulated
ENSMUST00000110477	Shc4	Downregulated
ENSMUST00000198639	Shisa5	Downregulated
ENSMUST00000123190	Shkbp1	Downregulated
ENSMUST00000168502	Sin3a	Downregulated
ENSMUST00000168177	Sin3a	Downregulated
ENSMUST00000081956	Sinhcaf	Downregulated
ENSMUST00000170068	Sirt2	Downregulated
ENSMUST00000134255	Sirt7	Downregulated
ENSMUST00000146809	Sirt7	Downregulated
ENSMUST00000144843	Slain2	Downregulated
ENSMUST00000027368	Slc11a1	Downregulated
ENSMUST00000028549	Slc12a6	Downregulated
ENSMUST00000140910	Slc22a29	Downregulated
ENSMUST00000107158	Slc24a2	Downregulated
ENSMUST00000114936	Slc25a14	Downregulated
ENSMUST00000140602	Slc25a22	Downregulated
ENSMUST00000123516	Slc25a53	Downregulated
ENSMUST00000123277	Slc35a2	Downregulated
ENSMUST00000023344	Slc35a5	Downregulated
ENSMUST00000167390	Slc39a8	Downregulated
ENSMUST00000115049	Slc4a2	Downregulated
ENSMUST00000113218	Slc4a4	Downregulated
ENSMUST00000204278	Slc6a1	Downregulated
ENSMUST00000114465	Slc6a8	Downregulated
ENSMUST00000212397	Slc7a6os	Downregulated
ENSMUST00000202670	Slc9a6	Downregulated
ENSMUST00000107088	Slco2b1	Downregulated
ENSMUST00000173107	Slit2	Downregulated
ENSMUST00000204955	Smarcad1	Downregulated
ENSMUST00000226042	Smim15	Downregulated
ENSMUST00000085684	Smurf1	Downregulated
ENSMUST00000074468	Snap91	Downregulated
ENSMUST00000020215	Socs2	Downregulated
ENSMUST00000040019	Sox10	Downregulated
ENSMUST00000154301	Spaca6	Downregulated
ENSMUST00000133145	Spg11	Downregulated
ENSMUST00000159078	Sphkap	Downregulated
ENSMUST00000088786	Sri	Downregulated
ENSMUST00000037776	Srsf3	Downregulated
ENSMUST00000215833	Ss18l2	Downregulated
ENSMUST00000121360	Ssbp1	Downregulated
ENSMUST00000151015	St18	Downregulated
ENSMUST00000216557	St3gal4	Downregulated
ENSMUST00000077080	St7	Downregulated
ENSMUST00000129269	Stag1	Downregulated
ENSMUST00000004145	Stat5a	Downregulated
ENSMUST00000034883	Stoml1	Downregulated
ENSMUST00000167338	Sumf1	Downregulated
ENSMUST00000153469	Sun1	Downregulated
ENSMUST00000118390	Synj1	Downregulated
ENSMUST00000119483	Synpo2l	Downregulated
ENSMUST00000209108	Tacc2	Downregulated
ENSMUST00000207282	Tacc2	Downregulated
ENSMUST00000216825	Taf1d	Downregulated
ENSMUST00000110936	Taf6	Downregulated
ENSMUST00000140960	Tbc1d1	Downregulated
ENSMUST00000043893	Tbc1d1	Downregulated
ENSMUST00000136189	Tbc1d14	Downregulated
ENSMUST00000146430	Tbc1d14	Downregulated
ENSMUST00000201958	Tbc1d19	Downregulated
ENSMUST00000159801	Tbc1d31	Downregulated
ENSMUST00000004576	Tbccd1	Downregulated
ENSMUST00000108045	Tbx4	Downregulated
ENSMUST00000212575	Tecr	Downregulated
ENSMUST00000155632	Telo2	Downregulated
ENSMUST00000126161	Tenm1	Downregulated
ENSMUST00000128190	Tex30	Downregulated
ENSMUST00000184066	Tex9	Downregulated
ENSMUST00000227350	Tgds	Downregulated
ENSMUST00000105665	Thap3	Downregulated
ENSMUST00000134084	Thoc2	Downregulated
ENSMUST00000115490	Thoc6	Downregulated
ENSMUST00000225325	Thoc7	Downregulated
ENSMUST00000034829	Thsd4	Downregulated
ENSMUST00000002588	Tiam1	Downregulated
ENSMUST00000106941	Tlk2	Downregulated
ENSMUST00000040025	Tln2	Downregulated
ENSMUST00000002391	Tm9sf1	Downregulated
ENSMUST00000180252	Tmem151b	Downregulated
ENSMUST00000225069	Tmem161b	Downregulated
ENSMUST00000203355	Tmem176b	Downregulated
ENSMUST00000138823	Tmem209	Downregulated
ENSMUST00000114716	Tmem214	Downregulated
ENSMUST00000201203	Tmem214	Downregulated
ENSMUST00000156480	Tmem260	Downregulated
ENSMUST00000077709	Tmem268	Downregulated
ENSMUST00000062824	Tmem53	Downregulated
ENSMUST00000154590	Tnfaip3	Downregulated
ENSMUST00000179301	Tnpo1	Downregulated
ENSMUST00000169627	Tns2	Downregulated
ENSMUST00000156861	Tor3a	Downregulated
ENSMUST00000208148	Tpcn2	Downregulated
ENSMUST00000210066	Tpp1	Downregulated
ENSMUST00000118993	Tpst1	Downregulated
ENSMUST00000204189	Tra2a	Downregulated
ENSMUST00000160302	Traf3ip3	Downregulated
ENSMUST00000130367	Trim26	Downregulated
ENSMUST00000090924	Trim46	Downregulated
ENSMUST00000130663	Triobp	Downregulated
ENSMUST00000109688	Triobp	Downregulated
ENSMUST00000143864	Trip4	Downregulated
ENSMUST00000113249	Trnt1	Downregulated
ENSMUST00000074770	Trpm3	Downregulated
ENSMUST00000026072	Trub1	Downregulated
ENSMUST00000215906	Tspan3	Downregulated
ENSMUST00000143051	Ttbk2	Downregulated
ENSMUST00000111237	Ttc17	Downregulated
ENSMUST00000055081	Ttc17	Downregulated
ENSMUST00000109479	Ttll1	Downregulated
ENSMUST00000141059	Tulp4	Downregulated
ENSMUST00000209440	Tusc3	Downregulated
ENSMUST00000097925	Tut4	Downregulated
ENSMUST00000043368	Tut4	Downregulated
ENSMUST00000115606	Txnrd2	Downregulated
ENSMUST00000207498	U2af2	Downregulated
ENSMUST00000207523	U2af2	Downregulated
ENSMUST00000050183	Uaca	Downregulated
ENSMUST00000176858	Uba7	Downregulated
ENSMUST00000136750	Ubac1	Downregulated
ENSMUST00000001439	Ube2c	Downregulated
ENSMUST00000219741	Ube2n	Downregulated
ENSMUST00000223886	Ube2t	Downregulated
ENSMUST00000229244	Ube2v2	Downregulated
ENSMUST00000202945	Ube3a	Downregulated
ENSMUST00000147999	Ubr4	Downregulated
ENSMUST00000218316	Unc5b	Downregulated
ENSMUST00000136933	Uqcc1	Downregulated
ENSMUST00000195738	Uqcrc1	Downregulated
ENSMUST00000034457	Urb2	Downregulated
ENSMUST00000167285	Usf2	Downregulated
ENSMUST00000177422	Usp2	Downregulated
ENSMUST00000035237	Usp4	Downregulated
ENSMUST00000188332	Usp40	Downregulated
ENSMUST00000142058	Usp5	Downregulated
ENSMUST00000132391	Usp6nl	Downregulated
ENSMUST00000028841	Usp8	Downregulated
ENSMUST00000196449	Vcam1	Downregulated
ENSMUST00000047711	Vezt	Downregulated
ENSMUST00000129857	Vps39	Downregulated
ENSMUST00000001412	Vps50	Downregulated
ENSMUST00000054251	Wdr37	Downregulated
ENSMUST00000208517	Wdr45	Downregulated
ENSMUST00000121204	Wdr61	Downregulated
ENSMUST00000228761	Wdyhv1	Downregulated
ENSMUST00000160087	Wnk2	Downregulated
ENSMUST00000212205	Wwp2	Downregulated
ENSMUST00000153485	Xylt2	Downregulated
ENSMUST00000099735	Yae1d1	Downregulated
ENSMUST00000222796	Yae1d1	Downregulated
ENSMUST00000234432	Yipf4	Downregulated
ENSMUST00000151399	Ypel4	Downregulated
ENSMUST00000053098	Zbtb6	Downregulated
ENSMUST00000213645	Zc3h12c	Downregulated
ENSMUST00000029025	Zdbf2	Downregulated
ENSMUST00000220247	Zdhhc17	Downregulated
ENSMUST00000133354	Zer1	Downregulated
ENSMUST00000205982	Zfp108	Downregulated
ENSMUST00000148041	Zfp110	Downregulated
ENSMUST00000005413	Zfp112	Downregulated
ENSMUST00000069692	Zfp277	Downregulated
ENSMUST00000183801	Zfp280d	Downregulated
ENSMUST00000183830	Zfp335	Downregulated
ENSMUST00000111829	Zfp385b	Downregulated
ENSMUST00000180214	Zfp518b	Downregulated
ENSMUST00000223041	Zfp637	Downregulated
ENSMUST00000113835	Zfp638	Downregulated
ENSMUST00000063262	Zfp68	Downregulated
ENSMUST00000230106	Zfp7	Downregulated
ENSMUST00000109134	Zfp879	Downregulated
ENSMUST00000138304	Zfp961	Downregulated
ENSMUST00000067854	1600014C10Rik	Upregulated
ENSMUST00000181955	3110039I08Rik	Upregulated
ENSMUST00000143144	4833439L19Rik	Upregulated
ENSMUST00000162732	4930453N24Rik	Upregulated
ENSMUST00000147424	4931440P22Rik	Upregulated
ENSMUST00000152564	4932438A13Rik	Upregulated
ENSMUST00000198947	6330562C20Rik	Upregulated
ENSMUST00000208498	9330162G02Rik	Upregulated
ENSMUST00000074808	9430002A10Rik	Upregulated
ENSMUST00000231741	A630089N07Rik	Upregulated
ENSMUST00000197527	A730035I17Rik	Upregulated
ENSMUST00000018841	Aatf	Upregulated
ENSMUST00000199955	Abcb1b	Upregulated
ENSMUST00000196067	Abcb4	Upregulated
ENSMUST00000100167	Abcc1	Upregulated
ENSMUST00000197383	Abcd3	Upregulated
ENSMUST00000056149	Abhd12	Upregulated
ENSMUST00000108078	Abhd18	Upregulated
ENSMUST00000200657	Abraxas1	Upregulated
ENSMUST00000232958	AC166110.3	Upregulated
ENSMUST00000151258	Acer3	Upregulated
ENSMUST00000114238	Acox3	Upregulated
ENSMUST00000034046	Acsl1	Upregulated
ENSMUST00000035779	Acsl3	Upregulated
ENSMUST00000101213	Acsl6	Upregulated
ENSMUST00000112599	Acvr1	Upregulated
ENSMUST00000000542	Acvrl1	Upregulated
ENSMUST00000152164	Adal	Upregulated
ENSMUST00000135398	Adcy1	Upregulated
ENSMUST00000166962	Adcyap1r1	Upregulated
ENSMUST00000153568	Adgrb3	Upregulated
ENSMUST00000151191	Adprhl2	Upregulated
ENSMUST00000168756	Adsl	Upregulated
ENSMUST00000213937	AI593442	Upregulated
ENSMUST00000095938	AI854703	Upregulated
ENSMUST00000106945	Ak4	Upregulated
ENSMUST00000233983	Akain1	Upregulated
ENSMUST00000228627	AL732309.1	Upregulated
ENSMUST00000030090	Alad	Upregulated
ENSMUST00000032175	Aldh1l1	Upregulated
ENSMUST00000106348	Aldoa	Upregulated
ENSMUST00000213058	Alms1	Upregulated
ENSMUST00000153911	Amotl2	Upregulated
ENSMUST00000031422	Anapc7	Upregulated
ENSMUST00000182008	Ank2	Upregulated
ENSMUST00000182665	Ank3	Upregulated
ENSMUST00000099368	Anks1b	Upregulated
ENSMUST00000015846	Anxa9	Upregulated
ENSMUST00000220297	Apba3	Upregulated
ENSMUST00000112585	Apobec1	Upregulated
ENSMUST00000175714	Apobec3	Upregulated
ENSMUST00000160620	Arap2	Upregulated
ENSMUST00000110947	Arhgap11a	Upregulated
ENSMUST00000207010	Arhgap17	Upregulated
ENSMUST00000147510	Arhgap4	Upregulated
ENSMUST00000105798	Arhgef10l	Upregulated
ENSMUST00000098938	Arhgef7	Upregulated
ENSMUST00000115797	Arid1b	Upregulated
ENSMUST00000110534	Arid4b	Upregulated
ENSMUST00000097778	Arid5a	Upregulated
ENSMUST00000044660	Armc5	Upregulated
ENSMUST00000047321	Arntl	Upregulated
ENSMUST00000102935	Arrdc1	Upregulated
ENSMUST00000203878	Asb3	Upregulated
ENSMUST00000151815	Atad5	Upregulated
ENSMUST00000146595	Atp1a3	Upregulated
ENSMUST00000021142	Atp2a3	Upregulated
ENSMUST00000106537	Atp5h	Upregulated
ENSMUST00000133530	Atp6v0b	Upregulated
ENSMUST00000167708	Atxn1	Upregulated
ENSMUST00000200255	B230334C09Rik	Upregulated
ENSMUST00000112346	B3galt1	Upregulated
ENSMUST00000055549	B3gnt2	Upregulated
ENSMUST00000170857	Banp	Upregulated
ENSMUST00000108155	Bbs7	Upregulated
ENSMUST00000097493	BC055324	Upregulated
ENSMUST00000093245	Bean1	Upregulated
ENSMUST00000130916	Becn1	Upregulated
ENSMUST00000041403	Becn1	Upregulated
ENSMUST00000108357	Blvrb	Upregulated
ENSMUST00000205207	Bms1	Upregulated
ENSMUST00000210065	Brsk2	Upregulated
ENSMUST00000117577	Btbd10	Upregulated
ENSMUST00000126980	Btbd2	Upregulated
ENSMUST00000051777	C2cd3	Upregulated
ENSMUST00000106051	C77080	Upregulated
ENSMUST00000215756	Cacna1a	Upregulated
ENSMUST00000100348	Cacna1b	Upregulated
ENSMUST00000100561	Cacna1g	Upregulated
ENSMUST00000152811	Cacna1g	Upregulated
ENSMUST00000224140	Cadps	Upregulated
ENSMUST00000115026	Cald1	Upregulated
ENSMUST00000129293	Camk2d	Upregulated
ENSMUST00000134882	Camsap1	Upregulated
ENSMUST00000126101	Capg	Upregulated
ENSMUST00000042943	Car10	Upregulated
ENSMUST00000017384	Casc3	Upregulated
ENSMUST00000178925	Casp8ap2	Upregulated
ENSMUST00000223491	Ccdc127	Upregulated
ENSMUST00000160021	Ccdc127	Upregulated
ENSMUST00000229411	Ccdc134	Upregulated
ENSMUST00000058370	Ccdc137	Upregulated
ENSMUST00000214734	Ccdc159	Upregulated
ENSMUST00000155110	Ccdc34	Upregulated
ENSMUST00000165148	Ccdc62	Upregulated
ENSMUST00000121127	Ccng2	Upregulated
ENSMUST00000023341	Cd200	Upregulated
ENSMUST00000220308	Cd63	Upregulated
ENSMUST00000225839	Cdadc1	Upregulated
ENSMUST00000110701	Cdan1	Upregulated
ENSMUST00000134959	Cdc42bpa	Upregulated
ENSMUST00000092706	Cdc6	Upregulated
ENSMUST00000073242	Cdh23	Upregulated
ENSMUST00000182560	Celf2	Upregulated
ENSMUST00000212263	Cenpn	Upregulated
ENSMUST00000138762	Cep350	Upregulated
ENSMUST00000129651	Cfap126	Upregulated
ENSMUST00000156873	Chil1	Upregulated
ENSMUST00000066905	Chl1	Upregulated
ENSMUST00000117440	Chpt1	Upregulated
ENSMUST00000231636	Chrd	Upregulated
ENSMUST00000029562	Chrnb2	Upregulated
ENSMUST00000135158	Chst3	Upregulated
ENSMUST00000093490	Clcn3	Upregulated
ENSMUST00000066345	Clec16a	Upregulated
ENSMUST00000115824	Clec16a	Upregulated
ENSMUST00000204826	Clec4d	Upregulated
ENSMUST00000156931	Clk1	Upregulated
ENSMUST00000153255	Clk2	Upregulated
ENSMUST00000055242	Clptm1	Upregulated
ENSMUST00000142369	Clvs1	Upregulated
ENSMUST00000111059	Cnih4	Upregulated
ENSMUST00000198620	Cnn3	Upregulated
ENSMUST00000135977	Cnot3	Upregulated
ENSMUST00000112933	Cntf	Upregulated
ENSMUST00000169825	Cntn1	Upregulated
ENSMUST00000121227	Col12a1	Upregulated
ENSMUST00000109444	Col4a3bp	Upregulated
ENSMUST00000138280	Cops7b	Upregulated
ENSMUST00000207046	Coq7	Upregulated
ENSMUST00000108329	Cp	Upregulated
ENSMUST00000124158	Cpeb3	Upregulated
ENSMUST00000203528	Creb5	Upregulated
ENSMUST00000205344	Crebbp	Upregulated
ENSMUST00000140769	Creg1	Upregulated
ENSMUST00000140912	Crem	Upregulated
ENSMUST00000147718	Crk	Upregulated
ENSMUST00000231029	Csad	Upregulated
ENSMUST00000033609	Cstf2	Upregulated
ENSMUST00000161455	Ctc1	Upregulated
ENSMUST00000133393	Cul7	Upregulated
ENSMUST00000153295	Cutc	Upregulated
ENSMUST00000128963	Cwc22	Upregulated
ENSMUST00000231356	Cxadr	Upregulated
ENSMUST00000206862	Cyfip1	Upregulated
ENSMUST00000165599	Cyfip2	Upregulated
ENSMUST00000148443	Cyp20a1	Upregulated
ENSMUST00000205228	Cyp26b1	Upregulated
ENSMUST00000219120	D10Jhu81e	Upregulated
ENSMUST00000037284	Dcdc5	Upregulated
ENSMUST00000196745	Dclk1	Upregulated
ENSMUST00000170263	Dctd	Upregulated
ENSMUST00000120310	Ddah1	Upregulated
ENSMUST00000021062	Ddx5	Upregulated
ENSMUST00000154398	Ddx60	Upregulated
ENSMUST00000097467	Dedd	Upregulated
ENSMUST00000102787	Dennd1a	Upregulated
ENSMUST00000153238	Dgkq	Upregulated
ENSMUST00000155969	Dhrs1	Upregulated
ENSMUST00000165596	Dhx30	Upregulated
ENSMUST00000022599	Diaph3	Upregulated
ENSMUST00000100203	Dip2b	Upregulated
ENSMUST00000169960	Dip2c	Upregulated
ENSMUST00000151020	Dlg3	Upregulated
ENSMUST00000106094	Dlgap3	Upregulated
ENSMUST00000075821	Dnase1l1	Upregulated
ENSMUST00000109744	Dnase2a	Upregulated
ENSMUST00000212032	Dnmbp	Upregulated
ENSMUST00000109774	Dnmt3b	Upregulated
ENSMUST00000197215	Dnttip2	Upregulated
ENSMUST00000190595	Dock10	Upregulated
ENSMUST00000112571	Dpy30	Upregulated
ENSMUST00000164607	Dtnb	Upregulated
ENSMUST00000142041	Dtx2	Upregulated
ENSMUST00000106135	Dus1l	Upregulated
ENSMUST00000143139	Dus1l	Upregulated
ENSMUST00000204083	Dusp16	Upregulated
ENSMUST00000003612	Dusp3	Upregulated
ENSMUST00000019362	Dvl2	Upregulated
ENSMUST00000138613	Dync1i2	Upregulated
ENSMUST00000112142	Dync1i2	Upregulated
ENSMUST00000139671	Dync2h1	Upregulated
ENSMUST00000107923	Dynll2	Upregulated
ENSMUST00000099446	E430024I08Rik	Upregulated
ENSMUST00000066264	Ech1	Upregulated
ENSMUST00000114069	Elmod3	Upregulated
ENSMUST00000225550	Elovl7	Upregulated
ENSMUST00000127268	Entpd1	Upregulated
ENSMUST00000105975	Epb41	Upregulated
ENSMUST00000119142	Erbb4	Upregulated
ENSMUST00000091269	Erbin	Upregulated
ENSMUST00000159957	Ercc6l2	Upregulated
ENSMUST00000054835	Ercc8	Upregulated
ENSMUST00000180351	Etf1	Upregulated
ENSMUST00000034534	Ets1	Upregulated
ENSMUST00000049469	Exoc1	Upregulated
ENSMUST00000115080	Exoc4	Upregulated
ENSMUST00000216412	Exosc7	Upregulated
ENSMUST00000128228	Extl2	Upregulated
ENSMUST00000029575	Extl2	Upregulated
ENSMUST00000220299	Eya4	Upregulated
ENSMUST00000135635	Faap100	Upregulated
ENSMUST00000045368	Fam206a	Upregulated
ENSMUST00000135785	Fam229b	Upregulated
ENSMUST00000098032	Fam57b	Upregulated
ENSMUST00000161977	Fancc	Upregulated
ENSMUST00000206589	Fasn	Upregulated
ENSMUST00000102706	Fastkd1	Upregulated
ENSMUST00000217308	Fat3	Upregulated
ENSMUST00000110766	Fbxl18	Upregulated
ENSMUST00000033081	Fbxl19	Upregulated
ENSMUST00000184582	Fbxl4	Upregulated
ENSMUST00000113077	Fbxw2	Upregulated
ENSMUST00000162433	Fbxw4	Upregulated
ENSMUST00000162124	Fgd4	Upregulated
ENSMUST00000120106	Fgfr1	Upregulated
ENSMUST00000114411	Fgfr3	Upregulated
ENSMUST00000208944	Fiz1	Upregulated
ENSMUST00000019833	Fmc1	Upregulated
ENSMUST00000161731	Fmn1	Upregulated
ENSMUST00000148348	Fmr1	Upregulated
ENSMUST00000046157	Fndc3b	Upregulated
ENSMUST00000140068	Folr1	Upregulated
ENSMUST00000137628	Foxp2	Upregulated
ENSMUST00000115739	Foxp3	Upregulated
ENSMUST00000132710	Frmd4a	Upregulated
ENSMUST00000153923	Fryl	Upregulated
ENSMUST00000021558	Galnt16	Upregulated
ENSMUST00000137381	Garnl3	Upregulated
ENSMUST00000029935	Gbp3	Upregulated
ENSMUST00000110103	Gdf15	Upregulated
ENSMUST00000072217	Ggt5	Upregulated
ENSMUST00000043283	Git2	Upregulated
ENSMUST00000129774	Gk5	Upregulated
ENSMUST00000026474	Gli1	Upregulated
ENSMUST00000121455	Gm12346	Upregulated
ENSMUST00000121430	Gm12715	Upregulated
ENSMUST00000121302	Gm14176	Upregulated
ENSMUST00000183739	Gm27671	Upregulated
ENSMUST00000183323	Gm29361	Upregulated
ENSMUST00000228024	Gm34934	Upregulated
ENSMUST00000192861	Gm38182	Upregulated
ENSMUST00000172367	Gm42421	Upregulated
ENSMUST00000217011	Gm49353	Upregulated
ENSMUST00000223192	Gm49383	Upregulated
ENSMUST00000226379	Gnl3	Upregulated
ENSMUST00000029707	Gpatch4	Upregulated
ENSMUST00000159350	Gpc2	Upregulated
ENSMUST00000031840	Gpnmb	Upregulated
ENSMUST00000108258	Gpr160	Upregulated
ENSMUST00000123349	Gramd4	Upregulated
ENSMUST00000076349	Gria3	Upregulated
ENSMUST00000152012	Grin2b	Upregulated
ENSMUST00000211128	Grtp1	Upregulated
ENSMUST00000202990	Gsn	Upregulated
ENSMUST00000160734	Gtf2h4	Upregulated
ENSMUST00000173341	Gtf2i	Upregulated
ENSMUST00000202280	Gtf2ird1	Upregulated
ENSMUST00000081026	H3f3a	Upregulated
ENSMUST00000138603	Hap1	Upregulated
ENSMUST00000110706	Haus2	Upregulated
ENSMUST00000144471	Hdac3	Upregulated
ENSMUST00000222700	Hexb	Upregulated
ENSMUST00000128127	Hltf	Upregulated
ENSMUST00000093196	Hmgb1	Upregulated
ENSMUST00000037748	Hnrnpu	Upregulated
ENSMUST00000207289	Homer2	Upregulated
ENSMUST00000162061	Hps1	Upregulated
ENSMUST00000107653	Hps5	Upregulated
ENSMUST00000112617	Hsd17b10	Upregulated
ENSMUST00000226238	Hsf1	Upregulated
ENSMUST00000021698	Hsp90aa1	Upregulated
ENSMUST00000080449	Hspa2	Upregulated
ENSMUST00000203496	Hspa4l	Upregulated
ENSMUST00000030547	Hspg2	Upregulated
ENSMUST00000195752	Hyal2	Upregulated
ENSMUST00000000033	Igf2	Upregulated
ENSMUST00000114133	Ikbkg	Upregulated
ENSMUST00000156133	Il10rb	Upregulated
ENSMUST00000003981	Il7r	Upregulated
ENSMUST00000141489	Ino80c	Upregulated
ENSMUST00000050833	Ino80e	Upregulated
ENSMUST00000145701	Inpp5e	Upregulated
ENSMUST00000133266	Itprid2	Upregulated
ENSMUST00000135057	Itsn1	Upregulated
ENSMUST00000153741	Itsn1	Upregulated
ENSMUST00000064797	Itsn1	Upregulated
ENSMUST00000125052	Itsn1	Upregulated
ENSMUST00000114966	Kalrn	Upregulated
ENSMUST00000069648	Kat6b	Upregulated
ENSMUST00000182405	Kat6b	Upregulated
ENSMUST00000183055	Kat6b	Upregulated
ENSMUST00000107906	Kcnc3	Upregulated
ENSMUST00000107907	Kcnc3	Upregulated
ENSMUST00000103049	Kcnq2	Upregulated
ENSMUST00000173058	Kcnq5	Upregulated
ENSMUST00000173404	Kcnq5	Upregulated
ENSMUST00000114410	Kctd18	Upregulated
ENSMUST00000168507	Kctd20	Upregulated
ENSMUST00000112198	Kdm5b	Upregulated
ENSMUST00000189413	Kif14	Upregulated
ENSMUST00000193931	Kif26b	Upregulated
ENSMUST00000078961	Kifc5b	Upregulated
ENSMUST00000209567	Klhl26	Upregulated
ENSMUST00000199845	Krit1	Upregulated
ENSMUST00000113661	Kyat1	Upregulated
ENSMUST00000156742	Laptm5	Upregulated
ENSMUST00000065411	Larp1b	Upregulated
ENSMUST00000111222	Ldlrad3	Upregulated
ENSMUST00000150290	Lgals3	Upregulated
ENSMUST00000143693	Lgals8	Upregulated
ENSMUST00000111037	Lgr4	Upregulated
ENSMUST00000226934	Lifr	Upregulated
ENSMUST00000134093	Limk1	Upregulated
ENSMUST00000137170	Lin52	Upregulated
ENSMUST00000229291	Lmf2	Upregulated
ENSMUST00000015712	Lpl	Upregulated
ENSMUST00000114034	Lrrc49	Upregulated
ENSMUST00000140608	Lrrc8d	Upregulated
ENSMUST00000035078	Lrrfip2	Upregulated
ENSMUST00000107822	Luc7l3	Upregulated
ENSMUST00000188503	Ly6e	Upregulated
ENSMUST00000163116	Ly6h	Upregulated
ENSMUST00000106224	Macf1	Upregulated
ENSMUST00000097897	Macf1	Upregulated
ENSMUST00000154824	Macf1	Upregulated
ENSMUST00000033583	Magt1	Upregulated
ENSMUST00000160978	Manf	Upregulated
ENSMUST00000024639	Map2	Upregulated
ENSMUST00000114752	Mapk14	Upregulated
ENSMUST00000159293	March2	Upregulated
ENSMUST00000110255	March1	Upregulated
ENSMUST00000178982	March1	Upregulated
ENSMUST00000152320	March1	Upregulated
ENSMUST00000140840	March11	Upregulated
ENSMUST00000165965	Mark2	Upregulated
ENSMUST00000166004	Mast3	Upregulated
ENSMUST00000105328	Matk	Upregulated
ENSMUST00000132369	Mbp	Upregulated
ENSMUST00000066559	Mcm8	Upregulated
ENSMUST00000071642	Mdn1	Upregulated
ENSMUST00000233612	Mea1	Upregulated
ENSMUST00000232236	Med15	Upregulated
ENSMUST00000177357	Meis1	Upregulated
ENSMUST00000152148	Mga	Upregulated
ENSMUST00000176752	Mia2	Upregulated
ENSMUST00000176727	Mia2	Upregulated
ENSMUST00000124288	Mib1	Upregulated
ENSMUST00000180610	Mir124a-1hg	Upregulated
ENSMUST00000109368	Mlc1	Upregulated
ENSMUST00000019378	Mlh3	Upregulated
ENSMUST00000166478	Morf4l2	Upregulated
ENSMUST00000166930	Morf4l2	Upregulated
ENSMUST00000160986	Mroh1	Upregulated
ENSMUST00000161683	Mroh1	Upregulated
ENSMUST00000107915	Mrps23	Upregulated
ENSMUST00000159269	Ms4a7	Upregulated
ENSMUST00000148523	Mtmr14	Upregulated
ENSMUST00000119628	Mtmr4	Upregulated
ENSMUST00000227610	Mtrf1	Upregulated
ENSMUST00000126529	Myl12a	Upregulated
ENSMUST00000014080	Myl2	Upregulated
ENSMUST00000207477	Myo16	Upregulated
ENSMUST00000100794	Myo18a	Upregulated
ENSMUST00000102505	Myo1c	Upregulated
ENSMUST00000059331	Mypop	Upregulated
ENSMUST00000186056	Myrf	Upregulated
ENSMUST00000210202	Nanos3	Upregulated
ENSMUST00000184092	Nbr1	Upregulated
ENSMUST00000215926	Ncoa7	Upregulated
ENSMUST00000217138	Ncoa7	Upregulated
ENSMUST00000172537	Ndst3	Upregulated
ENSMUST00000027478	Ndufa10	Upregulated
ENSMUST00000110167	Ndufa13	Upregulated
ENSMUST00000110801	Ndufaf1	Upregulated
ENSMUST00000094325	Nectin4	Upregulated
ENSMUST00000184180	Nedd4	Upregulated
ENSMUST00000021794	Nedd9	Upregulated
ENSMUST00000034065	Nek1	Upregulated
ENSMUST00000130979	Nf1	Upregulated
ENSMUST00000105321	Nfic	Upregulated
ENSMUST00000075054	Nlgn1	Upregulated
ENSMUST00000028314	Nmi	Upregulated
ENSMUST00000161966	Nos1ap	Upregulated
ENSMUST00000130031	Nr1h3	Upregulated
ENSMUST00000112877	Nr6a1	Upregulated
ENSMUST00000110748	Nrcam	Upregulated
ENSMUST00000230224	Nudt16l1	Upregulated
ENSMUST00000099130	Nudt6	Upregulated
ENSMUST00000129335	Numb	Upregulated
ENSMUST00000154043	Numb	Upregulated
ENSMUST00000108531	Nup88	Upregulated
ENSMUST00000093853	Nxpe4	Upregulated
ENSMUST00000115020	Ocrl	Upregulated
ENSMUST00000100244	Olfm1	Upregulated
ENSMUST00000215009	Olfr461	Upregulated
ENSMUST00000108768	Oprl1	Upregulated
ENSMUST00000135906	Orc5	Upregulated
ENSMUST00000124570	Osbpl1a	Upregulated
ENSMUST00000119043	Osbpl1a	Upregulated
ENSMUST00000117361	Osbpl1a	Upregulated
ENSMUST00000165095	Pacsin2	Upregulated
ENSMUST00000172330	Pak3	Upregulated
ENSMUST00000106468	Palb2	Upregulated
ENSMUST00000046945	Palm	Upregulated
ENSMUST00000162803	Pam	Upregulated
ENSMUST00000177465	Pan3	Upregulated
ENSMUST00000021646	Papln	Upregulated
ENSMUST00000105674	Park7	Upregulated
ENSMUST00000075689	Parp10	Upregulated
ENSMUST00000106640	Parva	Upregulated
ENSMUST00000168505	Pcbp3	Upregulated
ENSMUST00000192221	Pcdh9	Upregulated
ENSMUST00000194235	Pcdha4	Upregulated
ENSMUST00000195764	Pcdhgb8	Upregulated
ENSMUST00000026032	Pcgf6	Upregulated
ENSMUST00000039059	Pcsk7	Upregulated
ENSMUST00000030251	Pde4b	Upregulated
ENSMUST00000138938	Pde4d	Upregulated
ENSMUST00000200650	Pdlim5	Upregulated
ENSMUST00000114846	Pfkfb3	Upregulated
ENSMUST00000150891	Pgap2	Upregulated
ENSMUST00000161877	Phc1	Upregulated
ENSMUST00000044036	Phf21a	Upregulated
ENSMUST00000179721	Phlpp2	Upregulated
ENSMUST00000138038	Pigt	Upregulated
ENSMUST00000165234	Pigu	Upregulated
ENSMUST00000206805	Pik3c2a	Upregulated
ENSMUST00000136238	Pirb	Upregulated
ENSMUST00000120591	Pisd	Upregulated
ENSMUST00000102509	Pitpna	Upregulated
ENSMUST00000159628	Pitpnm2	Upregulated
ENSMUST00000203955	Plekha5	Upregulated
ENSMUST00000206470	Plk1	Upregulated
ENSMUST00000113452	Plppr3	Upregulated
ENSMUST00000018361	Pmp22	Upregulated
ENSMUST00000138620	Pnkd	Upregulated
ENSMUST00000159389	Poli	Upregulated
ENSMUST00000162694	Polrmt	Upregulated
ENSMUST00000216669	Pomgnt2	Upregulated
ENSMUST00000111429	Pou2f1	Upregulated
ENSMUST00000169040	Ppard	Upregulated
ENSMUST00000168515	Ppfia4	Upregulated
ENSMUST00000186730	Ppfia4	Upregulated
ENSMUST00000229071	Pphln1	Upregulated
ENSMUST00000165935	Pphln1	Upregulated
ENSMUST00000153162	Ppp4r1l-ps	Upregulated
ENSMUST00000172747	Pqlc2	Upregulated
ENSMUST00000076306	Prkag2	Upregulated
ENSMUST00000168412	Prmt6	Upregulated
ENSMUST00000153272	Prmt7	Upregulated
ENSMUST00000123969	Prodh	Upregulated
ENSMUST00000168666	Prr22	Upregulated
ENSMUST00000204134	Prrt3	Upregulated
ENSMUST00000225748	Psd	Upregulated
ENSMUST00000207747	Psenen	Upregulated
ENSMUST00000231341	Psmb1	Upregulated
ENSMUST00000138646	Pstpip1	Upregulated
ENSMUST00000134794	Pter	Upregulated
ENSMUST00000137741	Ptpa	Upregulated
ENSMUST00000050757	Ptprd	Upregulated
ENSMUST00000067268	Pxn	Upregulated
ENSMUST00000006838	Qars	Upregulated
ENSMUST00000193258	Qrich1	Upregulated
ENSMUST00000171416	R3hdm4	Upregulated
ENSMUST00000106407	Rabep2	Upregulated
ENSMUST00000142229	Rac3	Upregulated
ENSMUST00000128483	Rad50	Upregulated
ENSMUST00000113165	Ralgps1	Upregulated
ENSMUST00000199969	Rap1a	Upregulated
ENSMUST00000118340	Rapgef2	Upregulated
ENSMUST00000107473	Rara	Upregulated
ENSMUST00000140972	Rasa4	Upregulated
ENSMUST00000027688	Rassf5	Upregulated
ENSMUST00000173393	Rbm38	Upregulated
ENSMUST00000141504	Recql	Upregulated
ENSMUST00000208087	Relb	Upregulated
ENSMUST00000186037	Retreg2	Upregulated
ENSMUST00000194650	Rev1	Upregulated
ENSMUST00000135752	Rexo4	Upregulated
ENSMUST00000214713	Rgl3	Upregulated
ENSMUST00000111941	Rgs13	Upregulated
ENSMUST00000111812	Rgs8	Upregulated
ENSMUST00000103028	Rhbdf2	Upregulated
ENSMUST00000007959	Rhoa	Upregulated
ENSMUST00000182538	Rnasel	Upregulated
ENSMUST00000182024	Rnf165	Upregulated
ENSMUST00000155649	Rnf168	Upregulated
ENSMUST00000033088	Rnf40	Upregulated
ENSMUST00000117177	Rnft2	Upregulated
ENSMUST00000077340	Rnpep	Upregulated
ENSMUST00000140062	Robo2	Upregulated
ENSMUST00000143678	Rpl7a	Upregulated
ENSMUST00000090791	Rprd2	Upregulated
ENSMUST00000145226	Rps10	Upregulated
ENSMUST00000170715	Rps2	Upregulated
ENSMUST00000030399	Rragc	Upregulated
ENSMUST00000065047	Rsrc1	Upregulated
ENSMUST00000134551	Rsu1	Upregulated
ENSMUST00000102841	Rtn4	Upregulated
ENSMUST00000140373	Sclt1	Upregulated
ENSMUST00000154158	Scrn3	Upregulated
ENSMUST00000002133	Sdf2	Upregulated
ENSMUST00000111325	Sdr39u1	Upregulated
ENSMUST00000147881	Sec11a	Upregulated
ENSMUST00000168644	Sec24b	Upregulated
ENSMUST00000089362	Senp7	Upregulated
ENSMUST00000093907	Sept9	Upregulated
ENSMUST00000162201	Sertm1	Upregulated
ENSMUST00000026011	Sfxn2	Upregulated
ENSMUST00000230807	Shank3	Upregulated
ENSMUST00000125826	Shf	Upregulated
ENSMUST00000132684	Shkbp1	Upregulated
ENSMUST00000044053	Shprh	Upregulated
ENSMUST00000143829	Slain2	Upregulated
ENSMUST00000187516	Slc11a1	Upregulated
ENSMUST00000110991	Slc12a6	Upregulated
ENSMUST00000137896	Slc12a6	Upregulated
ENSMUST00000174594	Slc13a1	Upregulated
ENSMUST00000025646	Slc15a3	Upregulated
ENSMUST00000184169	Slc25a12	Upregulated
ENSMUST00000106007	Slc25a22	Upregulated
ENSMUST00000119595	Slc29a3	Upregulated
ENSMUST00000202521	Slc30a9	Upregulated
ENSMUST00000160883	Slc33a1	Upregulated
ENSMUST00000208397	Slc35a2	Upregulated
ENSMUST00000213388	Slc37a4	Upregulated
ENSMUST00000058139	Slc38a6	Upregulated
ENSMUST00000132607	Slc45a4	Upregulated
ENSMUST00000074204	Slc6a15	Upregulated
ENSMUST00000234557	Slc9a3r2	Upregulated
ENSMUST00000109218	Slc9a8	Upregulated
ENSMUST00000032985	Slco2b1	Upregulated
ENSMUST00000152760	Slfn10-ps	Upregulated
ENSMUST00000174421	Slit2	Upregulated
ENSMUST00000051691	Slk	Upregulated
ENSMUST00000135260	Slx4ip	Upregulated
ENSMUST00000151143	Smox	Upregulated
ENSMUST00000110677	Smurf1	Upregulated
ENSMUST00000074301	Smyd1	Upregulated
ENSMUST00000098495	Snap91	Upregulated
ENSMUST00000035427	Snapc4	Upregulated
ENSMUST00000115410	Sncaip	Upregulated
ENSMUST00000191191	Snhg14	Upregulated
ENSMUST00000149822	Snhg20	Upregulated
ENSMUST00000082629	Snora7a	Upregulated
ENSMUST00000109877	Snph	Upregulated
ENSMUST00000206766	Snrpd2	Upregulated
ENSMUST00000029783	Snx27	Upregulated
ENSMUST00000170690	Socs2	Upregulated
ENSMUST00000182123	Sos2	Upregulated
ENSMUST00000170367	Sox5	Upregulated
ENSMUST00000038815	Sox5	Upregulated
ENSMUST00000072804	Sox6	Upregulated
ENSMUST00000135847	Spg11	Upregulated
ENSMUST00000137656	Spout1	Upregulated
ENSMUST00000108109	Spry1	Upregulated
ENSMUST00000173482	Sra1	Upregulated
ENSMUST00000199365	Srrt	Upregulated
ENSMUST00000035113	Ss18l2	Upregulated
ENSMUST00000112298	Ssh1	Upregulated
ENSMUST00000095045	St6galnac6	Upregulated
ENSMUST00000155063	Stard3	Upregulated
ENSMUST00000115360	Stau2	Upregulated
ENSMUST00000180062	Sulf1	Upregulated
ENSMUST00000165175	Sv2b	Upregulated
ENSMUST00000222422	Syndig1l	Upregulated
ENSMUST00000072452	Sys1	Upregulated
ENSMUST00000032410	Tada3	Upregulated
ENSMUST00000093099	Taf1c	Upregulated
ENSMUST00000212929	Taf1c	Upregulated
ENSMUST00000037337	Tbc1d19	Upregulated
ENSMUST00000155166	Tcte2	Upregulated
ENSMUST00000212630	Tecr	Upregulated
ENSMUST00000030658	Tekt2	Upregulated
ENSMUST00000152460	Telo2	Upregulated
ENSMUST00000154433	Tenm1	Upregulated
ENSMUST00000077680	Tfe3	Upregulated
ENSMUST00000095014	Tgfbrap1	Upregulated
ENSMUST00000151430	Thoc2	Upregulated
ENSMUST00000163370	Tiam1	Upregulated
ENSMUST00000105245	Timeless	Upregulated
ENSMUST00000140433	Tle2	Upregulated
ENSMUST00000106939	Tlk2	Upregulated
ENSMUST00000141779	Tmem120a	Upregulated
ENSMUST00000223827	Tmem161b	Upregulated
ENSMUST00000232383	Tmem181a	Upregulated
ENSMUST00000103208	Tmem201	Upregulated
ENSMUST00000123788	Tmem216	Upregulated
ENSMUST00000111735	Tmem260	Upregulated
ENSMUST00000118429	Tmem41b	Upregulated
ENSMUST00000108293	Tmem67	Upregulated
ENSMUST00000215614	Tmod2	Upregulated
ENSMUST00000114050	Tmsb10	Upregulated
ENSMUST00000115120	Tnk2	Upregulated
ENSMUST00000230474	Tns2	Upregulated
ENSMUST00000141980	Tor1aip1	Upregulated
ENSMUST00000060404	Tor1aip2	Upregulated
ENSMUST00000000844	Tpd52l2	Upregulated
ENSMUST00000087933	Tpp2	Upregulated
ENSMUST00000156016	Traf3ip2	Upregulated
ENSMUST00000045903	Trak1	Upregulated
ENSMUST00000058994	Tram1l1	Upregulated
ENSMUST00000109687	Triobp	Upregulated
ENSMUST00000087258	Tro	Upregulated
ENSMUST00000112709	Tro	Upregulated
ENSMUST00000174685	Trp53inp2	Upregulated
ENSMUST00000149685	Tspyl2	Upregulated
ENSMUST00000155702	Tsr1	Upregulated
ENSMUST00000111238	Ttc17	Upregulated
ENSMUST00000081640	Ttc33	Upregulated
ENSMUST00000176555	Ube2e2	Upregulated
ENSMUST00000195498	Ubqln4	Upregulated
ENSMUST00000113337	Ubr2	Upregulated
ENSMUST00000138859	Usp8	Upregulated
ENSMUST00000110416	Usp8	Upregulated
ENSMUST00000219660	Utrn	Upregulated
ENSMUST00000208609	Uvrag	Upregulated
ENSMUST00000202046	Uvssa	Upregulated
ENSMUST00000126179	Vav3	Upregulated
ENSMUST00000224428	Vps13a	Upregulated
ENSMUST00000077879	Vps13c	Upregulated
ENSMUST00000185113	Vps13d	Upregulated
ENSMUST00000102501	Vps39	Upregulated
ENSMUST00000147085	Vps39	Upregulated
ENSMUST00000169734	Vps53	Upregulated
ENSMUST00000139026	Vsig10	Upregulated
ENSMUST00000113936	Wbp1	Upregulated
ENSMUST00000085793	Wdcp	Upregulated
ENSMUST00000036329	Wdr26	Upregulated
ENSMUST00000159126	Wdr35	Upregulated
ENSMUST00000021572	Wdr37	Upregulated
ENSMUST00000176813	Wdr37	Upregulated
ENSMUST00000035766	Wdr44	Upregulated
ENSMUST00000051822	Wdr61	Upregulated
ENSMUST00000023913	Wrb	Upregulated
ENSMUST00000209293	Wrn	Upregulated
ENSMUST00000109108	Wwox	Upregulated
ENSMUST00000166615	Wwp2	Upregulated
ENSMUST00000140842	Xaf1	Upregulated
ENSMUST00000139104	Xntrpc	Upregulated
ENSMUST00000183274	Xpnpep1	Upregulated
ENSMUST00000136475	Zbtb49	Upregulated
ENSMUST00000120016	Zbtb9	Upregulated
ENSMUST00000165519	Zc3h12c	Upregulated
ENSMUST00000134159	Zcchc17	Upregulated
ENSMUST00000167766	Zdhhc2	Upregulated
ENSMUST00000176438	Zeb2	Upregulated
ENSMUST00000220518	Zfhx3	Upregulated
ENSMUST00000212072	Zfp1	Upregulated
ENSMUST00000109128	Zfp2	Upregulated
ENSMUST00000183468	Zfp280d	Upregulated
ENSMUST00000072222	Zfp329	Upregulated
ENSMUST00000222050	Zfp37	Upregulated
ENSMUST00000161785	Zfp41	Upregulated
ENSMUST00000076264	Zfp512	Upregulated
ENSMUST00000179555	Zfp518b	Upregulated
ENSMUST00000057258	Zfp518b	Upregulated
ENSMUST00000232845	Zfp523	Upregulated
ENSMUST00000058804	Zfp612	Upregulated
ENSMUST00000164472	Zfp637	Upregulated
ENSMUST00000170776	Zfp667	Upregulated
ENSMUST00000049625	Zfp879	Upregulated
ENSMUST00000131237	Zfp961	Upregulated
ENSMUST00000196141	Zgrf1	Upregulated
ENSMUST00000067584	Znfx1	Upregulated
ENSMUST00000210507	Zranb1	Upregulated
ENSMUST00000211665	Zscan18	Upregulated
