# Supplementary material for: Ten-eleven translocation protein 1 modulates medulloblastoma progression
Source: Genome Biol. 2021 Apr 29;22:125. doi: 10.1186/s13059-021-02352-9 (PMC8082834; doi:10.1186/s13059-021-02352-9)
Supplement: Supplementary file 15 — Additional file 15: Table S14. DhMRs bound by both Tet1 and Nanog. [file 13059_2021_2352_MOESM15_ESM.xlsx]

## Sheet: Step 1
Table S14: DhMRs bound by both Tet1 and Nanog, related to Fig 6B
Chr	Start	End	Type
chr1	6694001	6698000	5hmC up in MB
chr1	11438001	11440000	5hmC up in MB
chr1	33560001	33562000	5hmC up in MB
chr1	36162001	36164000	5hmC up in MB
chr1	36794001	36796000	5hmC up in MB
chr1	37378001	37380000	5hmC up in MB
chr1	37390001	37392000	5hmC up in MB
chr1	37624001	37626000	5hmC up in MB
chr1	55496001	55498000	5hmC up in MB
chr1	64734001	64736000	5hmC up in MB
chr1	71608001	71610000	5hmC up in MB
chr1	71612001	71614000	5hmC up in MB
chr1	71622001	71624000	5hmC up in MB
chr1	71626001	71628000	5hmC up in MB
chr1	72824001	72826000	5hmC up in MB
chr1	72848001	72854000	5hmC up in MB
chr1	77512001	77514000	5hmC up in MB
chr1	78594001	78596000	5hmC up in MB
chr1	84888001	84890000	5hmC up in MB
chr1	89886001	89888000	5hmC up in MB
chr1	89892001	89894000	5hmC up in MB
chr1	89928001	89930000	5hmC up in MB
chr1	90050001	90056000	5hmC up in MB
chr1	91966001	91970000	5hmC up in MB
chr1	91982001	91984000	5hmC up in MB
chr1	118642001	118644000	5hmC up in MB
chr1	118646001	118648000	5hmC up in MB
chr1	118834001	118846000	5hmC up in MB
chr1	118854001	118858000	5hmC up in MB
chr1	118872001	118874000	5hmC up in MB
chr1	118876001	118878000	5hmC up in MB
chr1	118882001	118888000	5hmC up in MB
chr1	118892001	118894000	5hmC up in MB
chr1	118900001	118904000	5hmC up in MB
chr1	118926001	118928000	5hmC up in MB
chr1	118930001	118932000	5hmC up in MB
chr1	118946001	118948000	5hmC up in MB
chr1	118954001	118956000	5hmC up in MB
chr1	118968001	118976000	5hmC up in MB
chr1	118978001	118982000	5hmC up in MB
chr1	118986001	118988000	5hmC up in MB
chr1	119000001	119002000	5hmC up in MB
chr1	119004001	119006000	5hmC up in MB
chr1	119008001	119010000	5hmC up in MB
chr1	119012001	119016000	5hmC up in MB
chr1	119018001	119020000	5hmC up in MB
chr1	119028001	119030000	5hmC up in MB
chr1	119032001	119034000	5hmC up in MB
chr1	119040001	119042000	5hmC up in MB
chr1	120060001	120062000	5hmC up in MB
chr1	128416001	128418000	5hmC up in MB
chr1	132118001	132120000	5hmC up in MB
chr1	133046001	133048000	5hmC up in MB
chr1	133066001	133068000	5hmC up in MB
chr1	133374001	133388000	5hmC up in MB
chr1	133392001	133394000	5hmC up in MB
chr1	133398001	133402000	5hmC up in MB
chr1	133408001	133412000	5hmC up in MB
chr1	133416001	133420000	5hmC up in MB
chr1	134138001	134140000	5hmC up in MB
chr1	134142001	134144000	5hmC up in MB
chr1	134232001	134236000	5hmC up in MB
chr1	135158001	135164000	5hmC up in MB
chr1	135606001	135608000	5hmC up in MB
chr1	135638001	135640000	5hmC up in MB
chr1	136490001	136492000	5hmC up in MB
chr1	136508001	136510000	5hmC up in MB
chr1	136526001	136530000	5hmC up in MB
chr1	136948001	136950000	5hmC up in MB
chr1	152434001	152436000	5hmC up in MB
chr1	152496001	152498000	5hmC up in MB
chr1	152614001	152618000	5hmC up in MB
chr1	153666001	153668000	5hmC up in MB
chr1	156876001	156878000	5hmC up in MB
chr1	165674001	165676000	5hmC up in MB
chr1	165688001	165690000	5hmC up in MB
chr1	166100001	166104000	5hmC up in MB
chr1	166134001	166136000	5hmC up in MB
chr1	166164001	166166000	5hmC up in MB
chr1	167446001	167448000	5hmC up in MB
chr1	167606001	167608000	5hmC up in MB
chr1	180934001	180938000	5hmC up in MB
chr1	180944001	180946000	5hmC up in MB
chr1	180956001	180964000	5hmC up in MB
chr1	180968001	180976000	5hmC up in MB
chr1	181738001	181740000	5hmC up in MB
chr1	182602001	182604000	5hmC up in MB
chr1	187604001	187612000	5hmC up in MB
chr1	187800001	187802000	5hmC up in MB
chr1	187904001	187906000	5hmC up in MB
chr1	189846001	189858000	5hmC up in MB
chr1	191618001	191622000	5hmC up in MB
chr1	192676001	192678000	5hmC up in MB
chr1	192700001	192702000	5hmC up in MB
chr1	192758001	192760000	5hmC up in MB
chr2	5304001	5306000	5hmC up in MB
chr2	5314001	5316000	5hmC up in MB
chr2	5712001	5714000	5hmC up in MB
chr2	9870001	9872000	5hmC up in MB
chr2	9874001	9876000	5hmC up in MB
chr2	11484001	11486000	5hmC up in MB
chr2	11490001	11492000	5hmC up in MB
chr2	11520001	11522000	5hmC up in MB
chr2	11526001	11528000	5hmC up in MB
chr2	19270001	19272000	5hmC up in MB
chr2	22624001	22626000	5hmC up in MB
chr2	26274001	26276000	5hmC up in MB
chr2	26464001	26468000	5hmC up in MB
chr2	26474001	26476000	5hmC up in MB
chr2	26482001	26488000	5hmC up in MB
chr2	26490001	26500000	5hmC up in MB
chr2	27676001	27686000	5hmC up in MB
chr2	27688001	27690000	5hmC up in MB
chr2	27692001	27698000	5hmC up in MB
chr2	27702001	27704000	5hmC up in MB
chr2	27706001	27710000	5hmC up in MB
chr2	27712001	27718000	5hmC up in MB
chr2	27720001	27728000	5hmC up in MB
chr2	27732001	27738000	5hmC up in MB
chr2	27742001	27746000	5hmC up in MB
chr2	27752001	27758000	5hmC up in MB
chr2	28682001	28684000	5hmC up in MB
chr2	28686001	28688000	5hmC up in MB
chr2	29730001	29732000	5hmC up in MB
chr2	31060001	31062000	5hmC up in MB
chr2	31088001	31090000	5hmC up in MB
chr2	31474001	31476000	5hmC up in MB
chr2	31484001	31486000	5hmC up in MB
chr2	31492001	31496000	5hmC up in MB
chr2	31498001	31504000	5hmC up in MB
chr2	31506001	31508000	5hmC up in MB
chr2	31516001	31520000	5hmC up in MB
chr2	31608001	31610000	5hmC up in MB
chr2	31612001	31616000	5hmC up in MB
chr2	31892001	31896000	5hmC up in MB
chr2	31898001	31900000	5hmC up in MB
chr2	31902001	31904000	5hmC up in MB
chr2	31918001	31922000	5hmC up in MB
chr2	31940001	31942000	5hmC up in MB
chr2	32150001	32152000	5hmC up in MB
chr2	32174001	32176000	5hmC up in MB
chr2	32186001	32188000	5hmC up in MB
chr2	32190001	32192000	5hmC up in MB
chr2	32796001	32798000	5hmC up in MB
chr2	32816001	32818000	5hmC up in MB
chr2	32822001	32824000	5hmC up in MB
chr2	32876001	32878000	5hmC up in MB
chr2	33566001	33568000	5hmC up in MB
chr2	33586001	33590000	5hmC up in MB
chr2	33592001	33602000	5hmC up in MB
chr2	33616001	33618000	5hmC up in MB
chr2	33622001	33626000	5hmC up in MB
chr2	33638001	33640000	5hmC up in MB
chr2	33730001	33732000	5hmC up in MB
chr2	33734001	33738000	5hmC up in MB
chr2	33742001	33744000	5hmC up in MB
chr2	33842001	33844000	5hmC up in MB
chr2	36068001	36072000	5hmC up in MB
chr2	36076001	36082000	5hmC up in MB
chr2	36084001	36088000	5hmC up in MB
chr2	36090001	36092000	5hmC up in MB
chr2	36100001	36104000	5hmC up in MB
chr2	36232001	36234000	5hmC up in MB
chr2	37794001	37796000	5hmC up in MB
chr2	37798001	37800000	5hmC up in MB
chr2	38346001	38350000	5hmC up in MB
chr2	38352001	38360000	5hmC up in MB
chr2	38366001	38368000	5hmC up in MB
chr2	38692001	38698000	5hmC up in MB
chr2	38702001	38706000	5hmC up in MB
chr2	38708001	38710000	5hmC up in MB
chr2	38738001	38740000	5hmC up in MB
chr2	38936001	38938000	5hmC up in MB
chr2	38946001	38948000	5hmC up in MB
chr2	38950001	38952000	5hmC up in MB
chr2	38954001	38956000	5hmC up in MB
chr2	38960001	38962000	5hmC up in MB
chr2	49786001	49788000	5hmC up in MB
chr2	49858001	49860000	5hmC up in MB
chr2	60376001	60378000	5hmC up in MB
chr2	66408001	66410000	5hmC up in MB
chr2	69094001	69096000	5hmC up in MB
chr2	71728001	71730000	5hmC up in MB
chr2	75880001	75882000	5hmC up in MB
chr2	76106001	76108000	5hmC up in MB
chr2	76306001	76308000	5hmC up in MB
chr2	84850001	84852000	5hmC up in MB
chr2	85000001	85002000	5hmC up in MB
chr2	91136001	91138000	5hmC up in MB
chr2	93208001	93210000	5hmC up in MB
chr2	93216001	93218000	5hmC up in MB
chr2	93242001	93244000	5hmC up in MB
chr2	93280001	93282000	5hmC up in MB
chr2	93334001	93338000	5hmC up in MB
chr2	93662001	93664000	5hmC up in MB
chr2	93668001	93670000	5hmC up in MB
chr2	93672001	93676000	5hmC up in MB
chr2	93682001	93684000	5hmC up in MB
chr2	93696001	93700000	5hmC up in MB
chr2	93768001	93770000	5hmC up in MB
chr2	93834001	93836000	5hmC up in MB
chr2	93848001	93850000	5hmC up in MB
chr2	105396001	105398000	5hmC up in MB
chr2	105686001	105690000	5hmC up in MB
chr2	109114001	109116000	5hmC up in MB
chr2	118708001	118710000	5hmC up in MB
chr2	118832001	118834000	5hmC up in MB
chr2	119172001	119176000	5hmC up in MB
chr2	119328001	119330000	5hmC up in MB
chr2	119742001	119744000	5hmC up in MB
chr2	119748001	119750000	5hmC up in MB
chr2	122348001	122350000	5hmC up in MB
chr2	122352001	122356000	5hmC up in MB
chr2	124268001	124270000	5hmC up in MB
chr2	124366001	124368000	5hmC up in MB
chr2	126552001	126554000	5hmC up in MB
chr2	127576001	127578000	5hmC up in MB
chr2	127712001	127714000	5hmC up in MB
chr2	127904001	127906000	5hmC up in MB
chr2	128026001	128028000	5hmC up in MB
chr2	128090001	128092000	5hmC up in MB
chr2	128122001	128124000	5hmC up in MB
chr2	128128001	128130000	5hmC up in MB
chr2	128150001	128152000	5hmC up in MB
chr2	129292001	129294000	5hmC up in MB
chr2	129592001	129596000	5hmC up in MB
chr2	129598001	129600000	5hmC up in MB
chr2	129688001	129692000	5hmC up in MB
chr2	131240001	131242000	5hmC up in MB
chr2	132018001	132020000	5hmC up in MB
chr2	132880001	132882000	5hmC up in MB
chr2	137082001	137090000	5hmC up in MB
chr2	137096001	137100000	5hmC up in MB
chr2	137106001	137108000	5hmC up in MB
chr2	139864001	139866000	5hmC up in MB
chr2	146082001	146084000	5hmC up in MB
chr2	146186001	146188000	5hmC up in MB
chr2	146196001	146198000	5hmC up in MB
chr2	146246001	146248000	5hmC up in MB
chr2	146276001	146278000	5hmC up in MB
chr2	147182001	147184000	5hmC up in MB
chr2	148038001	148048000	5hmC up in MB
chr2	150948001	150950000	5hmC up in MB
chr2	150952001	150956000	5hmC up in MB
chr2	152828001	152830000	5hmC up in MB
chr2	153128001	153130000	5hmC up in MB
chr2	153136001	153138000	5hmC up in MB
chr2	153416001	153422000	5hmC up in MB
chr2	153468001	153470000	5hmC up in MB
chr2	153622001	153624000	5hmC up in MB
chr2	153648001	153652000	5hmC up in MB
chr2	153660001	153662000	5hmC up in MB
chr2	153674001	153676000	5hmC up in MB
chr2	153682001	153684000	5hmC up in MB
chr2	154398001	154400000	5hmC up in MB
chr2	154408001	154410000	5hmC up in MB
chr2	155702001	155704000	5hmC up in MB
chr2	156322001	156324000	5hmC up in MB
chr2	156330001	156332000	5hmC up in MB
chr2	156334001	156336000	5hmC up in MB
chr2	156338001	156340000	5hmC up in MB
chr2	156348001	156350000	5hmC up in MB
chr2	156442001	156444000	5hmC up in MB
chr2	156454001	156456000	5hmC up in MB
chr2	156474001	156480000	5hmC up in MB
chr2	156484001	156486000	5hmC up in MB
chr2	156494001	156498000	5hmC up in MB
chr2	156614001	156616000	5hmC up in MB
chr2	156692001	156694000	5hmC up in MB
chr2	156728001	156730000	5hmC up in MB
chr2	156760001	156762000	5hmC up in MB
chr2	157328001	157336000	5hmC up in MB
chr2	157458001	157462000	5hmC up in MB
chr2	157468001	157472000	5hmC up in MB
chr2	157774001	157776000	5hmC up in MB
chr2	157882001	157888000	5hmC up in MB
chr2	158118001	158120000	5hmC up in MB
chr2	158124001	158126000	5hmC up in MB
chr2	158142001	158144000	5hmC up in MB
chr2	158146001	158150000	5hmC up in MB
chr2	158668001	158672000	5hmC up in MB
chr2	158686001	158690000	5hmC up in MB
chr2	158738001	158740000	5hmC up in MB
chr2	158744001	158746000	5hmC up in MB
chr2	158748001	158750000	5hmC up in MB
chr2	158756001	158758000	5hmC up in MB
chr2	158762001	158764000	5hmC up in MB
chr2	158794001	158796000	5hmC up in MB
chr2	158804001	158806000	5hmC up in MB
chr2	158824001	158826000	5hmC up in MB
chr2	158836001	158838000	5hmC up in MB
chr2	163058001	163060000	5hmC up in MB
chr2	163066001	163068000	5hmC up in MB
chr2	163074001	163076000	5hmC up in MB
chr2	163078001	163080000	5hmC up in MB
chr2	163082001	163084000	5hmC up in MB
chr2	163336001	163338000	5hmC up in MB
chr2	163356001	163358000	5hmC up in MB
chr2	163368001	163370000	5hmC up in MB
chr2	163376001	163378000	5hmC up in MB
chr2	163384001	163388000	5hmC up in MB
chr2	163396001	163398000	5hmC up in MB
chr2	163918001	163920000	5hmC up in MB
chr2	164432001	164434000	5hmC up in MB
chr2	164816001	164818000	5hmC up in MB
chr2	164850001	164852000	5hmC up in MB
chr2	165114001	165116000	5hmC up in MB
chr2	165124001	165126000	5hmC up in MB
chr2	165128001	165142000	5hmC up in MB
chr2	165148001	165150000	5hmC up in MB
chr2	165232001	165236000	5hmC up in MB
chr2	165594001	165596000	5hmC up in MB
chr2	165602001	165604000	5hmC up in MB
chr2	165648001	165650000	5hmC up in MB
chr2	165702001	165704000	5hmC up in MB
chr2	165712001	165714000	5hmC up in MB
chr2	165716001	165718000	5hmC up in MB
chr2	165720001	165722000	5hmC up in MB
chr2	165724001	165726000	5hmC up in MB
chr2	165750001	165754000	5hmC up in MB
chr2	165758001	165760000	5hmC up in MB
chr2	165766001	165768000	5hmC up in MB
chr2	165770001	165772000	5hmC up in MB
chr2	166066001	166068000	5hmC up in MB
chr2	166078001	166082000	5hmC up in MB
chr2	166084001	166090000	5hmC up in MB
chr2	166092001	166094000	5hmC up in MB
chr2	166096001	166098000	5hmC up in MB
chr2	166100001	166114000	5hmC up in MB
chr2	166116001	166136000	5hmC up in MB
chr2	166138001	166140000	5hmC up in MB
chr2	166142001	166146000	5hmC up in MB
chr2	166150001	166154000	5hmC up in MB
chr2	166560001	166576000	5hmC up in MB
chr2	166578001	166582000	5hmC up in MB
chr2	166584001	166602000	5hmC up in MB
chr2	166610001	166612000	5hmC up in MB
chr2	166614001	166618000	5hmC up in MB
chr2	166622001	166624000	5hmC up in MB
chr2	166626001	166630000	5hmC up in MB
chr2	166644001	166650000	5hmC up in MB
chr2	166652001	166660000	5hmC up in MB
chr2	166662001	166664000	5hmC up in MB
chr2	166670001	166674000	5hmC up in MB
chr2	166680001	166690000	5hmC up in MB
chr2	166694001	166696000	5hmC up in MB
chr2	166700001	166704000	5hmC up in MB
chr2	166846001	166848000	5hmC up in MB
chr2	166858001	166860000	5hmC up in MB
chr2	166862001	166864000	5hmC up in MB
chr2	167106001	167108000	5hmC up in MB
chr2	167120001	167124000	5hmC up in MB
chr2	167126001	167128000	5hmC up in MB
chr2	167150001	167152000	5hmC up in MB
chr2	167156001	167158000	5hmC up in MB
chr2	167160001	167162000	5hmC up in MB
chr2	167174001	167178000	5hmC up in MB
chr2	167180001	167182000	5hmC up in MB
chr2	167188001	167190000	5hmC up in MB
chr2	167330001	167332000	5hmC up in MB
chr2	167538001	167550000	5hmC up in MB
chr2	168486001	168490000	5hmC up in MB
chr2	168492001	168494000	5hmC up in MB
chr2	168500001	168502000	5hmC up in MB
chr2	168534001	168536000	5hmC up in MB
chr2	168554001	168556000	5hmC up in MB
chr2	168752001	168762000	5hmC up in MB
chr2	170348001	170350000	5hmC up in MB
chr2	170364001	170366000	5hmC up in MB
chr2	170378001	170380000	5hmC up in MB
chr2	170392001	170394000	5hmC up in MB
chr2	170400001	170402000	5hmC up in MB
chr2	170406001	170412000	5hmC up in MB
chr2	172362001	172368000	5hmC up in MB
chr2	172374001	172376000	5hmC up in MB
chr2	172394001	172398000	5hmC up in MB
chr2	172400001	172404000	5hmC up in MB
chr2	172412001	172414000	5hmC up in MB
chr2	172554001	172558000	5hmC up in MB
chr2	173228001	173240000	5hmC up in MB
chr2	173242001	173244000	5hmC up in MB
chr2	173246001	173266000	5hmC up in MB
chr2	173268001	173270000	5hmC up in MB
chr2	173274001	173280000	5hmC up in MB
chr2	173776001	173778000	5hmC up in MB
chr2	179490001	179494000	5hmC up in MB
chr2	179496001	179498000	5hmC up in MB
chr2	179500001	179504000	5hmC up in MB
chr2	179516001	179518000	5hmC up in MB
chr2	179522001	179524000	5hmC up in MB
chr2	179570001	179572000	5hmC up in MB
chr2	179576001	179578000	5hmC up in MB
chr2	179590001	179594000	5hmC up in MB
chr2	179614001	179616000	5hmC up in MB
chr2	179620001	179622000	5hmC up in MB
chr2	179658001	179660000	5hmC up in MB
chr2	179662001	179664000	5hmC up in MB
chr2	179666001	179668000	5hmC up in MB
chr2	179672001	179674000	5hmC up in MB
chr2	179676001	179678000	5hmC up in MB
chr2	179684001	179686000	5hmC up in MB
chr2	179692001	179694000	5hmC up in MB
chr2	179698001	179700000	5hmC up in MB
chr2	179714001	179716000	5hmC up in MB
chr2	179736001	179738000	5hmC up in MB
chr2	179788001	179790000	5hmC up in MB
chr2	179804001	179808000	5hmC up in MB
chr2	179820001	179822000	5hmC up in MB
chr2	179826001	179830000	5hmC up in MB
chr2	179834001	179836000	5hmC up in MB
chr2	179844001	179848000	5hmC up in MB
chr2	180180001	180198000	5hmC up in MB
chr2	180206001	180208000	5hmC up in MB
chr2	180210001	180214000	5hmC up in MB
chr2	180216001	180224000	5hmC up in MB
chr2	180256001	180258000	5hmC up in MB
chr2	180942001	180944000	5hmC up in MB
chr2	181082001	181084000	5hmC up in MB
chr2	181090001	181092000	5hmC up in MB
chr2	181094001	181096000	5hmC up in MB
chr2	181188001	181190000	5hmC up in MB
chr2	181220001	181222000	5hmC up in MB
chr3	9448001	9450000	5hmC up in MB
chr3	9452001	9454000	5hmC up in MB
chr3	27968001	27970000	5hmC up in MB
chr3	27980001	27982000	5hmC up in MB
chr3	27986001	27988000	5hmC up in MB
chr3	27994001	27996000	5hmC up in MB
chr3	28006001	28010000	5hmC up in MB
chr3	28040001	28044000	5hmC up in MB
chr3	28046001	28048000	5hmC up in MB
chr3	28062001	28064000	5hmC up in MB
chr3	30258001	30260000	5hmC up in MB
chr3	30506001	30508000	5hmC up in MB
chr3	53656001	53658000	5hmC up in MB
chr3	57528001	57530000	5hmC up in MB
chr3	68468001	68470000	5hmC up in MB
chr3	68524001	68526000	5hmC up in MB
chr3	68574001	68576000	5hmC up in MB
chr3	68582001	68584000	5hmC up in MB
chr3	83898001	83900000	5hmC up in MB
chr3	83902001	83904000	5hmC up in MB
chr3	83910001	83912000	5hmC up in MB
chr3	83948001	83950000	5hmC up in MB
chr3	84214001	84218000	5hmC up in MB
chr3	84644001	84646000	5hmC up in MB
chr3	84662001	84668000	5hmC up in MB
chr3	84680001	84682000	5hmC up in MB
chr3	84698001	84700000	5hmC up in MB
chr3	85086001	85088000	5hmC up in MB
chr3	86586001	86588000	5hmC up in MB
chr3	86728001	86730000	5hmC up in MB
chr3	87972001	87974000	5hmC up in MB
chr3	88588001	88590000	5hmC up in MB
chr3	88618001	88620000	5hmC up in MB
chr3	89352001	89354000	5hmC up in MB
chr3	89358001	89360000	5hmC up in MB
chr3	90392001	90394000	5hmC up in MB
chr3	95684001	95686000	5hmC up in MB
chr3	96836001	96838000	5hmC up in MB
chr3	96850001	96852000	5hmC up in MB
chr3	97690001	97692000	5hmC up in MB
chr3	98086001	98088000	5hmC up in MB
chr3	101274001	101276000	5hmC up in MB
chr3	101278001	101280000	5hmC up in MB
chr3	101282001	101284000	5hmC up in MB
chr3	102116001	102118000	5hmC up in MB
chr3	102136001	102140000	5hmC up in MB
chr3	102190001	102192000	5hmC up in MB
chr3	102194001	102196000	5hmC up in MB
chr3	102198001	102200000	5hmC up in MB
chr3	102204001	102206000	5hmC up in MB
chr3	107102001	107104000	5hmC up in MB
chr3	108388001	108394000	5hmC up in MB
chr3	118952001	118954000	5hmC up in MB
chr3	121454001	121456000	5hmC up in MB
chr3	122044001	122046000	5hmC up in MB
chr3	122052001	122054000	5hmC up in MB
chr3	122068001	122070000	5hmC up in MB
chr3	122084001	122086000	5hmC up in MB
chr3	122110001	122112000	5hmC up in MB
chr3	122452001	122454000	5hmC up in MB
chr3	122488001	122490000	5hmC up in MB
chr3	122496001	122500000	5hmC up in MB
chr3	122502001	122504000	5hmC up in MB
chr3	129202001	129204000	5hmC up in MB
chr3	145992001	145994000	5hmC up in MB
chr3	146016001	146018000	5hmC up in MB
chr3	152478001	152482000	5hmC up in MB
chr3	152568001	152570000	5hmC up in MB
chr4	8730001	8732000	5hmC up in MB
chr4	11330001	11332000	5hmC up in MB
chr4	13750001	13752000	5hmC up in MB
chr4	32806001	32808000	5hmC up in MB
chr4	32818001	32822000	5hmC up in MB
chr4	32864001	32866000	5hmC up in MB
chr4	32882001	32884000	5hmC up in MB
chr4	32894001	32896000	5hmC up in MB
chr4	33146001	33150000	5hmC up in MB
chr4	34952001	34954000	5hmC up in MB
chr4	35032001	35034000	5hmC up in MB
chr4	35114001	35118000	5hmC up in MB
chr4	35138001	35140000	5hmC up in MB
chr4	42936001	42942000	5hmC up in MB
chr4	44530001	44536000	5hmC up in MB
chr4	44538001	44540000	5hmC up in MB
chr4	44550001	44552000	5hmC up in MB
chr4	44554001	44556000	5hmC up in MB
chr4	44558001	44566000	5hmC up in MB
chr4	44570001	44572000	5hmC up in MB
chr4	44574001	44576000	5hmC up in MB
chr4	44586001	44590000	5hmC up in MB
chr4	44640001	44646000	5hmC up in MB
chr4	44658001	44660000	5hmC up in MB
chr4	44662001	44664000	5hmC up in MB
chr4	44672001	44674000	5hmC up in MB
chr4	44676001	44680000	5hmC up in MB
chr4	44710001	44712000	5hmC up in MB
chr4	45424001	45428000	5hmC up in MB
chr4	45436001	45440000	5hmC up in MB
chr4	45444001	45448000	5hmC up in MB
chr4	45452001	45454000	5hmC up in MB
chr4	45456001	45460000	5hmC up in MB
chr4	45464001	45466000	5hmC up in MB
chr4	45472001	45478000	5hmC up in MB
chr4	45480001	45482000	5hmC up in MB
chr4	45802001	45810000	5hmC up in MB
chr4	45812001	45814000	5hmC up in MB
chr4	45820001	45824000	5hmC up in MB
chr4	46940001	46942000	5hmC up in MB
chr4	46976001	46978000	5hmC up in MB
chr4	48406001	48410000	5hmC up in MB
chr4	57750001	57752000	5hmC up in MB
chr4	57856001	57858000	5hmC up in MB
chr4	65296001	65298000	5hmC up in MB
chr4	70226001	70228000	5hmC up in MB
chr4	83536001	83538000	5hmC up in MB
chr4	83552001	83554000	5hmC up in MB
chr4	98778001	98780000	5hmC up in MB
chr4	98802001	98806000	5hmC up in MB
chr4	100860001	100862000	5hmC up in MB
chr4	100882001	100884000	5hmC up in MB
chr4	100886001	100888000	5hmC up in MB
chr4	100950001	100952000	5hmC up in MB
chr4	103700001	103702000	5hmC up in MB
chr4	103836001	103838000	5hmC up in MB
chr4	104220001	104222000	5hmC up in MB
chr4	105168001	105170000	5hmC up in MB
chr4	105174001	105178000	5hmC up in MB
chr4	105198001	105200000	5hmC up in MB
chr4	105220001	105222000	5hmC up in MB
chr4	105224001	105226000	5hmC up in MB
chr4	107074001	107078000	5hmC up in MB
chr4	107080001	107086000	5hmC up in MB
chr4	107966001	107970000	5hmC up in MB
chr4	108004001	108006000	5hmC up in MB
chr4	108012001	108018000	5hmC up in MB
chr4	108894001	108896000	5hmC up in MB
chr4	108902001	108904000	5hmC up in MB
chr4	110300001	110302000	5hmC up in MB
chr4	115830001	115832000	5hmC up in MB
chr4	115876001	115880000	5hmC up in MB
chr4	117046001	117048000	5hmC up in MB
chr4	117128001	117130000	5hmC up in MB
chr4	117264001	117272000	5hmC up in MB
chr4	117276001	117278000	5hmC up in MB
chr4	117294001	117306000	5hmC up in MB
chr4	117310001	117314000	5hmC up in MB
chr4	117316001	117332000	5hmC up in MB
chr4	117342001	117350000	5hmC up in MB
chr4	117352001	117360000	5hmC up in MB
chr4	117364001	117366000	5hmC up in MB
chr4	117370001	117374000	5hmC up in MB
chr4	118206001	118210000	5hmC up in MB
chr4	118216001	118218000	5hmC up in MB
chr4	118220001	118226000	5hmC up in MB
chr4	118230001	118246000	5hmC up in MB
chr4	118248001	118254000	5hmC up in MB
chr4	118256001	118258000	5hmC up in MB
chr4	118276001	118278000	5hmC up in MB
chr4	118290001	118292000	5hmC up in MB
chr4	118528001	118530000	5hmC up in MB
chr4	119636001	119640000	5hmC up in MB
chr4	121042001	121046000	5hmC up in MB
chr4	121050001	121054000	5hmC up in MB
chr4	125494001	125496000	5hmC up in MB
chr4	125498001	125522000	5hmC up in MB
chr4	125524001	125528000	5hmC up in MB
chr4	125530001	125534000	5hmC up in MB
chr4	125536001	125538000	5hmC up in MB
chr4	125540001	125542000	5hmC up in MB
chr4	125546001	125550000	5hmC up in MB
chr4	125554001	125572000	5hmC up in MB
chr4	125574001	125584000	5hmC up in MB
chr4	125586001	125596000	5hmC up in MB
chr4	125598001	125604000	5hmC up in MB
chr4	125632001	125636000	5hmC up in MB
chr4	125640001	125644000	5hmC up in MB
chr4	125646001	125648000	5hmC up in MB
chr4	125650001	125658000	5hmC up in MB
chr4	125662001	125664000	5hmC up in MB
chr4	125670001	125674000	5hmC up in MB
chr4	125676001	125680000	5hmC up in MB
chr4	125690001	125692000	5hmC up in MB
chr4	125694001	125698000	5hmC up in MB
chr4	125702001	125720000	5hmC up in MB
chr4	126274001	126276000	5hmC up in MB
chr4	126722001	126724000	5hmC up in MB
chr4	126748001	126752000	5hmC up in MB
chr4	126842001	126844000	5hmC up in MB
chr4	126846001	126848000	5hmC up in MB
chr4	127232001	127234000	5hmC up in MB
chr4	127324001	127328000	5hmC up in MB
chr4	128700001	128702000	5hmC up in MB
chr4	128734001	128738000	5hmC up in MB
chr4	128752001	128754000	5hmC up in MB
chr4	128888001	128894000	5hmC up in MB
chr4	128898001	128900000	5hmC up in MB
chr4	128906001	128912000	5hmC up in MB
chr4	128930001	128932000	5hmC up in MB
chr4	128962001	128964000	5hmC up in MB
chr4	129226001	129228000	5hmC up in MB
chr4	129238001	129240000	5hmC up in MB
chr4	129512001	129514000	5hmC up in MB
chr4	130014001	130016000	5hmC up in MB
chr4	130308001	130310000	5hmC up in MB
chr4	130538001	130540000	5hmC up in MB
chr4	130572001	130574000	5hmC up in MB
chr4	131768001	131770000	5hmC up in MB
chr4	131774001	131776000	5hmC up in MB
chr4	131788001	131792000	5hmC up in MB
chr4	131794001	131796000	5hmC up in MB
chr4	131802001	131804000	5hmC up in MB
chr4	131836001	131838000	5hmC up in MB
chr4	132066001	132068000	5hmC up in MB
chr4	132112001	132118000	5hmC up in MB
chr4	132492001	132494000	5hmC up in MB
chr4	132498001	132500000	5hmC up in MB
chr4	132974001	132976000	5hmC up in MB
chr4	132990001	132992000	5hmC up in MB
chr4	133016001	133018000	5hmC up in MB
chr4	133022001	133024000	5hmC up in MB
chr4	133038001	133040000	5hmC up in MB
chr4	133046001	133050000	5hmC up in MB
chr4	133056001	133058000	5hmC up in MB
chr4	134342001	134344000	5hmC up in MB
chr4	134346001	134354000	5hmC up in MB
chr4	134590001	134592000	5hmC up in MB
chr4	135494001	135496000	5hmC up in MB
chr4	135512001	135514000	5hmC up in MB
chr4	135516001	135518000	5hmC up in MB
chr4	135522001	135538000	5hmC up in MB
chr4	136212001	136214000	5hmC up in MB
chr4	136218001	136222000	5hmC up in MB
chr4	136228001	136230000	5hmC up in MB
chr4	136234001	136240000	5hmC up in MB
chr4	136978001	136980000	5hmC up in MB
chr4	136986001	136988000	5hmC up in MB
chr4	137666001	137668000	5hmC up in MB
chr4	137680001	137684000	5hmC up in MB
chr4	137708001	137710000	5hmC up in MB
chr4	137746001	137748000	5hmC up in MB
chr4	137772001	137776000	5hmC up in MB
chr4	137790001	137792000	5hmC up in MB
chr4	138250001	138254000	5hmC up in MB
chr4	138266001	138268000	5hmC up in MB
chr4	138276001	138282000	5hmC up in MB
chr4	139544001	139546000	5hmC up in MB
chr4	139552001	139554000	5hmC up in MB
chr4	139576001	139578000	5hmC up in MB
chr4	139580001	139584000	5hmC up in MB
chr4	139596001	139598000	5hmC up in MB
chr4	139638001	139642000	5hmC up in MB
chr4	139658001	139662000	5hmC up in MB
chr4	139664001	139666000	5hmC up in MB
chr4	139738001	139740000	5hmC up in MB
chr4	139742001	139750000	5hmC up in MB
chr4	139754001	139774000	5hmC up in MB
chr4	139780001	139782000	5hmC up in MB
chr4	139784001	139788000	5hmC up in MB
chr4	139796001	139802000	5hmC up in MB
chr4	139804001	139824000	5hmC up in MB
chr4	139826001	139828000	5hmC up in MB
chr4	139830001	139832000	5hmC up in MB
chr4	139968001	139970000	5hmC up in MB
chr4	140546001	140548000	5hmC up in MB
chr4	140562001	140566000	5hmC up in MB
chr4	140746001	140752000	5hmC up in MB
chr4	141198001	141200000	5hmC up in MB
chr4	141302001	141312000	5hmC up in MB
chr4	141322001	141324000	5hmC up in MB
chr4	141326001	141328000	5hmC up in MB
chr4	141582001	141584000	5hmC up in MB
chr4	141586001	141588000	5hmC up in MB
chr4	141590001	141592000	5hmC up in MB
chr4	141594001	141604000	5hmC up in MB
chr4	141962001	141964000	5hmC up in MB
chr4	141980001	141982000	5hmC up in MB
chr4	141990001	141994000	5hmC up in MB
chr4	142002001	142004000	5hmC up in MB
chr4	142080001	142082000	5hmC up in MB
chr4	142104001	142106000	5hmC up in MB
chr4	143288001	143290000	5hmC up in MB
chr4	143298001	143300000	5hmC up in MB
chr4	145268001	145270000	5hmC up in MB
chr4	145304001	145306000	5hmC up in MB
chr4	148010001	148014000	5hmC up in MB
chr4	148016001	148018000	5hmC up in MB
chr4	148048001	148050000	5hmC up in MB
chr4	148056001	148058000	5hmC up in MB
chr4	148070001	148078000	5hmC up in MB
chr4	148604001	148606000	5hmC up in MB
chr4	148814001	148816000	5hmC up in MB
chr4	148818001	148820000	5hmC up in MB
chr4	148832001	148834000	5hmC up in MB
chr4	148840001	148842000	5hmC up in MB
chr4	148848001	148850000	5hmC up in MB
chr4	148858001	148860000	5hmC up in MB
chr4	148862001	148864000	5hmC up in MB
chr4	148872001	148876000	5hmC up in MB
chr4	148896001	148898000	5hmC up in MB
chr4	148908001	148910000	5hmC up in MB
chr4	148914001	148918000	5hmC up in MB
chr4	148936001	148946000	5hmC up in MB
chr4	149156001	149158000	5hmC up in MB
chr4	149900001	149902000	5hmC up in MB
chr4	149904001	149908000	5hmC up in MB
chr4	149910001	149916000	5hmC up in MB
chr4	149920001	149926000	5hmC up in MB
chr4	149930001	149932000	5hmC up in MB
chr4	149934001	149936000	5hmC up in MB
chr4	149942001	149944000	5hmC up in MB
chr4	150616001	150618000	5hmC up in MB
chr4	151088001	151090000	5hmC up in MB
chr4	152036001	152038000	5hmC up in MB
chr4	152290001	152294000	5hmC up in MB
chr4	154004001	154008000	5hmC up in MB
chr4	154320001	154324000	5hmC up in MB
chr4	154328001	154334000	5hmC up in MB
chr4	154336001	154338000	5hmC up in MB
chr4	154340001	154352000	5hmC up in MB
chr4	154380001	154382000	5hmC up in MB
chr4	154388001	154396000	5hmC up in MB
chr4	154398001	154402000	5hmC up in MB
chr4	154414001	154416000	5hmC up in MB
chr4	154420001	154428000	5hmC up in MB
chr4	154430001	154434000	5hmC up in MB
chr4	154436001	154450000	5hmC up in MB
chr4	154458001	154462000	5hmC up in MB
chr4	154470001	154474000	5hmC up in MB
chr4	154476001	154478000	5hmC up in MB
chr4	154498001	154506000	5hmC up in MB
chr4	154512001	154518000	5hmC up in MB
chr4	154520001	154522000	5hmC up in MB
chr4	154526001	154528000	5hmC up in MB
chr4	154530001	154532000	5hmC up in MB
chr4	154538001	154540000	5hmC up in MB
chr4	154542001	154546000	5hmC up in MB
chr4	154548001	154552000	5hmC up in MB
chr4	154566001	154576000	5hmC up in MB
chr4	154580001	154588000	5hmC up in MB
chr4	154590001	154596000	5hmC up in MB
chr4	154598001	154602000	5hmC up in MB
chr4	154604001	154606000	5hmC up in MB
chr4	154620001	154622000	5hmC up in MB
chr4	154632001	154636000	5hmC up in MB
chr4	154666001	154668000	5hmC up in MB
chr4	155162001	155166000	5hmC up in MB
chr4	155172001	155174000	5hmC up in MB
chr4	155176001	155182000	5hmC up in MB
chr4	155188001	155190000	5hmC up in MB
chr4	155196001	155198000	5hmC up in MB
chr4	155200001	155202000	5hmC up in MB
chr4	155206001	155210000	5hmC up in MB
chr4	155212001	155220000	5hmC up in MB
chr4	155654001	155656000	5hmC up in MB
chr5	4904001	4906000	5hmC up in MB
chr5	5236001	5238000	5hmC up in MB
chr5	20338001	20342000	5hmC up in MB
chr5	24454001	24456000	5hmC up in MB
chr5	24474001	24476000	5hmC up in MB
chr5	24490001	24494000	5hmC up in MB
chr5	24496001	24498000	5hmC up in MB
chr5	28208001	28212000	5hmC up in MB
chr5	28222001	28224000	5hmC up in MB
chr5	36872001	36876000	5hmC up in MB
chr5	36882001	36884000	5hmC up in MB
chr5	36886001	36888000	5hmC up in MB
chr5	36894001	36896000	5hmC up in MB
chr5	36912001	36914000	5hmC up in MB
chr5	36918001	36920000	5hmC up in MB
chr5	36922001	36924000	5hmC up in MB
chr5	38298001	38300000	5hmC up in MB
chr5	38674001	38676000	5hmC up in MB
chr5	53176001	53178000	5hmC up in MB
chr5	53196001	53198000	5hmC up in MB
chr5	53210001	53212000	5hmC up in MB
chr5	53698001	53702000	5hmC up in MB
chr5	53706001	53708000	5hmC up in MB
chr5	64286001	64288000	5hmC up in MB
chr5	65150001	65152000	5hmC up in MB
chr5	65164001	65166000	5hmC up in MB
chr5	66022001	66024000	5hmC up in MB
chr5	66032001	66036000	5hmC up in MB
chr5	66082001	66084000	5hmC up in MB
chr5	66122001	66124000	5hmC up in MB
chr5	66150001	66156000	5hmC up in MB
chr5	66372001	66374000	5hmC up in MB
chr5	72796001	72798000	5hmC up in MB
chr5	72818001	72820000	5hmC up in MB
chr5	73082001	73084000	5hmC up in MB
chr5	73110001	73112000	5hmC up in MB
chr5	74066001	74068000	5hmC up in MB
chr5	75148001	75156000	5hmC up in MB
chr5	75160001	75162000	5hmC up in MB
chr5	75164001	75166000	5hmC up in MB
chr5	75598001	75600000	5hmC up in MB
chr5	75652001	75654000	5hmC up in MB
chr5	92248001	92250000	5hmC up in MB
chr5	92256001	92258000	5hmC up in MB
chr5	92904001	92906000	5hmC up in MB
chr5	92940001	92944000	5hmC up in MB
chr5	92952001	92954000	5hmC up in MB
chr5	103428001	103430000	5hmC up in MB
chr5	103468001	103470000	5hmC up in MB
chr5	110786001	110788000	5hmC up in MB
chr5	110800001	110802000	5hmC up in MB
chr5	112430001	112432000	5hmC up in MB
chr5	112434001	112436000	5hmC up in MB
chr5	113298001	113300000	5hmC up in MB
chr5	113308001	113310000	5hmC up in MB
chr5	113942001	113944000	5hmC up in MB
chr5	114436001	114438000	5hmC up in MB
chr5	114570001	114572000	5hmC up in MB
chr5	114582001	114584000	5hmC up in MB
chr5	114586001	114588000	5hmC up in MB
chr5	114600001	114602000	5hmC up in MB
chr5	114610001	114612000	5hmC up in MB
chr5	114624001	114626000	5hmC up in MB
chr5	114632001	114636000	5hmC up in MB
chr5	115170001	115172000	5hmC up in MB
chr5	115438001	115440000	5hmC up in MB
chr5	115444001	115446000	5hmC up in MB
chr5	115448001	115456000	5hmC up in MB
chr5	115534001	115536000	5hmC up in MB
chr5	115544001	115548000	5hmC up in MB
chr5	116412001	116414000	5hmC up in MB
chr5	117322001	117324000	5hmC up in MB
chr5	117326001	117328000	5hmC up in MB
chr5	117338001	117340000	5hmC up in MB
chr5	121568001	121576000	5hmC up in MB
chr5	121582001	121584000	5hmC up in MB
chr5	122324001	122326000	5hmC up in MB
chr5	123292001	123294000	5hmC up in MB
chr5	123314001	123318000	5hmC up in MB
chr5	123396001	123398000	5hmC up in MB
chr5	123990001	123992000	5hmC up in MB
chr5	123998001	124002000	5hmC up in MB
chr5	124124001	124128000	5hmC up in MB
chr5	124132001	124136000	5hmC up in MB
chr5	124138001	124140000	5hmC up in MB
chr5	124174001	124176000	5hmC up in MB
chr5	125030001	125032000	5hmC up in MB
chr5	125036001	125038000	5hmC up in MB
chr5	127358001	127360000	5hmC up in MB
chr5	127552001	127554000	5hmC up in MB
chr5	127692001	127694000	5hmC up in MB
chr5	127700001	127702000	5hmC up in MB
chr5	127704001	127710000	5hmC up in MB
chr5	128602001	128608000	5hmC up in MB
chr5	129102001	129106000	5hmC up in MB
chr5	129110001	129118000	5hmC up in MB
chr5	129124001	129126000	5hmC up in MB
chr5	129128001	129132000	5hmC up in MB
chr5	129140001	129144000	5hmC up in MB
chr5	129146001	129148000	5hmC up in MB
chr5	129150001	129156000	5hmC up in MB
chr5	129158001	129166000	5hmC up in MB
chr5	129176001	129178000	5hmC up in MB
chr5	129180001	129194000	5hmC up in MB
chr5	129196001	129198000	5hmC up in MB
chr5	129200001	129202000	5hmC up in MB
chr5	134150001	134152000	5hmC up in MB
chr5	134156001	134158000	5hmC up in MB
chr5	134196001	134198000	5hmC up in MB
chr5	134934001	134936000	5hmC up in MB
chr5	134946001	134948000	5hmC up in MB
chr5	134984001	134988000	5hmC up in MB
chr5	135348001	135352000	5hmC up in MB
chr5	135818001	135820000	5hmC up in MB
chr5	136084001	136086000	5hmC up in MB
chr5	136100001	136102000	5hmC up in MB
chr5	136110001	136112000	5hmC up in MB
chr5	137354001	137358000	5hmC up in MB
chr5	137362001	137364000	5hmC up in MB
chr5	137368001	137372000	5hmC up in MB
chr5	137374001	137376000	5hmC up in MB
chr5	137610001	137614000	5hmC up in MB
chr5	137630001	137632000	5hmC up in MB
chr5	137634001	137638000	5hmC up in MB
chr5	138978001	138988000	5hmC up in MB
chr5	138990001	138992000	5hmC up in MB
chr5	139280001	139282000	5hmC up in MB
chr5	140010001	140012000	5hmC up in MB
chr5	140036001	140038000	5hmC up in MB
chr5	140042001	140046000	5hmC up in MB
chr5	140050001	140052000	5hmC up in MB
chr5	140054001	140056000	5hmC up in MB
chr5	140062001	140070000	5hmC up in MB
chr5	140074001	140078000	5hmC up in MB
chr5	140080001	140082000	5hmC up in MB
chr5	140112001	140114000	5hmC up in MB
chr5	140148001	140150000	5hmC up in MB
chr5	140162001	140164000	5hmC up in MB
chr5	140174001	140176000	5hmC up in MB
chr5	140180001	140182000	5hmC up in MB
chr5	140190001	140192000	5hmC up in MB
chr5	140212001	140214000	5hmC up in MB
chr5	140232001	140234000	5hmC up in MB
chr5	140248001	140252000	5hmC up in MB
chr5	140286001	140288000	5hmC up in MB
chr5	140300001	140302000	5hmC up in MB
chr5	140308001	140310000	5hmC up in MB
chr5	140612001	140618000	5hmC up in MB
chr5	140758001	140760000	5hmC up in MB
chr5	140786001	140788000	5hmC up in MB
chr5	140872001	140876000	5hmC up in MB
chr5	140878001	140880000	5hmC up in MB
chr5	140882001	140890000	5hmC up in MB
chr5	140898001	140900000	5hmC up in MB
chr5	140906001	140908000	5hmC up in MB
chr5	140926001	140930000	5hmC up in MB
chr5	140938001	140940000	5hmC up in MB
chr5	140944001	140948000	5hmC up in MB
chr5	141916001	141918000	5hmC up in MB
chr5	141940001	141942000	5hmC up in MB
chr5	141974001	141978000	5hmC up in MB
chr5	141992001	141994000	5hmC up in MB
chr5	142092001	142094000	5hmC up in MB
chr5	142114001	142116000	5hmC up in MB
chr5	142130001	142132000	5hmC up in MB
chr5	142162001	142164000	5hmC up in MB
chr5	142194001	142196000	5hmC up in MB
chr5	142200001	142202000	5hmC up in MB
chr5	142204001	142206000	5hmC up in MB
chr5	142452001	142454000	5hmC up in MB
chr5	142484001	142486000	5hmC up in MB
chr5	142508001	142510000	5hmC up in MB
chr5	142662001	142666000	5hmC up in MB
chr5	144422001	144424000	5hmC up in MB
chr5	144806001	144808000	5hmC up in MB
chr5	144832001	144834000	5hmC up in MB
chr5	144844001	144846000	5hmC up in MB
chr6	5850001	5852000	5hmC up in MB
chr6	31536001	31538000	5hmC up in MB
chr6	31544001	31554000	5hmC up in MB
chr6	31558001	31566000	5hmC up in MB
chr6	32174001	32180000	5hmC up in MB
chr6	32182001	32184000	5hmC up in MB
chr6	32214001	32216000	5hmC up in MB
chr6	32220001	32222000	5hmC up in MB
chr6	32340001	32342000	5hmC up in MB
chr6	32516001	32518000	5hmC up in MB
chr6	34920001	34922000	5hmC up in MB
chr6	34934001	34936000	5hmC up in MB
chr6	37348001	37350000	5hmC up in MB
chr6	37366001	37368000	5hmC up in MB
chr6	37378001	37380000	5hmC up in MB
chr6	37418001	37420000	5hmC up in MB
chr6	37430001	37432000	5hmC up in MB
chr6	38050001	38054000	5hmC up in MB
chr6	38078001	38084000	5hmC up in MB
chr6	38098001	38100000	5hmC up in MB
chr6	38106001	38108000	5hmC up in MB
chr6	42372001	42374000	5hmC up in MB
chr6	49116001	49118000	5hmC up in MB
chr6	50302001	50304000	5hmC up in MB
chr6	50306001	50308000	5hmC up in MB
chr6	50350001	50352000	5hmC up in MB
chr6	72630001	72632000	5hmC up in MB
chr6	72656001	72658000	5hmC up in MB
chr6	72660001	72662000	5hmC up in MB
chr6	72676001	72678000	5hmC up in MB
chr6	72680001	72682000	5hmC up in MB
chr6	72684001	72686000	5hmC up in MB
chr6	72702001	72704000	5hmC up in MB
chr6	72714001	72716000	5hmC up in MB
chr6	72724001	72726000	5hmC up in MB
chr6	72728001	72732000	5hmC up in MB
chr6	72736001	72738000	5hmC up in MB
chr6	72742001	72746000	5hmC up in MB
chr6	72748001	72750000	5hmC up in MB
chr6	72752001	72756000	5hmC up in MB
chr6	72762001	72766000	5hmC up in MB
chr6	72772001	72774000	5hmC up in MB
chr6	72786001	72788000	5hmC up in MB
chr6	83028001	83034000	5hmC up in MB
chr6	83044001	83046000	5hmC up in MB
chr6	83438001	83440000	5hmC up in MB
chr6	83738001	83740000	5hmC up in MB
chr6	84008001	84010000	5hmC up in MB
chr6	84012001	84014000	5hmC up in MB
chr6	84018001	84020000	5hmC up in MB
chr6	84028001	84032000	5hmC up in MB
chr6	84050001	84052000	5hmC up in MB
chr6	84054001	84056000	5hmC up in MB
chr6	84066001	84068000	5hmC up in MB
chr6	84114001	84118000	5hmC up in MB
chr6	84124001	84126000	5hmC up in MB
chr6	84128001	84132000	5hmC up in MB
chr6	84146001	84148000	5hmC up in MB
chr6	84156001	84158000	5hmC up in MB
chr6	84190001	84192000	5hmC up in MB
chr6	84208001	84210000	5hmC up in MB
chr6	85238001	85240000	5hmC up in MB
chr6	85252001	85254000	5hmC up in MB
chr6	85256001	85258000	5hmC up in MB
chr6	85262001	85264000	5hmC up in MB
chr6	85268001	85270000	5hmC up in MB
chr6	85280001	85282000	5hmC up in MB
chr6	85288001	85290000	5hmC up in MB
chr6	85904001	85906000	5hmC up in MB
chr6	88480001	88482000	5hmC up in MB
chr6	91684001	91686000	5hmC up in MB
chr6	92778001	92780000	5hmC up in MB
chr6	92802001	92804000	5hmC up in MB
chr6	92806001	92808000	5hmC up in MB
chr6	94608001	94614000	5hmC up in MB
chr6	94616001	94622000	5hmC up in MB
chr6	97294001	97296000	5hmC up in MB
chr6	97310001	97314000	5hmC up in MB
chr6	97402001	97404000	5hmC up in MB
chr6	97434001	97436000	5hmC up in MB
chr6	101150001	101154000	5hmC up in MB
chr6	101200001	101202000	5hmC up in MB
chr6	101250001	101254000	5hmC up in MB
chr6	101260001	101262000	5hmC up in MB
chr6	101268001	101272000	5hmC up in MB
chr6	108380001	108382000	5hmC up in MB
chr6	108396001	108398000	5hmC up in MB
chr6	108460001	108462000	5hmC up in MB
chr6	108486001	108488000	5hmC up in MB
chr6	108530001	108532000	5hmC up in MB
chr6	108542001	108544000	5hmC up in MB
chr6	112944001	112946000	5hmC up in MB
chr6	113642001	113644000	5hmC up in MB
chr6	113648001	113650000	5hmC up in MB
chr6	113652001	113656000	5hmC up in MB
chr6	113662001	113664000	5hmC up in MB
chr6	113668001	113670000	5hmC up in MB
chr6	114712001	114716000	5hmC up in MB
chr6	114720001	114722000	5hmC up in MB
chr6	114740001	114742000	5hmC up in MB
chr6	114792001	114796000	5hmC up in MB
chr6	114800001	114802000	5hmC up in MB
chr6	114804001	114806000	5hmC up in MB
chr6	114838001	114840000	5hmC up in MB
chr6	114846001	114848000	5hmC up in MB
chr6	114850001	114856000	5hmC up in MB
chr6	119436001	119438000	5hmC up in MB
chr6	119448001	119450000	5hmC up in MB
chr6	120198001	120204000	5hmC up in MB
chr6	120214001	120216000	5hmC up in MB
chr6	120222001	120226000	5hmC up in MB
chr6	120254001	120256000	5hmC up in MB
chr6	120518001	120520000	5hmC up in MB
chr6	121378001	121380000	5hmC up in MB
chr6	121412001	121414000	5hmC up in MB
chr6	121452001	121454000	5hmC up in MB
chr6	122606001	122608000	5hmC up in MB
chr6	122626001	122628000	5hmC up in MB
chr6	122712001	122714000	5hmC up in MB
chr6	124814001	124816000	5hmC up in MB
chr6	125144001	125150000	5hmC up in MB
chr6	125156001	125158000	5hmC up in MB
chr6	125160001	125162000	5hmC up in MB
chr6	125554001	125556000	5hmC up in MB
chr6	125562001	125564000	5hmC up in MB
chr6	127142001	127144000	5hmC up in MB
chr6	127686001	127692000	5hmC up in MB
chr6	127698001	127700000	5hmC up in MB
chr6	127704001	127706000	5hmC up in MB
chr6	127976001	127982000	5hmC up in MB
chr6	127992001	127994000	5hmC up in MB
chr6	128002001	128004000	5hmC up in MB
chr6	128020001	128024000	5hmC up in MB
chr6	128030001	128034000	5hmC up in MB
chr6	128080001	128082000	5hmC up in MB
chr6	128124001	128126000	5hmC up in MB
chr6	134228001	134230000	5hmC up in MB
chr6	134248001	134250000	5hmC up in MB
chr6	135064001	135066000	5hmC up in MB
chr6	135078001	135080000	5hmC up in MB
chr6	136660001	136668000	5hmC up in MB
chr6	137096001	137098000	5hmC up in MB
chr6	142506001	142508000	5hmC up in MB
chr6	142564001	142568000	5hmC up in MB
chr6	142570001	142572000	5hmC up in MB
chr6	143832001	143834000	5hmC up in MB
chr6	145120001	145122000	5hmC up in MB
chr6	145142001	145144000	5hmC up in MB
chr6	145148001	145150000	5hmC up in MB
chr6	145166001	145168000	5hmC up in MB
chr6	145172001	145182000	5hmC up in MB
chr7	4744001	4746000	5hmC up in MB
chr7	19530001	19532000	5hmC up in MB
chr7	19732001	19736000	5hmC up in MB
chr7	19914001	19916000	5hmC up in MB
chr7	27606001	27608000	5hmC up in MB
chr7	27624001	27626000	5hmC up in MB
chr7	28540001	28542000	5hmC up in MB
chr7	28562001	28564000	5hmC up in MB
chr7	28570001	28572000	5hmC up in MB
chr7	28586001	28588000	5hmC up in MB
chr7	28900001	28902000	5hmC up in MB
chr7	28974001	28976000	5hmC up in MB
chr7	29000001	29004000	5hmC up in MB
chr7	29258001	29260000	5hmC up in MB
chr7	29292001	29294000	5hmC up in MB
chr7	29316001	29318000	5hmC up in MB
chr7	30238001	30242000	5hmC up in MB
chr7	30244001	30246000	5hmC up in MB
chr7	30458001	30460000	5hmC up in MB
chr7	30466001	30468000	5hmC up in MB
chr7	30470001	30472000	5hmC up in MB
chr7	34640001	34650000	5hmC up in MB
chr7	35362001	35364000	5hmC up in MB
chr7	35370001	35372000	5hmC up in MB
chr7	35378001	35380000	5hmC up in MB
chr7	36732001	36734000	5hmC up in MB
chr7	36748001	36750000	5hmC up in MB
chr7	36770001	36772000	5hmC up in MB
chr7	37342001	37344000	5hmC up in MB
chr7	37354001	37356000	5hmC up in MB
chr7	37358001	37360000	5hmC up in MB
chr7	37568001	37570000	5hmC up in MB
chr7	45548001	45552000	5hmC up in MB
chr7	49248001	49250000	5hmC up in MB
chr7	49256001	49258000	5hmC up in MB
chr7	49266001	49268000	5hmC up in MB
chr7	63912001	63914000	5hmC up in MB
chr7	63934001	63936000	5hmC up in MB
chr7	64192001	64194000	5hmC up in MB
chr7	64216001	64220000	5hmC up in MB
chr7	64500001	64502000	5hmC up in MB
chr7	64510001	64512000	5hmC up in MB
chr7	64744001	64746000	5hmC up in MB
chr7	65862001	65864000	5hmC up in MB
chr7	65868001	65872000	5hmC up in MB
chr7	65896001	65898000	5hmC up in MB
chr7	65918001	65920000	5hmC up in MB
chr7	65974001	65976000	5hmC up in MB
chr7	65980001	65982000	5hmC up in MB
chr7	66032001	66034000	5hmC up in MB
chr7	68246001	68248000	5hmC up in MB
chr7	68258001	68260000	5hmC up in MB
chr7	79694001	79696000	5hmC up in MB
chr7	79698001	79708000	5hmC up in MB
chr7	80074001	80076000	5hmC up in MB
chr7	80090001	80092000	5hmC up in MB
chr7	80216001	80218000	5hmC up in MB
chr7	80220001	80222000	5hmC up in MB
chr7	83882001	83884000	5hmC up in MB
chr7	96302001	96304000	5hmC up in MB
chr7	96430001	96432000	5hmC up in MB
chr7	96456001	96458000	5hmC up in MB
chr7	96478001	96480000	5hmC up in MB
chr7	96510001	96514000	5hmC up in MB
chr7	96536001	96538000	5hmC up in MB
chr7	96556001	96558000	5hmC up in MB
chr7	96586001	96588000	5hmC up in MB
chr7	96636001	96638000	5hmC up in MB
chr7	96644001	96646000	5hmC up in MB
chr7	96654001	96658000	5hmC up in MB
chr7	96668001	96670000	5hmC up in MB
chr7	96680001	96682000	5hmC up in MB
chr7	96686001	96690000	5hmC up in MB
chr7	96696001	96704000	5hmC up in MB
chr7	96748001	96750000	5hmC up in MB
chr7	96788001	96790000	5hmC up in MB
chr7	96794001	96796000	5hmC up in MB
chr7	96822001	96826000	5hmC up in MB
chr7	96842001	96844000	5hmC up in MB
chr7	96852001	96854000	5hmC up in MB
chr7	96860001	96862000	5hmC up in MB
chr7	96866001	96868000	5hmC up in MB
chr7	96894001	96896000	5hmC up in MB
chr7	96902001	96904000	5hmC up in MB
chr7	96906001	96908000	5hmC up in MB
chr7	97416001	97418000	5hmC up in MB
chr7	98556001	98560000	5hmC up in MB
chr7	99346001	99348000	5hmC up in MB
chr7	102098001	102100000	5hmC up in MB
chr7	109474001	109476000	5hmC up in MB
chr7	109482001	109486000	5hmC up in MB
chr7	110768001	110770000	5hmC up in MB
chr7	110776001	110778000	5hmC up in MB
chr7	110792001	110794000	5hmC up in MB
chr7	110808001	110810000	5hmC up in MB
chr7	112474001	112478000	5hmC up in MB
chr7	112504001	112506000	5hmC up in MB
chr7	112546001	112548000	5hmC up in MB
chr7	112886001	112888000	5hmC up in MB
chr7	113270001	113272000	5hmC up in MB
chr7	113298001	113300000	5hmC up in MB
chr7	116156001	116160000	5hmC up in MB
chr7	116166001	116168000	5hmC up in MB
chr7	116194001	116198000	5hmC up in MB
chr7	116234001	116240000	5hmC up in MB
chr7	120880001	120882000	5hmC up in MB
chr7	126274001	126276000	5hmC up in MB
chr7	126292001	126294000	5hmC up in MB
chr7	130174001	130176000	5hmC up in MB
chr7	130190001	130192000	5hmC up in MB
chr7	130196001	130198000	5hmC up in MB
chr7	130204001	130206000	5hmC up in MB
chr7	130208001	130210000	5hmC up in MB
chr7	130212001	130214000	5hmC up in MB
chr7	130226001	130228000	5hmC up in MB
chr7	130248001	130254000	5hmC up in MB
chr7	130258001	130262000	5hmC up in MB
chr7	130598001	130600000	5hmC up in MB
chr7	130638001	130640000	5hmC up in MB
chr7	133732001	133734000	5hmC up in MB
chr7	133854001	133856000	5hmC up in MB
chr7	133858001	133862000	5hmC up in MB
chr7	133868001	133870000	5hmC up in MB
chr7	134830001	134832000	5hmC up in MB
chr7	134910001	134912000	5hmC up in MB
chr7	134918001	134920000	5hmC up in MB
chr7	134926001	134928000	5hmC up in MB
chr7	134982001	134984000	5hmC up in MB
chr7	135030001	135032000	5hmC up in MB
chr7	135046001	135048000	5hmC up in MB
chr7	135100001	135102000	5hmC up in MB
chr7	135122001	135124000	5hmC up in MB
chr7	135130001	135132000	5hmC up in MB
chr7	137198001	137200000	5hmC up in MB
chr7	137216001	137218000	5hmC up in MB
chr7	137234001	137236000	5hmC up in MB
chr7	137254001	137256000	5hmC up in MB
chr7	137268001	137274000	5hmC up in MB
chr7	137276001	137278000	5hmC up in MB
chr7	137290001	137294000	5hmC up in MB
chr7	139110001	139112000	5hmC up in MB
chr7	139120001	139122000	5hmC up in MB
chr7	139124001	139126000	5hmC up in MB
chr7	139160001	139162000	5hmC up in MB
chr7	139176001	139178000	5hmC up in MB
chr7	139390001	139392000	5hmC up in MB
chr7	139398001	139400000	5hmC up in MB
chr7	139438001	139440000	5hmC up in MB
chr7	139466001	139470000	5hmC up in MB
chr7	139550001	139552000	5hmC up in MB
chr7	139900001	139902000	5hmC up in MB
chr7	139910001	139912000	5hmC up in MB
chr7	139944001	139946000	5hmC up in MB
chr7	140968001	140974000	5hmC up in MB
chr7	142654001	142658000	5hmC up in MB
chr8	12916001	12918000	5hmC up in MB
chr8	12948001	12950000	5hmC up in MB
chr8	13038001	13040000	5hmC up in MB
chr8	13048001	13050000	5hmC up in MB
chr8	14382001	14384000	5hmC up in MB
chr8	14456001	14458000	5hmC up in MB
chr8	14494001	14496000	5hmC up in MB
chr8	14560001	14562000	5hmC up in MB
chr8	14640001	14644000	5hmC up in MB
chr8	14650001	14652000	5hmC up in MB
chr8	14658001	14660000	5hmC up in MB
chr8	14682001	14684000	5hmC up in MB
chr8	14694001	14696000	5hmC up in MB
chr8	14702001	14704000	5hmC up in MB
chr8	14710001	14712000	5hmC up in MB
chr8	14726001	14732000	5hmC up in MB
chr8	14828001	14830000	5hmC up in MB
chr8	14910001	14912000	5hmC up in MB
chr8	14916001	14928000	5hmC up in MB
chr8	14932001	14936000	5hmC up in MB
chr8	15064001	15066000	5hmC up in MB
chr8	15076001	15078000	5hmC up in MB
chr8	22004001	22006000	5hmC up in MB
chr8	22012001	22014000	5hmC up in MB
chr8	22026001	22028000	5hmC up in MB
chr8	22668001	22670000	5hmC up in MB
chr8	23428001	23430000	5hmC up in MB
chr8	23446001	23448000	5hmC up in MB
chr8	23888001	23890000	5hmC up in MB
chr8	25856001	25858000	5hmC up in MB
chr8	27110001	27114000	5hmC up in MB
chr8	33828001	33830000	5hmC up in MB
chr8	33836001	33838000	5hmC up in MB
chr8	33844001	33846000	5hmC up in MB
chr8	33852001	33854000	5hmC up in MB
chr8	33884001	33886000	5hmC up in MB
chr8	33898001	33900000	5hmC up in MB
chr8	33906001	33910000	5hmC up in MB
chr8	33922001	33924000	5hmC up in MB
chr8	36094001	36098000	5hmC up in MB
chr8	46530001	46532000	5hmC up in MB
chr8	48228001	48230000	5hmC up in MB
chr8	48234001	48236000	5hmC up in MB
chr8	48250001	48252000	5hmC up in MB
chr8	48276001	48278000	5hmC up in MB
chr8	61278001	61280000	5hmC up in MB
chr8	61282001	61284000	5hmC up in MB
chr8	61292001	61294000	5hmC up in MB
chr8	61374001	61376000	5hmC up in MB
chr8	68570001	68572000	5hmC up in MB
chr8	68580001	68582000	5hmC up in MB
chr8	68596001	68598000	5hmC up in MB
chr8	68624001	68626000	5hmC up in MB
chr8	69910001	69912000	5hmC up in MB
chr8	71660001	71662000	5hmC up in MB
chr8	71668001	71670000	5hmC up in MB
chr8	77252001	77254000	5hmC up in MB
chr8	77516001	77518000	5hmC up in MB
chr8	78276001	78278000	5hmC up in MB
chr8	84080001	84082000	5hmC up in MB
chr8	84484001	84486000	5hmC up in MB
chr8	84520001	84522000	5hmC up in MB
chr8	84554001	84556000	5hmC up in MB
chr8	84616001	84618000	5hmC up in MB
chr8	84634001	84636000	5hmC up in MB
chr8	84994001	84996000	5hmC up in MB
chr8	85504001	85506000	5hmC up in MB
chr8	85514001	85516000	5hmC up in MB
chr8	85518001	85522000	5hmC up in MB
chr8	85524001	85526000	5hmC up in MB
chr8	87734001	87736000	5hmC up in MB
chr8	87808001	87810000	5hmC up in MB
chr8	87916001	87918000	5hmC up in MB
chr8	87950001	87952000	5hmC up in MB
chr8	92358001	92360000	5hmC up in MB
chr8	95110001	95112000	5hmC up in MB
chr8	95130001	95132000	5hmC up in MB
chr8	95134001	95136000	5hmC up in MB
chr8	95538001	95540000	5hmC up in MB
chr8	95544001	95546000	5hmC up in MB
chr8	95558001	95562000	5hmC up in MB
chr8	105566001	105568000	5hmC up in MB
chr8	105586001	105588000	5hmC up in MB
chr8	105694001	105696000	5hmC up in MB
chr8	105700001	105706000	5hmC up in MB
chr8	105938001	105948000	5hmC up in MB
chr8	105950001	105956000	5hmC up in MB
chr8	105960001	105964000	5hmC up in MB
chr8	107468001	107470000	5hmC up in MB
chr8	107476001	107478000	5hmC up in MB
chr8	107518001	107520000	5hmC up in MB
chr8	110326001	110328000	5hmC up in MB
chr8	110480001	110482000	5hmC up in MB
chr8	110484001	110486000	5hmC up in MB
chr8	110778001	110780000	5hmC up in MB
chr8	110790001	110792000	5hmC up in MB
chr8	110794001	110796000	5hmC up in MB
chr8	114756001	114758000	5hmC up in MB
chr8	114934001	114936000	5hmC up in MB
chr8	114976001	114978000	5hmC up in MB
chr8	115010001	115012000	5hmC up in MB
chr8	115100001	115102000	5hmC up in MB
chr8	115112001	115114000	5hmC up in MB
chr8	115130001	115132000	5hmC up in MB
chr8	115144001	115146000	5hmC up in MB
chr8	115316001	115318000	5hmC up in MB
chr8	117028001	117030000	5hmC up in MB
chr8	117032001	117034000	5hmC up in MB
chr8	117038001	117040000	5hmC up in MB
chr8	117068001	117070000	5hmC up in MB
chr8	117078001	117082000	5hmC up in MB
chr8	117192001	117194000	5hmC up in MB
chr8	117202001	117204000	5hmC up in MB
chr8	117504001	117506000	5hmC up in MB
chr8	117526001	117528000	5hmC up in MB
chr8	117530001	117532000	5hmC up in MB
chr8	117538001	117542000	5hmC up in MB
chr8	117544001	117546000	5hmC up in MB
chr8	117554001	117556000	5hmC up in MB
chr8	117566001	117568000	5hmC up in MB
chr8	117576001	117578000	5hmC up in MB
chr8	117584001	117586000	5hmC up in MB
chr8	117588001	117590000	5hmC up in MB
chr8	117598001	117600000	5hmC up in MB
chr8	117608001	117610000	5hmC up in MB
chr8	117612001	117614000	5hmC up in MB
chr8	117630001	117636000	5hmC up in MB
chr8	117724001	117726000	5hmC up in MB
chr8	117742001	117744000	5hmC up in MB
chr8	118284001	118286000	5hmC up in MB
chr8	118348001	118350000	5hmC up in MB
chr8	118360001	118362000	5hmC up in MB
chr8	118384001	118386000	5hmC up in MB
chr8	118432001	118434000	5hmC up in MB
chr8	120548001	120552000	5hmC up in MB
chr8	121562001	121564000	5hmC up in MB
chr8	121882001	121884000	5hmC up in MB
chr8	122456001	122458000	5hmC up in MB
chr8	122478001	122480000	5hmC up in MB
chr8	123276001	123278000	5hmC up in MB
chr8	123282001	123284000	5hmC up in MB
chr8	123358001	123360000	5hmC up in MB
chr8	125104001	125106000	5hmC up in MB
chr8	125132001	125134000	5hmC up in MB
chr8	125136001	125140000	5hmC up in MB
chr8	125166001	125168000	5hmC up in MB
chr8	125178001	125180000	5hmC up in MB
chr8	125188001	125194000	5hmC up in MB
chr8	125210001	125212000	5hmC up in MB
chr8	125260001	125262000	5hmC up in MB
chr8	125462001	125464000	5hmC up in MB
chr8	125998001	126000000	5hmC up in MB
chr8	126002001	126004000	5hmC up in MB
chr8	126006001	126010000	5hmC up in MB
chr8	126138001	126140000	5hmC up in MB
chr8	126298001	126300000	5hmC up in MB
chr9	7938001	7940000	5hmC up in MB
chr9	7994001	7996000	5hmC up in MB
chr9	9708001	9710000	5hmC up in MB
chr9	9870001	9872000	5hmC up in MB
chr9	10178001	10180000	5hmC up in MB
chr9	10222001	10224000	5hmC up in MB
chr9	10434001	10436000	5hmC up in MB
chr9	15004001	15006000	5hmC up in MB
chr9	15042001	15044000	5hmC up in MB
chr9	21768001	21770000	5hmC up in MB
chr9	21794001	21796000	5hmC up in MB
chr9	21988001	21990000	5hmC up in MB
chr9	21992001	21994000	5hmC up in MB
chr9	22126001	22128000	5hmC up in MB
chr9	22130001	22134000	5hmC up in MB
chr9	28404001	28406000	5hmC up in MB
chr9	29410001	29412000	5hmC up in MB
chr9	32442001	32444000	5hmC up in MB
chr9	32454001	32458000	5hmC up in MB
chr9	32474001	32478000	5hmC up in MB
chr9	32480001	32482000	5hmC up in MB
chr9	32510001	32512000	5hmC up in MB
chr9	32518001	32520000	5hmC up in MB
chr9	32712001	32714000	5hmC up in MB
chr9	34818001	34820000	5hmC up in MB
chr9	35054001	35056000	5hmC up in MB
chr9	35102001	35106000	5hmC up in MB
chr9	37144001	37146000	5hmC up in MB
chr9	40332001	40334000	5hmC up in MB
chr9	40374001	40376000	5hmC up in MB
chr9	40392001	40394000	5hmC up in MB
chr9	40530001	40532000	5hmC up in MB
chr9	41156001	41158000	5hmC up in MB
chr9	41982001	41984000	5hmC up in MB
chr9	42122001	42124000	5hmC up in MB
chr9	42544001	42550000	5hmC up in MB
chr9	42570001	42572000	5hmC up in MB
chr9	42618001	42620000	5hmC up in MB
chr9	42622001	42624000	5hmC up in MB
chr9	42628001	42630000	5hmC up in MB
chr9	42636001	42640000	5hmC up in MB
chr9	42666001	42668000	5hmC up in MB
chr9	42672001	42674000	5hmC up in MB
chr9	42680001	42682000	5hmC up in MB
chr9	42712001	42714000	5hmC up in MB
chr9	42726001	42728000	5hmC up in MB
chr9	42744001	42746000	5hmC up in MB
chr9	42754001	42760000	5hmC up in MB
chr9	42774001	42782000	5hmC up in MB
chr9	42800001	42802000	5hmC up in MB
chr9	42818001	42820000	5hmC up in MB
chr9	42832001	42834000	5hmC up in MB
chr9	42884001	42886000	5hmC up in MB
chr9	42896001	42898000	5hmC up in MB
chr9	42906001	42914000	5hmC up in MB
chr9	42928001	42930000	5hmC up in MB
chr9	42934001	42938000	5hmC up in MB
chr9	42942001	42944000	5hmC up in MB
chr9	43142001	43144000	5hmC up in MB
chr9	43164001	43166000	5hmC up in MB
chr9	43188001	43190000	5hmC up in MB
chr9	43198001	43208000	5hmC up in MB
chr9	43756001	43758000	5hmC up in MB
chr9	43786001	43788000	5hmC up in MB
chr9	43792001	43798000	5hmC up in MB
chr9	43800001	43810000	5hmC up in MB
chr9	45336001	45338000	5hmC up in MB
chr9	45430001	45432000	5hmC up in MB
chr9	46218001	46220000	5hmC up in MB
chr9	53816001	53818000	5hmC up in MB
chr9	60826001	60828000	5hmC up in MB
chr9	60832001	60834000	5hmC up in MB
chr9	63652001	63654000	5hmC up in MB
chr9	63662001	63664000	5hmC up in MB
chr9	63668001	63670000	5hmC up in MB
chr9	63674001	63676000	5hmC up in MB
chr9	63678001	63684000	5hmC up in MB
chr9	63686001	63688000	5hmC up in MB
chr9	63706001	63708000	5hmC up in MB
chr9	63724001	63730000	5hmC up in MB
chr9	63734001	63736000	5hmC up in MB
chr9	63738001	63740000	5hmC up in MB
chr9	63742001	63744000	5hmC up in MB
chr9	63746001	63748000	5hmC up in MB
chr9	64190001	64192000	5hmC up in MB
chr9	65144001	65148000	5hmC up in MB
chr9	65154001	65158000	5hmC up in MB
chr9	65168001	65170000	5hmC up in MB
chr9	65178001	65184000	5hmC up in MB
chr9	65630001	65632000	5hmC up in MB
chr9	66170001	66172000	5hmC up in MB
chr9	66270001	66272000	5hmC up in MB
chr9	67216001	67220000	5hmC up in MB
chr9	67224001	67228000	5hmC up in MB
chr9	67258001	67264000	5hmC up in MB
chr9	67272001	67274000	5hmC up in MB
chr9	67346001	67348000	5hmC up in MB
chr9	67362001	67364000	5hmC up in MB
chr9	70298001	70300000	5hmC up in MB
chr9	70816001	70818000	5hmC up in MB
chr9	72892001	72894000	5hmC up in MB
chr9	72902001	72904000	5hmC up in MB
chr9	72910001	72914000	5hmC up in MB
chr9	73044001	73046000	5hmC up in MB
chr9	73102001	73104000	5hmC up in MB
chr9	77496001	77498000	5hmC up in MB
chr9	94984001	94986000	5hmC up in MB
chr9	98298001	98300000	5hmC up in MB
chr9	98340001	98342000	5hmC up in MB
chr9	98364001	98366000	5hmC up in MB
chr9	99082001	99084000	5hmC up in MB
chr9	99390001	99392000	5hmC up in MB
chr9	101950001	101952000	5hmC up in MB
chr9	102352001	102354000	5hmC up in MB
chr9	102540001	102542000	5hmC up in MB
chr9	102992001	102994000	5hmC up in MB
chr9	103000001	103002000	5hmC up in MB
chr9	103006001	103008000	5hmC up in MB
chr9	103486001	103488000	5hmC up in MB
chr9	106644001	106646000	5hmC up in MB
chr9	107580001	107582000	5hmC up in MB
chr9	107614001	107620000	5hmC up in MB
chr9	107632001	107634000	5hmC up in MB
chr9	107650001	107668000	5hmC up in MB
chr9	107674001	107698000	5hmC up in MB
chr9	110366001	110368000	5hmC up in MB
chr9	110370001	110372000	5hmC up in MB
chr9	110726001	110730000	5hmC up in MB
chr9	110732001	110736000	5hmC up in MB
chr9	110762001	110768000	5hmC up in MB
chr9	110946001	110948000	5hmC up in MB
chr9	110950001	110952000	5hmC up in MB
chr9	111636001	111638000	5hmC up in MB
chr9	116988001	116990000	5hmC up in MB
chr9	118730001	118732000	5hmC up in MB
chr9	118736001	118738000	5hmC up in MB
chr9	118750001	118752000	5hmC up in MB
chr9	118758001	118760000	5hmC up in MB
chr9	118766001	118768000	5hmC up in MB
chr9	118772001	118776000	5hmC up in MB
chr9	118778001	118780000	5hmC up in MB
chr9	118790001	118792000	5hmC up in MB
chr9	118802001	118804000	5hmC up in MB
chr9	118806001	118808000	5hmC up in MB
chr9	118812001	118814000	5hmC up in MB
chr9	118820001	118824000	5hmC up in MB
chr9	118828001	118830000	5hmC up in MB
chr9	118832001	118834000	5hmC up in MB
chr9	118840001	118844000	5hmC up in MB
chr9	118860001	118862000	5hmC up in MB
chr9	118864001	118868000	5hmC up in MB
chr9	118870001	118872000	5hmC up in MB
chr9	118892001	118896000	5hmC up in MB
chr9	118956001	118958000	5hmC up in MB
chr9	118960001	118962000	5hmC up in MB
chr9	119002001	119004000	5hmC up in MB
chr9	119038001	119040000	5hmC up in MB
chr9	119346001	119348000	5hmC up in MB
chr9	119364001	119366000	5hmC up in MB
chr9	119372001	119374000	5hmC up in MB
chr9	119492001	119496000	5hmC up in MB
chr9	119498001	119502000	5hmC up in MB
chr9	119516001	119518000	5hmC up in MB
chr9	119520001	119522000	5hmC up in MB
chr9	119530001	119542000	5hmC up in MB
chr9	119544001	119548000	5hmC up in MB
chr9	119550001	119558000	5hmC up in MB
chr9	119560001	119562000	5hmC up in MB
chr9	119566001	119578000	5hmC up in MB
chr9	121774001	121804000	5hmC up in MB
chr10	3842001	3844000	5hmC up in MB
chr10	3872001	3874000	5hmC up in MB
chr10	8724001	8726000	5hmC up in MB
chr10	8734001	8736000	5hmC up in MB
chr10	8738001	8740000	5hmC up in MB
chr10	8744001	8748000	5hmC up in MB
chr10	8750001	8752000	5hmC up in MB
chr10	8762001	8766000	5hmC up in MB
chr10	8816001	8818000	5hmC up in MB
chr10	8880001	8882000	5hmC up in MB
chr10	11080001	11082000	5hmC up in MB
chr10	13118001	13120000	5hmC up in MB
chr10	13126001	13128000	5hmC up in MB
chr10	18624001	18626000	5hmC up in MB
chr10	23224001	23226000	5hmC up in MB
chr10	25382001	25384000	5hmC up in MB
chr10	25408001	25410000	5hmC up in MB
chr10	25502001	25504000	5hmC up in MB
chr10	41484001	41486000	5hmC up in MB
chr10	42188001	42190000	5hmC up in MB
chr10	42274001	42276000	5hmC up in MB
chr10	43530001	43532000	5hmC up in MB
chr10	45124001	45126000	5hmC up in MB
chr10	56386001	56388000	5hmC up in MB
chr10	60026001	60028000	5hmC up in MB
chr10	60086001	60088000	5hmC up in MB
chr10	60804001	60808000	5hmC up in MB
chr10	60814001	60824000	5hmC up in MB
chr10	60928001	60936000	5hmC up in MB
chr10	61418001	61422000	5hmC up in MB
chr10	61840001	61844000	5hmC up in MB
chr10	61862001	61864000	5hmC up in MB
chr10	61874001	61876000	5hmC up in MB
chr10	61878001	61880000	5hmC up in MB
chr10	61900001	61902000	5hmC up in MB
chr10	62338001	62340000	5hmC up in MB
chr10	63756001	63758000	5hmC up in MB
chr10	64086001	64090000	5hmC up in MB
chr10	69624001	69626000	5hmC up in MB
chr10	75924001	75934000	5hmC up in MB
chr10	75948001	75952000	5hmC up in MB
chr10	76354001	76356000	5hmC up in MB
chr10	77058001	77062000	5hmC up in MB
chr10	77064001	77066000	5hmC up in MB
chr10	77080001	77082000	5hmC up in MB
chr10	77084001	77086000	5hmC up in MB
chr10	77100001	77102000	5hmC up in MB
chr10	77110001	77112000	5hmC up in MB
chr10	78316001	78318000	5hmC up in MB
chr10	79694001	79696000	5hmC up in MB
chr10	85624001	85626000	5hmC up in MB
chr10	85634001	85636000	5hmC up in MB
chr10	85640001	85642000	5hmC up in MB
chr10	85644001	85648000	5hmC up in MB
chr10	85652001	85656000	5hmC up in MB
chr10	86096001	86098000	5hmC up in MB
chr10	86110001	86112000	5hmC up in MB
chr10	86118001	86120000	5hmC up in MB
chr10	86122001	86124000	5hmC up in MB
chr10	86300001	86302000	5hmC up in MB
chr10	88336001	88338000	5hmC up in MB
chr10	88356001	88358000	5hmC up in MB
chr10	94138001	94140000	5hmC up in MB
chr10	94538001	94540000	5hmC up in MB
chr10	94550001	94552000	5hmC up in MB
chr10	94836001	94838000	5hmC up in MB
chr10	94842001	94844000	5hmC up in MB
chr10	107592001	107594000	5hmC up in MB
chr10	118146001	118148000	5hmC up in MB
chr10	119818001	119820000	5hmC up in MB
chr10	119826001	119828000	5hmC up in MB
chr10	120162001	120164000	5hmC up in MB
chr10	120200001	120202000	5hmC up in MB
chr10	120420001	120422000	5hmC up in MB
chr10	121076001	121078000	5hmC up in MB
chr10	126980001	126988000	5hmC up in MB
chr10	127562001	127564000	5hmC up in MB
chr10	127614001	127620000	5hmC up in MB
chr11	3370001	3372000	5hmC up in MB
chr11	4094001	4096000	5hmC up in MB
chr11	4106001	4110000	5hmC up in MB
chr11	4486001	4488000	5hmC up in MB
chr11	4770001	4772000	5hmC up in MB
chr11	5714001	5718000	5hmC up in MB
chr11	5994001	5996000	5hmC up in MB
chr11	6000001	6004000	5hmC up in MB
chr11	6016001	6020000	5hmC up in MB
chr11	6028001	6032000	5hmC up in MB
chr11	6062001	6066000	5hmC up in MB
chr11	8434001	8436000	5hmC up in MB
chr11	8448001	8450000	5hmC up in MB
chr11	8548001	8550000	5hmC up in MB
chr11	8624001	8626000	5hmC up in MB
chr11	8636001	8640000	5hmC up in MB
chr11	11932001	11934000	5hmC up in MB
chr11	33570001	33572000	5hmC up in MB
chr11	35436001	35438000	5hmC up in MB
chr11	35568001	35570000	5hmC up in MB
chr11	35592001	35594000	5hmC up in MB
chr11	35610001	35614000	5hmC up in MB
chr11	35630001	35634000	5hmC up in MB
chr11	35676001	35678000	5hmC up in MB
chr11	35708001	35710000	5hmC up in MB
chr11	36008001	36010000	5hmC up in MB
chr11	36026001	36028000	5hmC up in MB
chr11	44996001	44998000	5hmC up in MB
chr11	46910001	46912000	5hmC up in MB
chr11	46960001	46964000	5hmC up in MB
chr11	47016001	47018000	5hmC up in MB
chr11	47052001	47054000	5hmC up in MB
chr11	47768001	47770000	5hmC up in MB
chr11	47894001	47896000	5hmC up in MB
chr11	50226001	50230000	5hmC up in MB
chr11	51648001	51652000	5hmC up in MB
chr11	51654001	51658000	5hmC up in MB
chr11	53522001	53524000	5hmC up in MB
chr11	53528001	53532000	5hmC up in MB
chr11	53538001	53540000	5hmC up in MB
chr11	54910001	54912000	5hmC up in MB
chr11	54922001	54924000	5hmC up in MB
chr11	54928001	54930000	5hmC up in MB
chr11	57648001	57650000	5hmC up in MB
chr11	57652001	57656000	5hmC up in MB
chr11	57668001	57670000	5hmC up in MB
chr11	57678001	57680000	5hmC up in MB
chr11	57686001	57688000	5hmC up in MB
chr11	57696001	57698000	5hmC up in MB
chr11	57712001	57714000	5hmC up in MB
chr11	59504001	59506000	5hmC up in MB
chr11	59804001	59806000	5hmC up in MB
chr11	59808001	59810000	5hmC up in MB
chr11	60104001	60106000	5hmC up in MB
chr11	60138001	60140000	5hmC up in MB
chr11	60168001	60170000	5hmC up in MB
chr11	60228001	60230000	5hmC up in MB
chr11	60938001	60940000	5hmC up in MB
chr11	60944001	60948000	5hmC up in MB
chr11	61022001	61034000	5hmC up in MB
chr11	61040001	61046000	5hmC up in MB
chr11	61060001	61062000	5hmC up in MB
chr11	62482001	62484000	5hmC up in MB
chr11	63966001	63968000	5hmC up in MB
chr11	68212001	68214000	5hmC up in MB
chr11	68216001	68218000	5hmC up in MB
chr11	68246001	68248000	5hmC up in MB
chr11	68258001	68264000	5hmC up in MB
chr11	68270001	68272000	5hmC up in MB
chr11	68274001	68276000	5hmC up in MB
chr11	68280001	68282000	5hmC up in MB
chr11	68286001	68290000	5hmC up in MB
chr11	68296001	68298000	5hmC up in MB
chr11	68304001	68306000	5hmC up in MB
chr11	68308001	68310000	5hmC up in MB
chr11	68312001	68314000	5hmC up in MB
chr11	68320001	68322000	5hmC up in MB
chr11	68330001	68332000	5hmC up in MB
chr11	68342001	68344000	5hmC up in MB
chr11	69434001	69436000	5hmC up in MB
chr11	69442001	69444000	5hmC up in MB
chr11	69452001	69460000	5hmC up in MB
chr11	69472001	69474000	5hmC up in MB
chr11	69482001	69484000	5hmC up in MB
chr11	69490001	69494000	5hmC up in MB
chr11	69500001	69504000	5hmC up in MB
chr11	69514001	69518000	5hmC up in MB
chr11	69520001	69522000	5hmC up in MB
chr11	69548001	69550000	5hmC up in MB
chr11	69552001	69562000	5hmC up in MB
chr11	69588001	69590000	5hmC up in MB
chr11	69602001	69604000	5hmC up in MB
chr11	72436001	72440000	5hmC up in MB
chr11	75194001	75196000	5hmC up in MB
chr11	75212001	75214000	5hmC up in MB
chr11	75256001	75262000	5hmC up in MB
chr11	76262001	76264000	5hmC up in MB
chr11	76420001	76434000	5hmC up in MB
chr11	76438001	76446000	5hmC up in MB
chr11	76448001	76450000	5hmC up in MB
chr11	76452001	76454000	5hmC up in MB
chr11	76456001	76460000	5hmC up in MB
chr11	76466001	76470000	5hmC up in MB
chr11	78966001	78968000	5hmC up in MB
chr11	78974001	78978000	5hmC up in MB
chr11	79012001	79024000	5hmC up in MB
chr11	79026001	79034000	5hmC up in MB
chr11	79040001	79048000	5hmC up in MB
chr11	79054001	79056000	5hmC up in MB
chr11	79070001	79074000	5hmC up in MB
chr11	79076001	79078000	5hmC up in MB
chr11	79084001	79086000	5hmC up in MB
chr11	79590001	79592000	5hmC up in MB
chr11	79640001	79642000	5hmC up in MB
chr11	80482001	80484000	5hmC up in MB
chr11	80506001	80508000	5hmC up in MB
chr11	80646001	80648000	5hmC up in MB
chr11	80740001	80742000	5hmC up in MB
chr11	85898001	85900000	5hmC up in MB
chr11	85908001	85922000	5hmC up in MB
chr11	87404001	87406000	5hmC up in MB
chr11	88160001	88162000	5hmC up in MB
chr11	88170001	88172000	5hmC up in MB
chr11	88176001	88178000	5hmC up in MB
chr11	88182001	88184000	5hmC up in MB
chr11	88832001	88834000	5hmC up in MB
chr11	88932001	88934000	5hmC up in MB
chr11	88950001	88952000	5hmC up in MB
chr11	88998001	89006000	5hmC up in MB
chr11	96852001	96854000	5hmC up in MB
chr11	96856001	96860000	5hmC up in MB
chr11	98040001	98042000	5hmC up in MB
chr11	98974001	98976000	5hmC up in MB
chr11	100396001	100398000	5hmC up in MB
chr11	100554001	100556000	5hmC up in MB
chr11	101062001	101064000	5hmC up in MB
chr11	101458001	101460000	5hmC up in MB
chr11	101770001	101772000	5hmC up in MB
chr11	101780001	101784000	5hmC up in MB
chr11	103102001	103104000	5hmC up in MB
chr11	103870001	103872000	5hmC up in MB
chr11	104232001	104236000	5hmC up in MB
chr11	106698001	106700000	5hmC up in MB
chr11	106704001	106706000	5hmC up in MB
chr11	106710001	106712000	5hmC up in MB
chr11	107714001	107716000	5hmC up in MB
chr11	107976001	107978000	5hmC up in MB
chr11	107980001	107984000	5hmC up in MB
chr11	108084001	108086000	5hmC up in MB
chr11	112698001	112700000	5hmC up in MB
chr11	112710001	112714000	5hmC up in MB
chr11	113250001	113252000	5hmC up in MB
chr11	113254001	113256000	5hmC up in MB
chr11	113278001	113284000	5hmC up in MB
chr11	113298001	113300000	5hmC up in MB
chr11	113302001	113308000	5hmC up in MB
chr11	113310001	113312000	5hmC up in MB
chr11	113318001	113320000	5hmC up in MB
chr11	113328001	113330000	5hmC up in MB
chr11	113338001	113340000	5hmC up in MB
chr11	113354001	113356000	5hmC up in MB
chr11	113358001	113360000	5hmC up in MB
chr11	113362001	113364000	5hmC up in MB
chr11	113370001	113372000	5hmC up in MB
chr11	113398001	113400000	5hmC up in MB
chr11	113406001	113408000	5hmC up in MB
chr11	113416001	113418000	5hmC up in MB
chr11	113438001	113444000	5hmC up in MB
chr11	113450001	113452000	5hmC up in MB
chr11	113482001	113484000	5hmC up in MB
chr11	113488001	113490000	5hmC up in MB
chr11	113564001	113566000	5hmC up in MB
chr11	114676001	114678000	5hmC up in MB
chr11	114684001	114686000	5hmC up in MB
chr11	115176001	115178000	5hmC up in MB
chr11	115800001	115802000	5hmC up in MB
chr11	115808001	115810000	5hmC up in MB
chr11	115844001	115846000	5hmC up in MB
chr11	115848001	115850000	5hmC up in MB
chr11	117114001	117122000	5hmC up in MB
chr11	117128001	117130000	5hmC up in MB
chr11	117194001	117204000	5hmC up in MB
chr11	117212001	117214000	5hmC up in MB
chr11	117234001	117236000	5hmC up in MB
chr11	117238001	117242000	5hmC up in MB
chr11	117244001	117246000	5hmC up in MB
chr11	117250001	117252000	5hmC up in MB
chr11	117254001	117262000	5hmC up in MB
chr11	117270001	117284000	5hmC up in MB
chr11	117286001	117300000	5hmC up in MB
chr11	117302001	117306000	5hmC up in MB
chr11	117322001	117326000	5hmC up in MB
chr11	117330001	117332000	5hmC up in MB
chr11	117334001	117340000	5hmC up in MB
chr11	117342001	117358000	5hmC up in MB
chr11	117360001	117364000	5hmC up in MB
chr11	118010001	118012000	5hmC up in MB
chr11	118024001	118028000	5hmC up in MB
chr11	118502001	118504000	5hmC up in MB
chr11	118522001	118524000	5hmC up in MB
chr11	118528001	118530000	5hmC up in MB
chr11	118536001	118538000	5hmC up in MB
chr11	118540001	118542000	5hmC up in MB
chr11	118544001	118546000	5hmC up in MB
chr11	118548001	118554000	5hmC up in MB
chr11	118576001	118578000	5hmC up in MB
chr11	118600001	118606000	5hmC up in MB
chr11	118620001	118622000	5hmC up in MB
chr11	118662001	118664000	5hmC up in MB
chr11	118680001	118682000	5hmC up in MB
chr11	118684001	118686000	5hmC up in MB
chr11	118688001	118690000	5hmC up in MB
chr11	118692001	118694000	5hmC up in MB
chr11	118712001	118714000	5hmC up in MB
chr11	118754001	118756000	5hmC up in MB
chr11	118770001	118774000	5hmC up in MB
chr11	118790001	118792000	5hmC up in MB
chr11	118794001	118796000	5hmC up in MB
chr11	118830001	118834000	5hmC up in MB
chr11	118838001	118842000	5hmC up in MB
chr11	118850001	118852000	5hmC up in MB
chr11	118860001	118864000	5hmC up in MB
chr11	118874001	118876000	5hmC up in MB
chr11	118878001	118892000	5hmC up in MB
chr11	118894001	118902000	5hmC up in MB
chr11	118904001	118908000	5hmC up in MB
chr11	119146001	119148000	5hmC up in MB
chr11	119964001	119966000	5hmC up in MB
chr11	119970001	119972000	5hmC up in MB
chr11	120678001	120680000	5hmC up in MB
chr11	120686001	120690000	5hmC up in MB
chr11	120694001	120696000	5hmC up in MB
chr11	120698001	120702000	5hmC up in MB
chr11	120704001	120708000	5hmC up in MB
chr12	3808001	3810000	5hmC up in MB
chr12	3836001	3838000	5hmC up in MB
chr12	3856001	3858000	5hmC up in MB
chr12	15794001	15796000	5hmC up in MB
chr12	16672001	16674000	5hmC up in MB
chr12	16694001	16698000	5hmC up in MB
chr12	16702001	16704000	5hmC up in MB
chr12	16708001	16712000	5hmC up in MB
chr12	16722001	16724000	5hmC up in MB
chr12	16730001	16732000	5hmC up in MB
chr12	16734001	16736000	5hmC up in MB
chr12	16740001	16742000	5hmC up in MB
chr12	16752001	16754000	5hmC up in MB
chr12	16764001	16766000	5hmC up in MB
chr12	21252001	21254000	5hmC up in MB
chr12	24946001	24948000	5hmC up in MB
chr12	31298001	31302000	5hmC up in MB
chr12	31310001	31312000	5hmC up in MB
chr12	33042001	33044000	5hmC up in MB
chr12	33062001	33064000	5hmC up in MB
chr12	33066001	33068000	5hmC up in MB
chr12	33078001	33084000	5hmC up in MB
chr12	33092001	33096000	5hmC up in MB
chr12	40464001	40466000	5hmC up in MB
chr12	54190001	54192000	5hmC up in MB
chr12	54198001	54200000	5hmC up in MB
chr12	54202001	54204000	5hmC up in MB
chr12	73592001	73594000	5hmC up in MB
chr12	76820001	76822000	5hmC up in MB
chr12	76910001	76912000	5hmC up in MB
chr12	79060001	79064000	5hmC up in MB
chr12	80182001	80184000	5hmC up in MB
chr12	80190001	80194000	5hmC up in MB
chr12	80200001	80202000	5hmC up in MB
chr12	80204001	80206000	5hmC up in MB
chr12	80210001	80216000	5hmC up in MB
chr12	80218001	80220000	5hmC up in MB
chr12	80244001	80246000	5hmC up in MB
chr12	80522001	80524000	5hmC up in MB
chr12	80538001	80540000	5hmC up in MB
chr12	80574001	80576000	5hmC up in MB
chr12	80578001	80580000	5hmC up in MB
chr12	80592001	80598000	5hmC up in MB
chr12	80602001	80604000	5hmC up in MB
chr12	82338001	82340000	5hmC up in MB
chr12	85598001	85600000	5hmC up in MB
chr12	86360001	86362000	5hmC up in MB
chr12	86364001	86370000	5hmC up in MB
chr12	86376001	86380000	5hmC up in MB
chr12	86382001	86384000	5hmC up in MB
chr12	86394001	86398000	5hmC up in MB
chr12	86414001	86416000	5hmC up in MB
chr12	86418001	86422000	5hmC up in MB
chr12	86434001	86438000	5hmC up in MB
chr12	86440001	86442000	5hmC up in MB
chr12	86444001	86446000	5hmC up in MB
chr12	86456001	86458000	5hmC up in MB
chr12	86468001	86472000	5hmC up in MB
chr12	86474001	86476000	5hmC up in MB
chr12	86480001	86490000	5hmC up in MB
chr12	86496001	86498000	5hmC up in MB
chr12	86502001	86506000	5hmC up in MB
chr12	86508001	86510000	5hmC up in MB
chr12	86514001	86516000	5hmC up in MB
chr12	86880001	86884000	5hmC up in MB
chr12	86960001	86962000	5hmC up in MB
chr12	91644001	91650000	5hmC up in MB
chr12	91652001	91654000	5hmC up in MB
chr12	91676001	91678000	5hmC up in MB
chr12	91682001	91684000	5hmC up in MB
chr12	91686001	91688000	5hmC up in MB
chr12	91690001	91694000	5hmC up in MB
chr12	91698001	91700000	5hmC up in MB
chr12	91712001	91716000	5hmC up in MB
chr12	91730001	91732000	5hmC up in MB
chr12	91736001	91738000	5hmC up in MB
chr12	91740001	91744000	5hmC up in MB
chr12	91746001	91748000	5hmC up in MB
chr12	91764001	91768000	5hmC up in MB
chr12	91786001	91788000	5hmC up in MB
chr12	99966001	99968000	5hmC up in MB
chr12	100026001	100028000	5hmC up in MB
chr12	100960001	100970000	5hmC up in MB
chr12	100978001	100980000	5hmC up in MB
chr12	100984001	100986000	5hmC up in MB
chr12	100988001	100992000	5hmC up in MB
chr12	100994001	100998000	5hmC up in MB
chr12	102660001	102662000	5hmC up in MB
chr12	102684001	102686000	5hmC up in MB
chr12	102702001	102706000	5hmC up in MB
chr12	104782001	104784000	5hmC up in MB
chr12	104808001	104810000	5hmC up in MB
chr12	104832001	104834000	5hmC up in MB
chr12	104844001	104846000	5hmC up in MB
chr12	105560001	105566000	5hmC up in MB
chr12	105574001	105576000	5hmC up in MB
chr12	105582001	105590000	5hmC up in MB
chr12	108312001	108314000	5hmC up in MB
chr12	108318001	108322000	5hmC up in MB
chr12	108354001	108356000	5hmC up in MB
chr12	108388001	108390000	5hmC up in MB
[truncated: 9,363 more rows]

## Sheet: Step 2
Table S14: DhMRs bound by both Tet1 and Nanog as well as located at promoter-TSS regions, related to Figure 6B
Chr	Start	End	Type	Nearest gene name
chr1	72824001	72826000	5hmC up in MB	Igfbp2
chr1	134234001	134236000	5hmC up in MB	Adora1
chr1	180934001	180936000	5hmC up in MB	Lefty1
chr2	27676001	27678000	5hmC up in MB	Rxra
chr2	118728001	118730000	5hmC up in MB	Plcb2
chr2	121294001	121296000	5hmC up in MB	Map1a
chr2	126552001	126554000	5hmC up in MB	Slc27a2
chr2	129592001	129594000	5hmC up in MB	Sirpa
chr2	129594001	129596000	5hmC up in MB	Sirpa
chr2	132880001	132882000	5hmC up in MB	Lrrn4
chr2	152828001	152830000	5hmC up in MB	Bcl2l1
chr2	153648001	153650000	5hmC up in MB	Dnmt3b
chr2	165054001	165056000	5hmC up in MB	Cd40
chr2	165594001	165596000	5hmC up in MB	Eya2
chr3	88620001	88622000	5hmC up in MB	Arhgef2
chr3	102204001	102206000	5hmC up in MB	Vangl1
chr4	44710001	44712000	5hmC up in MB	Pax5
chr4	128962001	128964000	5hmC up in MB	Azin2
chr4	134342001	134344000	5hmC up in MB	Slc30a2
chr4	135494001	135496000	5hmC up in MB	Nipal3
chr4	136246001	136248000	5hmC up in MB	Tcea3
chr4	137992001	137994000	5hmC up in MB	Eif4g3
chr4	148038001	148040000	5hmC up in MB	Mthfr
chr5	66150001	66152000	5hmC up in MB	Rbm47
chr5	75152001	75154000	5hmC up in MB	Pdgfra
chr5	92256001	92258000	5hmC up in MB	Ppef2
chr5	134946001	134948000	5hmC up in MB	Cldn4
chr6	34920001	34922000	5hmC up in MB	Stra8
chr6	84018001	84020000	5hmC up in MB	Dysf
chr6	124814001	124816000	5hmC up in MB	Tpi1
chr6	125144001	125146000	5hmC up in MB	Iffo1
chr6	127014001	127016000	5hmC up in MB	Fgf6
chr7	64500001	64502000	5hmC up in MB	Apba2
chr7	142654001	142656000	5hmC up in MB	Mir483
chr8	77516001	77518000	5hmC up in MB	0610038B21Rik
chr8	95142001	95144000	5hmC up in MB	Kifc3
chr8	105700001	105702000	5hmC up in MB	Pard6a
chr9	40332001	40334000	5hmC up in MB	1700110K17Rik
chr9	107580001	107582000	5hmC up in MB	Hyal3
chr9	110762001	110764000	5hmC up in MB	Myl3
chr9	110950001	110952000	5hmC up in MB	Lrrc2
chr10	18742001	18744000	5hmC up in MB	Gm32926
chr10	88356001	88358000	5hmC up in MB	Dram1
chr11	50210001	50212000	5hmC up in MB	Sqstm1
chr11	51650001	51652000	5hmC up in MB	D930048N14Rik
chr11	60104001	60106000	5hmC up in MB	Rai1
chr11	79022001	79024000	5hmC up in MB	Gm11201
chr11	117114001	117116000	5hmC up in MB	Sec14l1
chr11	117198001	117200000	5hmC up in MB	Sept9
chr12	80518001	80520000	5hmC up in MB	Galnt16
chr12	85598001	85600000	5hmC up in MB	Jdp2
chr12	86420001	86422000	5hmC up in MB	Esrrb
chr12	91786001	91788000	5hmC up in MB	Ston2
chr12	102704001	102706000	5hmC up in MB	Itpk1
chr13	43784001	43786000	5hmC up in MB	Cd83
chr14	28510001	28512000	5hmC up in MB	Wnt5a
chr14	54430001	54432000	5hmC up in MB	Mmp14
chr15	37232001	37234000	5hmC up in MB	Grhl2
chr15	83724001	83726000	5hmC up in MB	Scube1
chr15	84446001	84448000	5hmC up in MB	Shisal1
chr15	99724001	99726000	5hmC up in MB	Gm16537
chr16	78376001	78378000	5hmC up in MB	Btg3
chr16	91224001	91226000	5hmC up in MB	Olig2
chr17	14278001	14280000	5hmC up in MB	Smoc2
chr17	27028001	27030000	5hmC up in MB	Ggnbp1
chr17	35820001	35822000	5hmC up in MB	Ier3
chr17	47504001	47506000	5hmC up in MB	Ccnd3
chr18	61044001	61046000	5hmC up in MB	Pdgfrb
chr18	65938001	65940000	5hmC up in MB	Rax
chr19	5510001	5512000	5hmC up in MB	Snx32
chr19	45742001	45744000	5hmC up in MB	Fgf8
chr1	6486001	6488000	5hmC down in MB	St18
chr1	36144001	36146000	5hmC down in MB	Mir6897
chr1	59690001	59692000	5hmC down in MB	Snord70
chr1	63210001	63212000	5hmC down in MB	Gpr1
chr1	66174001	66176000	5hmC down in MB	Map2
chr1	66320001	66322000	5hmC down in MB	Map2
chr1	77496001	77498000	5hmC down in MB	Mir6352
chr1	153652001	153654000	5hmC down in MB	Rgs8
chr1	156674001	156676000	5hmC down in MB	Tor3a
chr1	156838001	156840000	5hmC down in MB	Angptl1
chr1	165934001	165936000	5hmC down in MB	Pou2f1
chr1	167466001	167468000	5hmC down in MB	Lrrc52
chr1	175688001	175690000	5hmC down in MB	Chml
chr1	188008001	188010000	5hmC down in MB	9330162B11Rik
chr2	4400001	4402000	5hmC down in MB	Frmd4a
chr2	4558001	4560000	5hmC down in MB	Frmd4a
chr2	5676001	5678000	5hmC down in MB	Camk1d
chr2	18054001	18056000	5hmC down in MB	Mllt10
chr2	28912001	28914000	5hmC down in MB	Barhl1
chr2	28916001	28918000	5hmC down in MB	Barhl1
chr2	36048001	36050000	5hmC down in MB	Ndufa8
chr2	65930001	65932000	5hmC down in MB	Csrnp3
chr2	71874001	71876000	5hmC down in MB	Pdk1
chr2	75704001	75706000	5hmC down in MB	Nfe2l2
chr2	76498001	76500000	5hmC down in MB	Osbpl6
chr2	109278001	109280000	5hmC down in MB	Mettl15
chr2	124088001	124090000	5hmC down in MB	Sema6d
chr2	124652001	124654000	5hmC down in MB	Sema6d
chr2	132686001	132688000	5hmC down in MB	Shld1
chr2	146258001	146260000	5hmC down in MB	A930019D19Rik
chr2	157366001	157368000	5hmC down in MB	Manbal
chr2	157736001	157738000	5hmC down in MB	Ctnnbl1
chr2	167064001	167066000	5hmC down in MB	Snord12
chr2	170730001	170732000	5hmC down in MB	Dok5
chr3	8964001	8966000	5hmC down in MB	Tpd52
chr3	9610001	9612000	5hmC down in MB	Zfp704
chr3	31038001	31040000	5hmC down in MB	Mir7008
chr3	84212001	84214000	5hmC down in MB	Trim2
chr3	85466001	85468000	5hmC down in MB	Mir466k
chr3	85746001	85748000	5hmC down in MB	Fam160a1
chr3	86548001	86550000	5hmC down in MB	Mab21l2
chr3	88548001	88550000	5hmC down in MB	Rab25
chr3	97768001	97770000	5hmC down in MB	Pde4dip
chr3	98012001	98014000	5hmC down in MB	Notch2
chr3	107100001	107102000	5hmC down in MB	Kcna2
chr3	121966001	121968000	5hmC down in MB	Arhgap29
chr3	122418001	122420000	5hmC down in MB	Bcar3
chr3	153298001	153300000	5hmC down in MB	1700012D16Rik
chr4	6454001	6456000	5hmC down in MB	Nsmaf
chr4	11484001	11486000	5hmC down in MB	Virma
chr4	11558001	11560000	5hmC down in MB	Rad54b
chr4	11578001	11580000	5hmC down in MB	Fsbp
chr4	43506001	43508000	5hmC down in MB	Car9
chr4	87806001	87808000	5hmC down in MB	Mllt3
chr4	95556001	95558000	5hmC down in MB	Fggy
chr4	101506001	101508000	5hmC down in MB	Dnajc6
chr4	109016001	109018000	5hmC down in MB	Mir761
chr4	120404001	120406000	5hmC down in MB	Scmh1
chr4	129378001	129380000	5hmC down in MB	Zbtb8a
chr4	134704001	134706000	5hmC down in MB	Man1c1
chr4	155830001	155832000	5hmC down in MB	Aurkaip1
chr5	5266001	5268000	5hmC down in MB	Cdk14
chr5	21862001	21864000	5hmC down in MB	Slc26a5
chr5	38876001	38878000	5hmC down in MB	Clnk
chr5	64092001	64094000	5hmC down in MB	Pgm1
chr5	65106001	65108000	5hmC down in MB	Klhl5
chr5	72868001	72870000	5hmC down in MB	Tec
chr5	92896001	92898000	5hmC down in MB	Shroom3
chr5	117132001	117134000	5hmC down in MB	Taok3
chr5	122900001	122902000	5hmC down in MB	Kdm2b
chr5	123972001	123974000	5hmC down in MB	Hip1r
chr6	5724001	5726000	5hmC down in MB	Dync1i1
chr6	8758001	8760000	5hmC down in MB	Ica1
chr6	23650001	23652000	5hmC down in MB	Rnf133
chr6	29852001	29854000	5hmC down in MB	Ahcyl2
chr6	29858001	29860000	5hmC down in MB	Ahcyl2
chr6	50382001	50384000	5hmC down in MB	Osbpl3
chr6	54268001	54270000	5hmC down in MB	Chn2
chr6	72628001	72630000	5hmC down in MB	Gm15401
chr6	83056001	83058000	5hmC down in MB	Dqx1
chr6	87912001	87914000	5hmC down in MB	Hmces
chr6	97928001	97930000	5hmC down in MB	Mitf
chr6	97990001	97992000	5hmC down in MB	Mitf
chr6	113706001	113708000	5hmC down in MB	Mir7042
chr7	97738001	97740000	5hmC down in MB	Aqp11
chr7	102440001	102442000	5hmC down in MB	Rrm1
chr7	112426001	112428000	5hmC down in MB	Parva
chr7	112758001	112760000	5hmC down in MB	Tead1
chr7	120850001	120852000	5hmC down in MB	Eef2k
chr7	120916001	120918000	5hmC down in MB	Polr3e
chr7	128610001	128612000	5hmC down in MB	Inpp5f
chr7	133760001	133762000	5hmC down in MB	Dhx32
chr7	139942001	139944000	5hmC down in MB	Utf1
chr7	140822001	140824000	5hmC down in MB	Zfp941
chr8	15056001	15058000	5hmC down in MB	Myom2
chr8	22636001	22638000	5hmC down in MB	A930013F10Rik
chr8	22706001	22708000	5hmC down in MB	Ikbkb
chr8	36488001	36490000	5hmC down in MB	Trmt9b
chr8	46490001	46492000	5hmC down in MB	Acsl1
chr8	77548001	77550000	5hmC down in MB	Prmt9
chr8	109704001	109706000	5hmC down in MB	Zfp821
chr8	110838001	110840000	5hmC down in MB	Snord111
chr8	120668001	120670000	5hmC down in MB	Cox4i1
chr8	125492001	125494000	5hmC down in MB	Sipa1l2
chr8	125994001	125996000	5hmC down in MB	Kcnk1
chr8	127298001	127300000	5hmC down in MB	Pard3
chr9	8042001	8044000	5hmC down in MB	Cfap300
chr9	31314001	31316000	5hmC down in MB	Prdm10
chr9	48480001	48482000	5hmC down in MB	Rexo2
chr9	55208001	55210000	5hmC down in MB	Fbxo22
chr9	62070001	62072000	5hmC down in MB	Glce
chr9	64234001	64236000	5hmC down in MB	Uchl4
chr9	68764001	68766000	5hmC down in MB	9530091C08Rik
chr9	69288001	69290000	5hmC down in MB	Rora
chr9	69364001	69366000	5hmC down in MB	Gm15511
chr9	70934001	70936000	5hmC down in MB	Lipc
chr9	83924001	83926000	5hmC down in MB	Bckdhb
chr9	88326001	88328000	5hmC down in MB	Nt5e
chr9	92274001	92276000	5hmC down in MB	Plscr2
chr9	94668001	94670000	5hmC down in MB	Slc9a9
chr9	102304001	102306000	5hmC down in MB	Mir7243
chr9	103556001	103558000	5hmC down in MB	4932413F04Rik
chr9	103692001	103694000	5hmC down in MB	Tmem108
chr9	121402001	121404000	5hmC down in MB	Trak1
chr9	122274001	122276000	5hmC down in MB	Mir8106
chr10	10750001	10752000	5hmC down in MB	4930567K20Rik
chr10	18468001	18470000	5hmC down in MB	Nhsl1
chr10	63456001	63458000	5hmC down in MB	Ctnna3
chr10	63820001	63822000	5hmC down in MB	Ctnna3
chr10	64090001	64092000	5hmC down in MB	Lrrtm3
chr10	100014001	100016000	5hmC down in MB	Kitl
chr10	108700001	108702000	5hmC down in MB	Gm5136
chr10	115568001	115570000	5hmC down in MB	A930009A15Rik
chr10	116142001	116144000	5hmC down in MB	Ptprr
chr10	116176001	116178000	5hmC down in MB	Ptprr
chr10	120448001	120450000	5hmC down in MB	Mir763
chr10	126994001	126996000	5hmC down in MB	Mir26a-2
chr11	5954001	5956000	5hmC down in MB	Ykt6
chr11	8664001	8666000	5hmC down in MB	Tns3
chr11	36944001	36946000	5hmC down in MB	Tenm2
chr11	46054001	46056000	5hmC down in MB	Adam19
chr11	58214001	58216000	5hmC down in MB	Irgm2
chr11	67024001	67026000	5hmC down in MB	Tmem220
chr11	79338001	79340000	5hmC down in MB	Nf1
chr11	79484001	79486000	5hmC down in MB	AU040972
chr11	79504001	79506000	5hmC down in MB	Omg
chr11	79530001	79532000	5hmC down in MB	Evi2
chr11	80780001	80782000	5hmC down in MB	Myo1d
chr11	84194001	84196000	5hmC down in MB	Acaca
chr11	87112001	87114000	5hmC down in MB	Mir301
chr11	88046001	88048000	5hmC down in MB	Srsf1
chr11	93968001	93970000	5hmC down in MB	Nme1
chr11	98810001	98812000	5hmC down in MB	Gm12359
chr11	103954001	103956000	5hmC down in MB	Nsf
chr11	115062001	115064000	5hmC down in MB	Cd300e
chr12	78906001	78908000	5hmC down in MB	Plek2
chr12	82310001	82312000	5hmC down in MB	Sipa1l1
chr12	85374001	85376000	5hmC down in MB	Tmed10
chr12	87238001	87240000	5hmC down in MB	Noxred1
chr12	87264001	87266000	5hmC down in MB	Vipas39
chr12	99450001	99452000	5hmC down in MB	Foxn3
chr13	34036001	34038000	5hmC down in MB	Bphl
chr13	54590001	54592000	5hmC down in MB	Higd2a
chr13	81656001	81658000	5hmC down in MB	Lysmd3
chr13	94358001	94360000	5hmC down in MB	Ap3b1
chr13	111424001	111426000	5hmC down in MB	Gpbp1
chr13	111426001	111428000	5hmC down in MB	Gpbp1
chr13	111428001	111430000	5hmC down in MB	Gpbp1
chr13	111430001	111432000	5hmC down in MB	Gpbp1
chr13	111432001	111434000	5hmC down in MB	Gpbp1
chr13	111436001	111438000	5hmC down in MB	Gpbp1
chr13	111440001	111442000	5hmC down in MB	Gpbp1
chr13	111442001	111444000	5hmC down in MB	Gpbp1
chr13	111446001	111448000	5hmC down in MB	Gpbp1
chr13	111448001	111450000	5hmC down in MB	Gpbp1
chr13	111450001	111452000	5hmC down in MB	Gpbp1
chr13	111452001	111454000	5hmC down in MB	Gpbp1
chr13	111454001	111456000	5hmC down in MB	Gpbp1
chr13	111458001	111460000	5hmC down in MB	Gpbp1
chr13	111460001	111462000	5hmC down in MB	Gpbp1
chr13	111462001	111464000	5hmC down in MB	Gpbp1
chr13	111464001	111466000	5hmC down in MB	Gpbp1
chr13	111466001	111468000	5hmC down in MB	Gpbp1
chr13	111468001	111470000	5hmC down in MB	Gpbp1
chr13	111470001	111472000	5hmC down in MB	Gpbp1
chr13	111472001	111474000	5hmC down in MB	Gpbp1
chr13	111474001	111476000	5hmC down in MB	Gpbp1
chr13	111476001	111478000	5hmC down in MB	Gpbp1
chr13	111478001	111480000	5hmC down in MB	Gpbp1
chr13	111480001	111482000	5hmC down in MB	Gpbp1
chr13	111482001	111484000	5hmC down in MB	Gpbp1
chr13	111486001	111488000	5hmC down in MB	Gpbp1
chr14	7816001	7818000	5hmC down in MB	Flnb
chr14	26534001	26536000	5hmC down in MB	Slmap
chr14	27360001	27362000	5hmC down in MB	Arhgef3
chr14	34344001	34346000	5hmC down in MB	Gm3219
chr14	47662001	47664000	5hmC down in MB	Ktn1
chr14	55560001	55562000	5hmC down in MB	Dcaf11
chr14	57734001	57736000	5hmC down in MB	Lats2
chr14	57746001	57748000	5hmC down in MB	Lats2
chr14	73206001	73208000	5hmC down in MB	Mir687
chr14	73236001	73238000	5hmC down in MB	Lpar6
chr14	75954001	75956000	5hmC down in MB	Kctd4
chr14	78644001	78646000	5hmC down in MB	Dgkh
chr14	119748001	119750000	5hmC down in MB	1700006F04Rik
chr15	12170001	12172000	5hmC down in MB	Mir1898
chr15	25752001	25754000	5hmC down in MB	Myo10
chr15	37424001	37426000	5hmC down in MB	4930447A16Rik
chr15	37432001	37434000	5hmC down in MB	Gm15941
chr15	39658001	39660000	5hmC down in MB	Rims2
chr15	39744001	39746000	5hmC down in MB	Dcstamp
chr15	41788001	41790000	5hmC down in MB	Oxr1
chr15	41830001	41832000	5hmC down in MB	Oxr1
chr15	63998001	64000000	5hmC down in MB	Fam49b
chr15	77842001	77844000	5hmC down in MB	Myh9
chr15	81104001	81106000	5hmC down in MB	Mkl1
chr15	99820001	99822000	5hmC down in MB	Lima1
chr15	103506001	103508000	5hmC down in MB	Pde1b
chr16	5974001	5976000	5hmC down in MB	1700123O21Rik
chr16	7038001	7040000	5hmC down in MB	Rbfox1
chr16	7068001	7070000	5hmC down in MB	Rbfox1
chr16	24392001	24394000	5hmC down in MB	Lpp
chr16	24528001	24530000	5hmC down in MB	Morf4l1-ps1
chr16	42340001	42342000	5hmC down in MB	Gap43
chr16	44332001	44334000	5hmC down in MB	Sidt1
chr16	89818001	89820000	5hmC down in MB	Tiam1
chr16	89960001	89962000	5hmC down in MB	Tiam1
chr16	94290001	94292000	5hmC down in MB	Hlcs
chr17	3556001	3558000	5hmC down in MB	Tfb1m
chr17	10840001	10842000	5hmC down in MB	Park2
chr17	29092001	29094000	5hmC down in MB	Cdkn1a
chr17	30396001	30398000	5hmC down in MB	Gm6402
chr17	30576001	30578000	5hmC down in MB	Btbd9
chr17	37044001	37046000	5hmC down in MB	Gabbr1
chr17	63312001	63314000	5hmC down in MB	4930405O22Rik
chr17	63936001	63938000	5hmC down in MB	Fer
chr17	64050001	64052000	5hmC down in MB	1110058D11Rik
chr17	69158001	69160000	5hmC down in MB	Epb41l3
chr17	70520001	70522000	5hmC down in MB	Dlgap1
chr17	70560001	70562000	5hmC down in MB	Dlgap1
chr17	90860001	90862000	5hmC down in MB	4930480K15Rik
chr18	20746001	20748000	5hmC down in MB	B4galt6
chr18	35214001	35216000	5hmC down in MB	Lrrtm2
chr18	35498001	35500000	5hmC down in MB	Sil1
chr18	37484001	37486000	5hmC down in MB	Pcdhb17
chr18	37638001	37640000	5hmC down in MB	Slc25a2
chr18	37688001	37690000	5hmC down in MB	Pcdhgb2
chr18	37746001	37748000	5hmC down in MB	Pcdhga10
chr18	37754001	37756000	5hmC down in MB	Pcdhga11
chr18	37764001	37766000	5hmC down in MB	Pcdhga12
chr18	44660001	44662000	5hmC down in MB	A930012L18Rik
chr18	46212001	46214000	5hmC down in MB	Trim36
chr18	46280001	46282000	5hmC down in MB	Pggt1b
chr18	65582001	65584000	5hmC down in MB	Zfp532
chr18	67342001	67344000	5hmC down in MB	Cidea
chr18	67344001	67346000	5hmC down in MB	B430212C06Rik
chr18	74016001	74018000	5hmC down in MB	D730045A05Rik
chr18	78596001	78598000	5hmC down in MB	Slc14a2
chr19	18712001	18714000	5hmC down in MB	D030056L22Rik
chr19	22138001	22140000	5hmC down in MB	Trpm3
chr19	24174001	24176000	5hmC down in MB	Tjp2
chr19	29334001	29336000	5hmC down in MB	Rln1
chr19	29366001	29368000	5hmC down in MB	Cd274
chr19	40402001	40404000	5hmC down in MB	Sorbs1
chr19	41264001	41266000	5hmC down in MB	Tm9sf3
chr19	44302001	44304000	5hmC down in MB	Mir5114
