# Supplementary material for: Ten-eleven translocation protein 1 modulates medulloblastoma progression
Source: Genome Biol. 2021 Apr 29;22:125. doi: 10.1186/s13059-021-02352-9 (PMC8082834; doi:10.1186/s13059-021-02352-9)
Supplement: Supplementary file 16 — Additional file 16: Table S15. Summary of 5hmdC and dC in human normal cerebella (n = 5) and human MBs (n = 24). [file 13059_2021_2352_MOESM16_ESM.xlsx]

## Sheet: Figure 1b
Table S15: Summary of 5hmdC amd dC in human normal cerebulla (n=5) and huamn MBs (n=24), related to Fig S1B
Sample ID	5hmdC (nM)	dC (nM)	5hmdC/dC
NC1	22.9	1161.86	0.0197098
NC2	35.31	1661.45	0.0212525
NC3	33.74	1583.16	0.0213118
NC4	46.96	3070.97	0.0152916
NC5	53.54	3676.19	0.014564
MB1	10.79	1235.67	0.0087321
MB2	14.05	2456.89	0.00571861
MB3	9.22	899.25	0.010253
MB4	9.01	1307.69	0.00689001
MB5	34.09	4397.81	0.00775159
MB6	48.29	6747.06	0.00715719
MB7	8.89	569.86	0.0156003
MB8	2.43	1516.83	0.00160203
MB9	27.25	4589.56	0.00593739
MB10	13.91	3712.87	0.00374643
MB11	10.75	1878.23	0.00572347
MB12	15.14	1898.56	0.00797446
MB13	2.71	2309.08	0.00117363
MB14	28.63	2309.54	0.0123964
MB15	13.57	1159.11	0.0117073
MB16	11.41	1598.23	0.00713915
MB17	7.96	937.86	0.00848741
MB18	14.84	2356.19	0.0062983
MB19	17.42	1980.45	0.00879598
MB20	21.39	1976.3	0.0108233
MB21	20.98	2011.34	0.0104309
MB22	9.82	859.67	0.011423
MB23	12.61	1544.47	0.00816461
MB24	18.99	1345.65	0.0141121

## Sheet: Figure S1b
Sample ID	5hmdC (nM)	dC (nM)	5hmdC/dC
NC1	61.17	2478.35	0.0246817
NC2	37.99	1783.49	0.0213009
NC3	44.87	2689.46	0.0166836
NC4	37.23	2113.57	0.0176147
NC5	36.97	1897.56	0.0194829
NC6	46.76	2001.02	0.0233681
MB1	44.61	3978.46	0.0112129
MB2	10.42	2567.84	0.00405789
MB3	2.99	1278.89	0.00233796
MB4	12.48	1790.34	0.00697074
MB5	15.56	4859.6	0.00320191
