# Supplementary material for: Ten-eleven translocation protein 1 modulates medulloblastoma progression
Source: Genome Biol. 2021 Apr 29;22:125. doi: 10.1186/s13059-021-02352-9 (PMC8082834; doi:10.1186/s13059-021-02352-9)
Supplement: Supplementary file 17 — Additional file 17: Table S16. Summary of all the key reagents. [file 13059_2021_2352_MOESM17_ESM.xlsx]

## Sheet: Sheet1
Table S16: Summary of all key reagents
REAGENT or RESOURCE	SOURCE	IDENTIFIER
Antibodies
5hmC antibody	Active motif	39769
TET1 antibody [N3C1]	GeneTex	GTX124207
TET1 antibody [GT1462]	GeneTex	GTX627420
GAPDH antibody	Thermo Fisher Scientific	19046
Nanog antibody [GT3312]	GEneTex	GTX627421
Stat3 (124H6) Mouse mAb	cell signaling	9139S
Phospho-Stat3 (Tyr705) (M9C6) Mouse mAb	cell signaling	4113S
STAT5A Antibody IHC-plus™ LS-B8739	LSBio	LS-B8739-50
Ki67 antibody	Thermo Fisher Scientific	14-5699-82
Anti-Rabbit IgG, HRP-linked antibody	Cell Signaling	7074
Anti-Mouse IgG, HRP-linked antibody	Cell Signaling	7076
Donkey Anti-Goat IgG H&L	Abcam	ab97110
Goat anti-Mouse IgG (H+L) Highly Cross-Adsorbed Secondary Antibody, Alexa Fluor 488	Thermo Fisher Scientific	A-11029
normal mouse IgG	milliporesigma	12-371
Bacterial and Virus Strains
MISSION® shRNA Bacterial Glycerol Stock (scrambled-shRNA)	Sigma
MISSION® shRNA Bacterial Glycerol Stock (TET1-shRNA)	Sigma	TRCN0000341848
MISSION® shRNA Bacterial Glycerol Stock (TET1-shRNA)	Sigma	TRCN0000341850
Biological Samples
MB tumor samples (n=5)	Alfac Cancer Center	N/A
MB tumor samples (n=3)	Xiangya Hospital Department of Neurosurgery	N/A
MB tumor samples (n=8)	Generously granted from Dr. Ewin Van Meir in Winship Cancer Institute	N/A
Normal children cerebellum tissues (n=4)	Xiangya Hospital Department of Neurosurgery	N/A
Normal children cerebellum tissues (n=6)	University of Maryland Brain & Tissue Bank	https://neurobiobank.nih.gov/
Chemicals, Peptides, and Recombinant Proteins
Glycogen (5 mg/ml)	Thermo Fisher Scientific	AM9510
T4 Phage β-glucosyltransferase	NEB	M0357L
UDP-6-azide-glucose	Jena Bioscience	CLK-076
Disulfide DBCO Biotin	Click Chemistry Tools	A112-25
Agencourt Ampure XP beads	Beckman Coulter	63881
Dynabeads C1	Thermo Fisher Scientific	65002
USER Enzyme	NEB	M5505L
Trizol	Thermo Fisher Scientific	15596026
Fisher HealthCare™ Pinnacle Portfolio Eosin-Y Stain	Thermo Fisher Scientific	22220104
Fisher HealthCare™ Pinnacle Portfolio Hematoxylin 1 Stain	Thermo Fisher Scientific	22220101
Permount	Thermo Fisher Scientific	15100
Matrigel Basement Membrane Matrix High	Corning	354248
Neurobasal medium	Thermo Fisher Scientific	21103049
DMEM	Thermo Fisher Scientific	11995065
B-27 supplement	Thermo Fisher Scientific	17504044
Sodium pyruvate	Thermo Fisher Scientific	11360-070
L-glutamine	Thermo Fisher Scientific	25030-081
Pen/Strep	Thermo Fisher Scientific	15140122
polybrene	Santa Cruz	sc-134220
UC-514321	Probechem	PC-62519
ProLong™ Diamond Antifade Mountant with DAPI	Thermo Fisher Scientific	P36966
Dynabeads Protein G	Invitrogen	10009D
Critical Commerical Assays
NEBNext® Ultra™ II DNA Library Prep Kit for Illumina	NEB	E7645L
Qubit dsDNA HS Assay Kit	Invitrogen	Q32854
BCA Protein Assay Kit	Pierce	23225
CellTiter-Blue Cell viability Assay	Promega	8081
Deposited Data
All raw genomic data	GEO
Experimental Models: Cell Lines
Human: medulloblastoma cell line ONS-76, female	Laboratory of Erwin Van Meir	N/A
Human: medulloblastoma cell line D425, male	Laboratory of Erwin Van Meir	N/A
Human: medulloblastoma cell line D556, female	Laboratory of Erwin Van Meir	N/A
Human: medulloblastoma cell line Daoy, male	Laboratory of Erwin Van Meir	N/A
Experimental Models: Organisms/Strains
Mouse: SmoA1 mice	(Hallahan AR et al., 2004)	JAX: 008831
Mouse: TET1 KO mice	(Dawlaty MM et al., 2011)	JAX: 017358
Oligonucleotides
Mouse TET1 (RT-qPCR) F #1 TTGCTCCAAACTACCCCTTAC	IDT	N/A
Mouse TET1 (RT-qPCR) R #1 CTCTGCTTATGAGGGTCTTGC	IDT	N/A
Mouse TET1 (RT-qPCR) F #2 GACCGAAGATGTACCCTCAAC	IDT	N/A
Mouse TET1 (RT-qPCR) R #2 CTTACAGCCGTTGAAATACATGC	IDT	N/A
Mouse GAPDH (RT-qPCR) F #1 ACCACAGTCCATGCCATCAC	IDT	N/A
Mouse GAPDH (RT-qPCR) R #1 TCCACCACCCTGTTGCTGTA	IDT	N/A
Mouse GAPDH (RT-qPCR) F #2 TGGCAAAGTGGAGATTGTTGCC	IDT	N/A
Mouse GAPDH (RT-qPCR) R #2 AAGATGGTGATGGGCTTCCCG	IDT	N/A
Mouse Stat3 (RT-qPCR) F CCTCCAGGACGACTTTGATTT	IDT	N/A
Mouse Stat3 (RT-qPCR) R CTGGTCACAGACTGGTTGTT	IDT	N/A
Mouse Stat5a (RT-qPCR) F CGCTTCAGTGACTCGGAAAT	IDT	N/A
Mouse Stat5a (RT-qPCR) R CAGGGACCGAATGGAGAAATC	IDT	N/A
Mouse Pdgfra (RT-qPCR) F CTCGTGCTTGGTCGGATTT	IDT	N/A
Mouse Pdgfra (RT-qPCR) R TCTTCACAGCCACCTTCATTAC	IDT	N/A
Human TET1 (RT-qPCR) F GCGCGAGTTGGAAAGTTTG	IDT	N/A
Human TET1 (RT-qPCR) R GCTCAGTCACACAAGGTTTTGG	IDT	N/A
Human HPRT (RT-qPCR) F TGAGGATTTGGAAAGGGTGTT	IDT	N/A
Human HPRT (RT-qPCR) R GAGCACACAGAGGGCTACAATG	IDT	N/A
Human βActin (RT-qPCR) F GAAGAGCTACGAGCTGCCTGA	IDT	N/A
Human βActin (RT-qPCR) R GTTTCGTGGATGCCACAGGA	IDT	N/A
Software and Algorithms
Image J	NIH	https://imagej.nih.gov/ij/
GraphPad Prism 8.0	Graphpad, Inc	https://www.graphpad.com/scientific-software/prism/
Bowtie2	Langmead and Salzberg, 2012	http://bowtie-bio.sourceforge.net/bowtie2/index.shtml
Samtools	Li et al., 2009	http://samtools.sourceforge.net/
Picard		https://broadinstitute.github.io/picard/
Bedtools	Quinlan and Hall, 2010	http://bedtools.readthedocs.io/en/latest/
MACS	Zhang et al., 2008	http://liulab.dfci.harvard.edu/MACS/
DiffBind	Stark and Brown, 2011	https://bioconductor.org/packages/release/bioc/html/DiffBind.html
HOMER	Heinz et al., 2010	http://homer.ucsd.edu/homer/
GREAT	McLean et al., 2010	http://great.stanford.edu/public/html/index.php
